# Supplementary material for: Establishment of a translational endothelial cell model using directed differentiation of induced pluripotent stem cells from Cynomolgus monkey
Source: Sci Rep. 2016 Oct 25;6:35830. doi: 10.1038/srep35830 (PMC5078800; doi:10.1038/srep35830)
Supplement: Supplementary Table S1 [file srep35830-s1.xls]

## Sheet: GSVA ES
Supplementary table 1: GSVA Enrichment Scores
pathways	GO:ID	HUVEC_2	HUVEC_1	HUVEC_3	HSVEC	HPAEC	hiPSC_EC_3	hiPSC_EC_1	hiPSC_EC_2	cIPSC_EC_2	cIPSC_EC_1	cIPSC_EC_3	hiPSC_3	hiPSC_1	hiPSC_2	cIPSC_2	cIPSC_1	cIPSC_3	hierarchical cluster
GO_INFLAMMATION__INFLAMMATORY_RESPONSE_TO_ANTIGENIC_STIMULUS	GO:0002437	0.221361	-0.158042	0.0333531	-0.00883602	0.192099	-0.0410507	-0.226808	-0.150722	0.0966147	-0.176353	0.204679	0.286602	0.0181442	0.0581474	0.250526	-0.259266	0.0702905	cluster 1
GO_TRIGLYCERIDE__TRIGLYCERIDE_METABOLIC_PROCESS	GO:0006641	0.138243	0.0269241	-0.0124723	0.00587307	-0.0560632	-0.0496278	-0.092413	-0.146228	0.125416	0.137005	0.0495311	-0.0127267	0.0164489	0.0231272	0.0466029	-0.0806246	-0.0914733	cluster 1
GO_CELL_METABOLISM__ACYLGLYCEROL_METABOLIC_PROCESS	GO:0006639	0.0974397	-0.0193049	-0.057228	-0.0560877	-0.118498	-0.0330978	-0.0731555	-0.12153	0.166197	0.176839	0.0891875	-0.0172896	-0.00676108	-0.0147137	0.0843968	-0.041071	-0.0548096	cluster 1
GO___NEUTRAL_LIPID_METABOLIC_PROCESS	GO:0006638	0.111374	-0.00150341	-0.0383727	-0.0370988	-0.105233	-0.0315257	-0.0720371	-0.120075	0.16616	0.171338	0.0715251	-0.0168908	-0.00633191	-0.0143412	0.0658695	-0.0630074	-0.0779411	cluster 1
GO___REGULATION_OF_ATPASE_ACTIVITY	GO:0043462	-0.0382535	-0.0221327	-0.144363	-0.24384	-0.173753	-0.119938	-0.150641	-0.121445	0.147358	0.111907	0.0483761	-0.0351831	0.125529	0.13645	0.0882736	-0.0700232	-0.105275	cluster 1
GO___POSITIVE_REGULATION_OF_ATPASE_ACTIVITY	GO:0032781	0.0611919	-0.0778804	-0.15673	-0.164025	-0.0889672	-0.116048	-0.146895	-0.12946	0.125433	-0.021071	0.0918942	-0.0491501	0.161981	0.0512908	0.000461945	-0.213015	-0.0804506	cluster 1
GO___RESPONSE_TO_DIETARY_EXCESS	GO:0002021	-0.165832	-0.114236	-0.0948934	0.0599727	-0.105113	-0.0893252	-0.0716532	0.0532825	-0.018168	0.170687	0.165093	0.149551	0.278571	0.463346	-0.162728	0.0698801	-0.316981	cluster 1
GO_BLOOD_PRESSURE__NEGATIVE_REGULATION_OF_BLOOD_PRESSURE	GO:0045776	-0.139761	-0.176626	-0.125562	0.103646	-0.0756767	-0.192326	0.016592	-0.152678	-0.023473	0.220214	0.327878	0.227331	0.249121	0.312098	-0.226081	-0.0530654	-0.241556	cluster 1
GO___MUSCLE_FILAMENT_SLIDING	GO:0030049	-0.0716093	0.0396542	-0.184454	-0.0420061	-0.140589	-0.298565	-0.340918	-0.239598	-0.0922518	0.047737	0.257142	0.284182	0.255852	0.382181	-0.157415	0.0322865	0.0201788	cluster 1
GO_CYTOSKELETON__ACTIN_MYOSIN_FILAMENT_SLIDING	GO:0033275	-0.0716093	0.0396542	-0.184454	-0.0420061	-0.140589	-0.298565	-0.340918	-0.239598	-0.0922518	0.047737	0.257142	0.284182	0.255852	0.382181	-0.157415	0.0322865	0.0201788	cluster 1
GO___NEGATIVE_REGULATION_OF_MUSCLE_CONTRACTION	GO:0045932	-0.107138	0.0396925	-0.257284	0.0236993	0.014425	-0.206237	-0.224719	-0.187172	-0.0431334	0.119808	0.331809	-0.00289778	0.178552	0.266202	-0.0872483	-0.149319	-0.128512	cluster 1
GO___RESPONSE_TO_CAFFEINE	GO:0031000	-0.0555061	-0.175068	-0.221675	0.0137274	0.0391223	-0.133852	-0.195598	-0.224904	-0.0720167	-0.0127874	0.283979	0.190558	0.27986	0.306037	-0.118371	-0.149943	-0.0184724	cluster 1
GO___PHOSPHATIDYLSERINE_ACYL_CHAIN_REMODELING	GO:0036150	0.0626591	0.47802	0.133934	0.241446	0.109157	-0.446453	-0.407432	-0.455444	0.100509	-0.0258678	0.0195681	0.444126	0.534102	0.503474	-0.0591594	-0.0219651	-0.198051	cluster 1
GO___PHOSPHATIDYLETHANOLAMINE_ACYL_CHAIN_REMODELING	GO:0036152	0.0217916	0.262479	0.0702817	0.0599351	-0.0644919	-0.287005	-0.27878	-0.350414	0.0703272	-0.0637563	0.0875532	0.264388	0.32855	0.364594	-0.0193531	0.082269	-0.0873428	cluster 1
GO___PHOSPHATIDYLCHOLINE_ACYL_CHAIN_REMODELING	GO:0036151	0.0161455	0.25642	0.0838297	0.0588953	-0.0480118	-0.209755	-0.15705	-0.24139	0.0490899	-0.0131511	0.136152	0.225328	0.295798	0.323615	0.00648311	0.00101794	-0.158212	cluster 1
GO_AMINOACID_METABOLISM__GLUTAMINE_FAMILY_AMINO_ACID_CATABOLIC_PROCESS	GO:0009065	0.119441	-0.0985404	-0.19182	-0.0810622	-0.0231427	-0.105241	-0.307111	-0.102012	0.0279952	0.0470971	-0.0547786	0.337264	0.256912	0.289862	-0.0595657	-0.197493	-0.192533	cluster 1
GO_GLUCOSE_HOMEOSTASIS__CELLULAR_RESPONSE_TO_GLUCOSE_STARVATION	GO:0042149	-0.0589848	-0.145776	-0.242596	0.101587	-0.115569	-0.278382	-0.263392	-0.235313	0.00318949	0.292346	0.0160824	0.21568	0.292105	0.304552	-0.0395668	-0.301395	-0.167062	cluster 1
GO___PYRUVATE_METABOLIC_PROCESS	GO:0006090	-0.0655103	-0.184401	0.000758066	0.138755	-0.106902	-0.180482	-0.336734	-0.27183	0.0435505	-0.162351	-0.0462344	0.382895	0.281275	0.2152	-0.164373	-0.284447	0.0633415	cluster 1
GO___RESPONSE_TO_FUNGUS	GO:0009620	-0.0844674	-0.0370898	-0.143115	0.293529	0.134466	-0.0883521	-0.282932	-0.0941134	0.134083	0.223533	0.289727	0.469649	0.35645	0.185553	-0.0621674	-0.0351399	-0.00573672	cluster 1
GO_VESSEL__REGULATION_OF_BLOOD_VESSEL_SIZE	GO:0050880	-0.0455875	0.0988296	-0.0475399	0.115108	-0.053744	0.00687858	-0.0873846	-0.0510213	-0.0322163	0.126999	0.303426	0.0524009	-0.00941482	0.13988	-0.161837	-0.0956732	-0.114546	cluster 1
GO___REGULATION_OF_TUBE_SIZE	GO:0035150	-0.0451364	0.114764	-0.047394	0.114231	-0.0539021	0.00685821	-0.0623815	-0.0846065	-0.0325124	0.0907121	0.269519	0.0529322	0.016136	0.137987	-0.160271	-0.0955138	-0.0936583	cluster 1
GO_VASOCONSTRICTION__VASOCONSTRICTION	GO:0042310	-0.0762597	0.103824	-0.0210391	0.199125	-0.0963409	-0.216003	-0.153941	-0.165786	0.0689772	0.120787	0.325105	0.121159	-0.0510916	0.133992	-0.10332	-0.0769875	0.167165	cluster 1
GO_VASODILATION__VASODILATION	GO:0042311	0.0460305	0.118734	-0.120289	0.126769	-0.148821	-0.197091	-0.201579	-0.240093	-0.0524182	0.188517	0.323153	-0.21108	0.0117425	0.174091	-0.0586968	0.0159872	0.00707073	cluster 1
GO_T_CELLS__POSITIVE_T_CELL_SELECTION	GO:0043368	0.0184819	0.238563	-0.0716572	-0.0842051	0.0971545	-0.203793	0.0115257	0.0235294	-0.0476925	0.1645	0.128163	0.245701	0.176173	0.0220322	-0.0805729	0.00998704	-0.00289782	cluster 1
GO___CELLULAR_RESPONSE_TO_UV	GO:0034644	0.0868395	0.0322766	-0.33947	0.0613434	-0.117514	-0.131177	-0.0610466	-0.0761763	-0.0437125	0.084622	0.170866	0.0257768	-0.0802114	0.0339955	0.0493181	0.0204269	-0.0837291	cluster 1
GO___GAMMA_AMINOBUTYRIC_ACID_SIGNALING_PATHWAY	GO:0007214	-0.182834	-0.052699	-0.304522	0.0106272	-0.131041	-0.204089	-0.220145	-0.00843581	-0.0586375	0.0977069	0.240208	0.118119	0.117648	0.186826	0.21035	0.234048	0.0512937	cluster 1
GO___CELLULAR_RESPONSE_TO_LIGHT_STIMULUS	GO:0071482	-0.0181725	-0.0510017	-0.220063	0.0212677	-0.046241	-0.0525987	-0.0303454	-0.0319681	-0.0817323	-0.00657832	0.144587	0.0979696	0.0140311	0.0740875	0.0262487	0.0450704	0.0405588	cluster 1
GO_REPRODUCTION__MULTICELLULAR_ORGANISMAL_REPRODUCTIVE_BEHAVIOR	GO:0033057	-0.0294544	-0.0133644	0.186129	-0.0778965	-0.0777165	-0.0697176	0.0796198	0.00969907	-0.100742	0.122479	0.171376	0.198756	0.16463	0.13599	-0.184872	0.334572	-0.0828455	cluster 1
GO_IMMUNE_RESPONSE__NEGATIVE_REGULATION_OF_LEUKOCYTE_MEDIATED_IMMUNITY	GO:0002704	-0.200165	-0.177715	0.121379	-0.0504393	-0.383007	-0.0608472	0.0290666	-0.0389594	-0.271077	-0.120845	0.185892	0.452152	0.40414	0.32029	0.0317301	0.338853	-0.0864324	cluster 1
GO_IMMUNE_RESPONSE__NEGATIVE_REGULATION_OF_ADAPTIVE_IMMUNE_RESPONSE	GO:0002820	0.0404884	-0.134993	0.0523936	-0.10438	-0.133892	-0.0384957	0.210647	0.133153	-0.138072	-0.0576304	0.22546	0.272475	0.238121	0.188513	-0.173617	0.125213	-0.120702	cluster 1
GO_IMMUNE_RESPONSE__NEGATIVE_REGULATION_OF_ADAPTIVE_IMMUNE_RESPONSE_BASED_ON_SOMATIC_RECOMBINATION_OF_IMMUNE_RECEPTORS_BUILT_FROM_IMMUNOGLOBULIN_SUPERFAMILY_DOMAINS	GO:0002823	-0.0189772	-0.160074	0.113884	0.111501	-0.0941053	-0.0575044	0.185171	0.05717	-0.20296	-0.0732327	0.365893	0.288957	0.300528	0.17042	-0.180464	0.190876	-0.159564	cluster 1
GO_FATTY_ACID_METABOLISM__REGULATION_OF_FATTY_ACID_TRANSPORT	GO:2000191	0.012225	-0.0830715	-0.152689	-0.0593316	-0.199959	-0.103617	-0.000988059	0.10093	-0.215629	0.143345	0.300673	0.161169	-0.0051751	-7.67981e-05	-0.089596	0.0525161	-0.15054	cluster 1
GO___MATING_BEHAVIOR	GO:0007617	-0.180574	-0.239541	-0.000415777	0.0752136	-0.346265	-0.176892	-0.0875583	-0.00189605	-0.189347	0.240887	0.333165	0.135864	0.158023	0.207581	0.0746369	0.332002	0.101562	cluster 1
GO___MULTI_ORGANISM_REPRODUCTIVE_BEHAVIOR	GO:0044705	-0.10633	-0.149204	-0.0255616	0.0490661	-0.252132	-0.0180128	0.0677995	-0.00042786	-0.141511	0.135299	0.288028	0.168724	0.114723	0.0858242	-0.030126	0.242638	-0.0447374	cluster 1
GO_REPRODUCTION__REPRODUCTIVE_BEHAVIOR	GO:0019098	-0.154072	-0.192547	-0.0968471	0.105915	-0.213066	-0.016624	0.0488912	0.0694603	-0.217291	0.0354576	0.330182	0.165751	0.10374	0.0749608	0.00911365	0.235075	-0.0433488	cluster 1
GO___RECEPTOR_CLUSTERING	GO:0043113	0.00106547	0.0517511	-0.114818	-0.264655	-0.236614	-0.184365	-0.103987	0.105502	-0.080788	-0.0376475	0.00999976	0.283177	0.116106	0.244012	0.112567	0.124453	-0.10344	cluster 1
GO___SENSORY_PERCEPTION_OF_BITTER_TASTE	GO:0050913	-0.250177	0.0508291	-0.138651	-0.40289	-0.159525	0.0637535	-0.123175	0.146496	0.114983	0.231631	0.197061	0.352008	0.291438	0.317671	0.0609209	0.0700568	0.155085	cluster 1
GO_NEUROTRANSMITTER__NEUROTRANSMITTER_TRANSPORT	GO:0006836	-0.244684	-0.209307	-0.231887	-0.215627	-0.299625	0.0314377	0.0121064	0.0693644	-0.0701007	0.0459324	0.127505	0.264784	0.27092	0.292336	-0.0271891	0.0361286	-0.0691692	cluster 1
GO_NEUROTRANSMITTER__REGULATION_OF_NEUROTRANSMITTER_LEVELS	GO:0001505	-0.231452	-0.187596	-0.191532	-0.237279	-0.31034	-0.0965909	-0.107572	-0.0373019	-0.0316139	0.0647269	0.196596	0.241541	0.206138	0.28333	0.0988417	0.0949916	-0.0768857	cluster 1
GO_TRIGLYCERIDE__TRIGLYCERIDE_BIOSYNTHETIC_PROCESS	GO:0019432	-0.0668206	-0.249946	-0.314414	-0.239622	-0.330137	-0.0130056	0.0344123	-0.102745	0.000518479	0.0217267	-0.0143085	0.117455	0.189716	0.114892	0.238213	0.0854417	0.0237776	cluster 1
GO___NEUTRAL_LIPID_BIOSYNTHETIC_PROCESS	GO:0046460	-0.0269482	-0.23197	-0.324737	-0.261004	-0.320041	-0.0542635	0.00656994	-0.134778	0.0492658	0.0504239	0.0482656	0.0725133	0.140794	0.0352578	0.249198	0.108085	0.0609712	cluster 1
GO_CELL_METABOLISM__ACYLGLYCEROL_BIOSYNTHETIC_PROCESS	GO:0046463	-0.0269482	-0.23197	-0.324737	-0.261004	-0.320041	-0.0542635	0.00656994	-0.134778	0.0492658	0.0504239	0.0482656	0.0725133	0.140794	0.0352578	0.249198	0.108085	0.0609712	cluster 1
GO_NEUROTRANSMITTER__NEUROTRANSMITTER_METABOLIC_PROCESS	GO:0042133	-0.119287	-0.179554	-0.0206366	-0.407131	-0.357201	-0.00261296	0.00854903	-0.0964253	-0.0128139	0.103932	0.237509	0.241917	0.214766	0.25939	0.340818	0.232079	0.00154343	cluster 1
GO_SKELETAL_MUSCLE__SKELETAL_MUSCLE_CONTRACTION	GO:0003009	-0.111609	-0.233335	-0.423495	-0.414773	-0.458656	-0.278794	-0.179591	-0.249648	0.116814	0.304068	0.215913	0.20117	0.241613	0.301847	0.176221	0.305106	-0.185364	cluster 1
GO_BILE_ACID__BILE_ACID_METABOLIC_PROCESS	GO:0008206	-0.10572	-0.0460393	0.0362157	-0.205528	-0.215408	-0.196884	-0.0840691	-0.206378	0.11721	0.0331242	0.14637	0.243301	0.158306	0.123466	0.103274	0.110153	0.0668333	cluster 1
GO_NEUROTRANSMITTER__NEUROTRANSMITTER_BIOSYNTHETIC_PROCESS	GO:0042136	-0.0772905	-0.166453	-0.107653	-0.231608	-0.282909	-0.173938	-0.184702	-0.160364	-0.0334145	0.187461	0.465398	0.340506	0.329274	0.376308	0.150665	-0.0203442	-0.112261	cluster 1
GO_SYNAPSE__SYNAPTIC_TRANSMISSION__CHOLINERGIC	GO:0007271	-0.17148	-0.0786272	-0.0799207	-0.208221	-0.3547	-0.182297	-0.232286	-0.0911882	0.0641936	-0.032567	0.198173	0.287147	0.279608	0.442305	0.0649026	0.17	0.0271916	cluster 1
GO___RESPONSE_TO_NICOTINE	GO:0035094	-0.295706	-0.233852	-0.230287	-0.193786	-0.309831	-0.20428	-0.107361	-0.0538355	0.16855	0.102266	0.17733	0.379888	0.365988	0.322807	0.0671467	0.00184924	0.0737089	cluster 1
GO_NERVE_FUNCTION__NEURONAL_ACTION_POTENTIAL	GO:0019228	-0.137074	-0.200407	-0.116581	-0.305491	-0.190307	-0.104141	-0.0763999	-0.0659642	0.0613295	0.0677757	0.29598	0.236139	0.26324	0.383757	0.029629	0.0659336	0.0986562	cluster 1
GO___MULTICELLULAR_ORGANISMAL_RESPONSE_TO_STRESS	GO:0033555	-0.288971	-0.300322	-0.241794	-0.240801	-0.264893	-0.136967	-0.102046	-0.115486	0.112177	0.165091	0.333172	0.236984	0.345397	0.312427	0.00108531	0.0870524	0.0539788	cluster 1
GO___POSITIVE_REGULATION_OF_ORGANIC_ACID_TRANSPORT	GO:0032892	0.0691793	-0.122787	-0.0438515	-0.0124587	-0.154047	0.00481894	0.0945982	0.107534	0.155483	0.0487075	-0.0165951	0.258321	0.0883669	0.115217	-0.0367007	0.200417	0.054815	cluster 1
GO_FATTY_ACID_METABOLISM__CELLULAR_RESPONSE_TO_FATTY_ACID	GO:0071398	-0.0296216	-0.26448	-0.297354	-0.0196201	-0.17308	-0.125026	-0.0211871	-0.0991135	-0.0132318	-0.0179857	0.0487334	0.185721	0.082506	0.137391	-0.11414	-0.0482792	-0.00423324	cluster 1
GO___REGULATION_OF_SODIUM_ION_TRANSMEMBRANE_TRANSPORT	GO:1902305	-0.273511	-0.266929	-0.263952	-0.20989	0.0378869	-0.0771583	-0.129662	-0.0698409	-0.0304452	0.062131	0.137935	0.207982	0.154031	0.166405	-0.139203	0.119714	0.199265	cluster 1
GO___REGULATION_OF_SODIUM_ION_TRANSMEMBRANE_TRANSPORTER_ACTIVITY	GO:2000649	-0.316547	-0.246842	-0.217381	-0.307192	-0.218747	-0.038979	-0.163801	-0.0639686	0.0854551	0.192853	0.186183	0.224919	0.181666	0.259002	-0.213261	0.132232	0.202064	cluster 1
GO___REGULATION_OF_POTASSIUM_ION_TRANSMEMBRANE_TRANSPORT	GO:1901379	-0.164076	-0.333883	-0.183664	-0.128254	-0.0673564	-0.00515463	-0.145034	-0.0332996	0.0643558	0.22291	0.170733	0.243719	0.207299	0.260385	-0.176056	0.0581568	0.158506	cluster 1
GO_CELL_METABOLISM__CELLULAR_COMPONENT_MAINTENANCE	GO:0043954	-0.319447	-0.258283	-0.305968	-0.00459496	-0.134539	-0.298291	-0.163975	-0.151994	-0.144719	-0.0175928	0.199117	0.327549	0.333679	0.310432	-0.159549	0.167914	-0.0298515	cluster 1
GO___INTRASPECIES_INTERACTION_BETWEEN_ORGANISMS	GO:0051703	-0.267462	-0.196321	-0.251684	-0.00923573	-0.14508	-0.105297	-0.173387	-0.0693855	-0.0536496	0.0600271	0.270898	0.248165	0.235712	0.266744	0.0244777	0.233851	-0.0303968	cluster 1
GO___SOCIAL_BEHAVIOR	GO:0035176	-0.267462	-0.196321	-0.251684	-0.00923573	-0.14508	-0.105297	-0.173387	-0.0693855	-0.0536496	0.0600271	0.270898	0.248165	0.235712	0.266744	0.0244777	0.233851	-0.0303968	cluster 1
GO_CYTOSKELETON__ACTIN_MEDIATED_CELL_CONTRACTION	GO:0070252	-0.202745	-0.0690431	-0.245322	-0.0323645	-0.139525	-0.0241795	-0.0845591	-0.0569185	-0.133293	0.0140778	0.257757	0.220694	0.201835	0.271166	-0.145056	0.0464051	0.0140214	cluster 1
GO_CELL_CELL_ADHESION__CALCIUM_INDEPENDENT_CELL_CELL_ADHESION	GO:0016338	-0.352019	-0.137096	-0.335776	-0.095937	-0.148606	-0.0301059	-0.0296957	0.0140511	-0.112557	0.110674	0.177981	0.42154	0.212414	0.357555	-0.136242	-0.117314	0.0295046	cluster 1
GO___MATING	GO:0007618	-0.259049	-0.281476	-0.0798506	-0.0824669	-0.313877	-0.0455325	-0.06484	0.00503638	-0.110447	0.201615	0.403006	0.20119	0.19278	0.30078	0.100561	0.244385	-0.00228197	cluster 1
GO___COPULATION	GO:0007620	-0.25049	-0.383381	-0.190596	-0.11301	-0.219558	0.162369	-0.0840243	0.0131608	-0.0737895	0.232464	0.448485	0.183233	0.278066	0.441038	0.0917929	0.262342	-0.0836619	cluster 1
GO_AMINOACID_METABOLISM__NEUTRAL_AMINO_ACID_TRANSPORT	GO:0015804	-0.234384	-0.528007	-0.453982	-0.199827	-0.41271	-0.186232	-0.12767	-0.206168	-0.1758	0.23273	0.211465	0.237172	0.335745	0.364553	0.332152	0.369085	0.152855	cluster 1
GO_INTESTINE__INTESTINAL_ABSORPTION	GO:0050892	-0.405399	-0.40685	-0.52611	-0.196189	-0.289788	0.0821416	-0.010335	-0.0702737	0.053235	0.410786	0.273456	0.185215	0.315082	0.421406	0.292207	0.371831	0.159633	cluster 1
GO___MUSCLE_FIBER_DEVELOPMENT	GO:0048747	-0.286378	-0.390144	-0.42189	0.0273723	-0.183658	-0.0833473	-0.00876895	-0.0970202	-0.00592756	0.214847	0.321106	0.209003	0.237606	0.25518	0.0337972	0.235687	0.178237	cluster 1
GO___FEEDING_BEHAVIOR	GO:0007631	-0.285556	-0.299828	-0.177543	-0.135776	-0.11329	-0.0582744	0.0889414	-0.170898	0.066212	0.186119	0.332542	0.203705	0.168777	0.176079	0.0823938	0.249336	0.0823823	cluster 1
GO___REGULATION_OF_CATION_CHANNEL_ACTIVITY	GO:2001257	-0.221908	-0.185988	-0.0431628	-0.0455742	-0.0852314	-0.036524	-0.0674871	0.0288814	-0.160332	0.039636	0.117246	0.0785155	0.0605252	0.11095	-0.0468149	0.153359	0.0995361	cluster 1
GO_HEART_DEVELOPMENT__CARDIAC_MYOFIBRIL_ASSEMBLY	GO:0055003	-0.457674	-0.335966	-0.511097	-0.358245	-0.402439	-0.234569	-0.140915	0.00309252	-0.0782257	0.194888	0.395596	0.24063	0.261882	0.282857	-0.222389	0.188284	0.385501	cluster 1
GO___REGULATION_OF_TRANSPORTER_ACTIVITY	GO:0032409	-0.224577	-0.1293	-0.168726	-0.0965483	-0.118716	-0.0475928	0.0342618	0.0678321	-0.117112	-0.00135355	0.0990013	0.16114	0.177527	0.160212	-0.0292124	0.110668	0.0729566	cluster 1
GO___REGULATION_OF_ION_TRANSMEMBRANE_TRANSPORTER_ACTIVITY	GO:0032412	-0.264422	-0.180585	-0.186336	-0.13809	-0.14104	-0.0507315	0.0158405	0.037062	-0.106574	0.0132253	0.104998	0.195156	0.19165	0.192359	-0.022326	0.142837	0.085766	cluster 1
GO___REGULATION_OF_TRANSMEMBRANE_TRANSPORTER_ACTIVITY	GO:0022898	-0.234148	-0.168711	-0.189605	-0.144208	-0.14972	-0.0326523	0.0300663	0.0552948	-0.111369	0.00484881	0.0862044	0.194425	0.189974	0.190653	-0.0228288	0.141217	0.0835653	cluster 1
GO___POLYOL_CATABOLIC_PROCESS	GO:0046174	-0.202983	-0.088418	-0.0611704	0.189943	0.11529	-0.22809	-0.103385	-0.210228	-0.0419235	-0.21434	-0.151546	0.00871461	0.1163	0.122116	-0.0829981	0.34629	-0.0106407	cluster 1
GO_SYMBIOSIS__MODIFICATION_BY_HOST_OF_SYMBIONT_MORPHOLOGY_OR_PHYSIOLOGY	GO:0051851	-0.0472537	-0.135466	0.0564696	0.0362528	-0.0474248	0.0329978	0.0110588	-0.105717	-0.00855505	-0.0833855	0.0817837	0.06264	0.0861305	-0.0266925	-0.0472688	0.20352	0.117889	cluster 1
GO___DRUG_TRANSPORT	GO:0015893	-0.0350898	0.0122787	0.111645	-0.0938528	-0.212954	-0.0322974	-0.0300359	-0.147629	-0.0610348	0.0618905	0.035859	0.290645	0.281606	0.176572	-0.214893	-0.0265168	0.032858	cluster 1
GO_DNA_DYNAMICS__DNA_METHYLATION_INVOLVED_IN_GAMETE_GENERATION	GO:0043046	0.106612	0.00857714	0.264234	-0.272234	-0.201437	-0.03669	-0.0349567	-0.0464589	-0.386194	-0.0550528	-0.351619	0.437869	0.538502	0.51905	-0.142695	-0.00147327	-0.236276	cluster 1
GO_GLUTAMATE_METABOLISM__GLUTAMATE_METABOLIC_PROCESS	GO:0006536	-0.137958	-0.140829	-0.0466305	-0.17944	-0.390749	0.139925	0.0924222	0.0921005	-0.325078	-0.138957	-0.299582	0.423882	0.452049	0.532554	-0.19885	-0.153074	-0.120336	cluster 1
GO_INFLAMMATION__REGULATION_OF_INTERLEUKIN_2_BIOSYNTHETIC_PROCESS	GO:0045076	-0.220202	-0.0898679	-0.0825335	-0.210016	-0.140779	-0.141093	-0.0252524	0.0123012	-0.0695855	-0.115682	-0.139105	0.393955	0.599904	0.414294	0.0810283	-0.239096	-0.00470557	cluster 1
GO_AMINOACID_METABOLISM__GLUTAMINE_FAMILY_AMINO_ACID_METABOLIC_PROCESS	GO:0009064	0.0293829	-0.107381	-0.145149	-0.0332065	-0.168615	-0.152494	-0.217391	-0.0606362	-0.205221	-0.151617	-0.174299	0.341666	0.339907	0.415424	-0.0605917	-0.0638538	-0.0737758	cluster 1
GO___MULTICELLULAR_ORGANISMAL_WATER_HOMEOSTASIS	GO:0050891	-0.0603561	-0.143471	-0.027758	0.199304	0.0704827	0.110835	-0.0833937	-0.0812439	-0.115676	-0.145908	0.0217022	0.363824	0.248605	0.2561	-0.0729621	0.0145597	0.269611	cluster 1
GO___RHODOPSIN_MEDIATED_SIGNALING_PATHWAY	GO:0016056	0.00738148	-0.161098	-0.0123904	0.0953082	0.0159567	-0.0648193	-0.120558	-0.0542766	-0.156042	-0.124181	0.032168	0.289303	0.166314	0.132766	-0.0193302	0.0490505	0.217878	cluster 1
GO___WATER_HOMEOSTASIS	GO:0030104	-0.0193941	-0.17588	-0.0915413	0.210839	-0.0426723	0.137138	-0.0528118	-0.0760564	0.0648828	-0.0179739	0.146481	0.256058	0.263866	0.229689	-0.144863	-0.107599	0.173427	cluster 1
GO___ACID_SECRETION	GO:0046717	-0.158298	-0.154528	-0.0936698	0.0824013	0.0103081	0.0360001	-0.058417	-0.103305	-0.048418	0.0350435	-0.0522357	0.232044	0.16897	0.248253	-0.127027	0.0370439	0.171034	cluster 1
GO_BILE_ACID__BILE_ACID_AND_BILE_SALT_TRANSPORT	GO:0015721	-0.16883	-0.0862961	-0.429479	-0.0888052	-0.21035	-0.154874	0.185186	-0.096552	-0.0214933	0.042901	-0.117429	0.317301	0.277964	0.183631	0.171477	0.167826	0.350423	cluster 1
GO_GLUCOSE_HOMEOSTASIS__REGULATION_OF_GLUCOSE_TRANSPORT	GO:0010827	-0.200004	-0.381735	-0.323223	-0.203305	-0.182417	-0.0995084	-0.0609059	-0.0192143	0.0194573	-0.0276091	-0.0665337	0.297874	0.243485	0.330689	0.117778	0.174033	0.200093	cluster 1
GO___REGULATION_OF_MEMBRANE_REPOLARIZATION	GO:0060306	-0.206653	-0.405131	-0.368062	-0.321522	-0.0820217	0.049162	-0.0311369	-0.00888255	-0.054166	0.00847334	0.00170277	0.22218	0.232113	0.212432	0.132221	0.259486	0.276927	cluster 1
GO_CYTOSKELETON__MICROTUBULE_ANCHORING	GO:0034453	-0.228453	-0.363707	-0.412049	-0.326214	-0.214027	0.0184569	0.082214	-0.0594734	0.109629	-0.347078	-0.334108	0.257194	0.304563	0.176743	0.148345	0.22093	0.261471	cluster 1
GO_DNA_SILENCING__GENE_SILENCING	GO:0016458	-0.246254	-0.287722	-0.29141	-0.265325	-0.166291	-0.0888406	-0.0845838	0.0209628	0.0793159	-0.0382316	-0.244197	0.24894	0.259867	0.187609	0.258571	0.198339	0.259873	cluster 1
GO___GAMETE_GENERATION	GO:0007276	-0.0908489	-0.148174	-0.0854508	-0.115593	-0.0558745	-0.0557017	-0.0349168	-0.0333901	0.00711009	-0.0236094	-0.0848005	0.16498	0.151497	0.153895	0.0913194	0.0941004	0.12127	cluster 1
GO_DNA_SILENCING__GENE_SILENCING_BY_RNA	GO:0031047	-0.296894	-0.317749	-0.295924	-0.180105	-0.0965185	-0.133624	-0.119901	-0.0907993	-0.00742452	-0.121634	-0.215155	0.297074	0.356527	0.261796	0.275653	0.116331	0.278046	cluster 1
GO___VITAMIN_TRANSPORT	GO:0051180	-0.228951	-0.248222	-0.356254	0.138228	-0.00596316	0.104453	0.124753	-0.0983479	-0.11965	-0.201175	-0.300825	0.303482	0.360191	0.267485	0.0759483	-0.0130386	0.101157	cluster 1
GO_AMINOACID_METABOLISM__MODIFIED_AMINO_ACID_TRANSPORT	GO:0072337	-0.374202	-0.303814	-0.244763	0.0207794	-0.412891	-0.272417	0.112326	0.0227421	-0.321294	-0.24239	-0.125692	0.375936	0.39595	0.430691	0.24438	-0.0211026	0.232124	cluster 1
GO_CEREBELLUM__CEREBELLAR_CORTEX_DEVELOPMENT	GO:0021695	-0.15413	-0.11901	-0.223757	-0.168085	-0.270802	0.0511435	0.0378578	0.0304684	-0.329319	-0.261344	-0.00118231	0.270017	0.199884	0.237772	0.119173	0.154317	0.104356	cluster 1
GO_GLUTAMINE_METABOLISM__GLUTAMINE_METABOLIC_PROCESS	GO:0006541	-0.164874	-0.284271	-0.33608	-0.251921	-0.195421	-0.108567	-0.0553001	0.0714094	-0.266336	-0.309696	-0.208117	0.404738	0.436999	0.338836	0.109236	0.113624	0.0561798	cluster 1
GO___RESPONSE_TO_ETHANOL	GO:0045471	-0.0795075	0.0456808	-0.0833228	-0.0625159	-0.0806525	0.0888667	0.0653734	0.0244378	-0.068881	-0.0236604	0.148597	0.0369901	-0.00320112	0.0179287	0.0148978	-0.00685657	0.0168229	cluster 1
GO_INSULIN__NEGATIVE_REGULATION_OF_INSULIN_SECRETION	GO:0046676	0.0239997	-0.10452	-0.0958272	-0.0414979	-0.0632653	0.0142823	0.120529	0.0389526	-0.132026	-0.0612974	0.121132	0.0583103	0.00304044	-0.0251248	0.168055	-0.11534	-0.0511218	cluster 1
GO_HORMONE_METABOLISM__NEGATIVE_REGULATION_OF_PEPTIDE_HORMONE_SECRETION	GO:0090278	0.031378	-0.101439	-0.0403047	-0.0737636	-0.124186	-0.046053	0.172451	-0.000266806	-0.0489505	0.0069725	0.246956	-0.0398851	-0.0182722	-0.0716255	0.135144	0.00658376	0.0336434	cluster 1
GO___NEGATIVE_REGULATION_OF_PEPTIDE_SECRETION	GO:0002792	0.0305528	-0.100857	-0.0105449	-0.072973	-0.176243	-0.0456888	0.169927	0.00457604	-0.0490359	-0.00810881	0.241416	0.011213	0.0437881	-0.0188674	0.102226	-0.0507768	-0.00924524	cluster 1
GO___DEVELOPMENTAL_CELL_GROWTH	GO:0048588	-0.357948	-0.271699	-0.128042	-0.292688	-0.137827	0.159666	0.20336	0.291053	-0.0747998	0.149437	0.336421	-0.0342354	-0.124578	-0.0356201	0.0171127	0.0328605	-0.0878492	cluster 1
GO_AXON__AXON_EXTENSION	GO:0048675	-0.274559	-0.144008	-0.0482287	-0.210648	-0.0433424	0.187734	0.205371	0.396789	-0.111866	0.207124	0.358124	-0.0901711	-0.249256	-0.155003	-0.0883536	-0.0238918	-0.146437	cluster 1
GO___NEURON_PROJECTION_EXTENSION	GO:1990138	-0.274559	-0.144008	-0.0482287	-0.210648	-0.0433424	0.187734	0.205371	0.396789	-0.111866	0.207124	0.358124	-0.0901711	-0.249256	-0.155003	-0.0883536	-0.0238918	-0.146437	cluster 1
GO_BMP_PATHWAY__NEGATIVE_REGULATION_OF_BMP_SIGNALING_PATHWAY	GO:0030514	-0.332758	-0.2255	-0.209279	0.0490163	0.00312531	0.25911	0.278846	0.280429	0.0424303	0.0565153	0.363617	-0.119047	-0.0158498	-0.104543	-0.206843	-0.174364	0.144321	cluster 1
GO_SPHINGOLIPID_METABOLIC_PROCESS__SPHINGOLIPID_BIOSYNTHETIC_PROCESS	GO:0030148	-0.204614	-0.247085	-0.103256	0.0377619	0.00210012	0.101691	-0.0178755	0.0879218	-0.010677	0.106703	0.229924	-0.104992	-0.0369041	-0.0399725	-0.160737	0.00455466	-0.0974552	cluster 1
GO___REGULATION_OF_PROTEIN_TYROSINE_KINASE_ACTIVITY	GO:0061097	-0.347475	-0.277605	-0.0783466	0.142466	0.127168	0.0767834	0.185822	0.204675	-0.105302	0.243524	0.220579	-0.0340858	-0.0837959	-0.152006	-0.15499	-0.0212218	-0.0142938	cluster 1
GO_CALCIUM_HOMEOSTASIS__REGULATION_OF_CALCIUM_ION_TRANSMEMBRANE_TRANSPORTER_ACTIVITY	GO:1901019	-0.227508	-0.181158	-0.049145	0.0527315	0.0427856	0.0788994	0.112611	0.179646	-0.0638753	0.123181	0.207785	0.0261638	-0.0413779	-0.0145976	-0.115359	0.127444	0.0794887	cluster 1
GO___REGULATION_OF_EXTENT_OF_CELL_GROWTH	GO:0061387	-0.342336	-0.231849	-0.288135	0.0326454	-0.00322753	0.0942345	0.224105	0.193894	-0.103279	0.108767	0.218444	-0.0319081	-0.0696497	-0.138283	0.044737	-0.01381	-0.00452954	cluster 1
GO___REGULATION_OF_NEURON_PROJECTION_DEVELOPMENT	GO:0010975	-0.333122	-0.248128	-0.313022	-0.0266977	0.00674939	0.114158	0.191458	0.216697	-0.0388892	0.0311249	0.163079	-0.00492958	-0.0335562	-0.0426391	0.0894815	0.0719003	0.0475179	cluster 1
GO___REGULATION_OF_CELL_PROJECTION_ORGANIZATION	GO:0031344	-0.27227	-0.193099	-0.263036	0.00887438	-0.000996838	0.109059	0.15903	0.166246	0.0057836	0.0435955	0.178498	-0.0316439	-0.0577873	-0.0619342	0.0303175	0.0215724	-0.00455106	cluster 1
GO___POSITIVE_REGULATION_OF_CELL_PROJECTION_ORGANIZATION	GO:0031346	-0.334675	-0.250506	-0.302056	-0.0231064	-0.00776387	0.124576	0.158911	0.18944	0.0530591	0.108761	0.258707	-0.0387953	-0.0488914	-0.0709897	0.0419069	0.0350517	0.0219143	cluster 1
GO___REGULATION_OF_STRIATED_MUSCLE_CELL_APOPTOTIC_PROCESS	GO:0010662	-0.32992	-0.474774	-0.478459	-0.00142988	0.00503721	0.403416	0.355672	0.398874	-0.0778487	0.256244	0.096855	-0.0578319	-0.130411	-0.080612	-0.0548817	-0.080662	-0.0573547	cluster 1
GO_EMBRYONIC_DEVELOPMENT__PLACENTA_DEVELOPMENT	GO:0001890	-0.229142	-0.138403	-0.227276	-0.0169806	-0.0487406	0.151465	0.0782735	0.17033	0.0918376	0.109291	0.0940031	-0.0249497	-0.0755614	-0.0840626	-0.0143207	-0.0105606	0.0542972	cluster 1
GO_INSULIN__REGULATION_OF_CELLULAR_RESPONSE_TO_INSULIN_STIMULUS	GO:1900076	-0.424269	-0.406715	-0.187696	-0.0374297	-0.167489	0.12789	0.184736	0.247774	0.152736	0.0982925	0.120634	0.153308	0.111419	0.115194	0.00332812	0.042298	0.0272306	cluster 1
GO___REGULATION_OF_RECEPTOR_ACTIVITY	GO:0010469	-0.362448	-0.270389	-0.357736	-0.00390529	-0.167248	0.106586	0.131134	0.123822	0.03191	0.189498	0.271324	0.0541843	0.0860008	0.0402532	0.0103748	0.0405844	0.0486838	cluster 1
GO___POSITIVE_REGULATION_OF_RECEPTOR_ACTIVITY	GO:2000273	-0.471025	-0.474513	-0.406523	-0.127844	-0.253135	0.225025	0.20971	0.184071	0.105616	0.41515	0.291842	0.118833	0.0977057	-0.00575245	0.12502	-0.0955596	0.130704	cluster 1
GO_CELL_ADHESION__HOMOPHILIC_CELL_ADHESION	GO:0007156	-0.53013	-0.462076	-0.460021	-0.382512	-0.130409	0.355059	0.39297	0.410905	0.115848	0.265423	0.348355	0.0357572	0.0107619	-0.0373631	-0.00939169	-0.0422407	0.0194357	cluster 1
GO_CELL_ADHESION__CELL_CELL_ADHESION	GO:0016337	-0.371123	-0.313065	-0.329259	-0.124408	-0.0986952	0.259273	0.26256	0.291439	0.147243	0.274168	0.306802	-0.0317161	-0.0614135	-0.106297	-0.105831	-0.0484806	-0.0374012	cluster 1
GO_HEART_FUNCTION__REGULATION_OF_CARDIAC_MUSCLE_CONTRACTION	GO:0055117	-0.22189	-0.31898	-0.249659	-0.183624	-0.0753724	0.224046	0.20806	0.175779	0.100685	0.228528	0.237613	-0.0456437	-0.00842725	-0.00305936	-0.0600836	-0.0217946	-0.0236753	cluster 1
GO_SKIN__SKIN_DEVELOPMENT	GO:0043588	-0.301231	-0.259206	-0.24008	-0.161656	-0.0811488	0.226548	0.160733	0.246812	0.114307	0.239039	0.2682	0.0631923	0.0390468	0.0309238	-0.0760471	0.00770597	0.0302912	cluster 1
GO___EPIDERMIS_DEVELOPMENT	GO:0008544	-0.262437	-0.241985	-0.237904	-0.128814	-0.0370641	0.188322	0.142362	0.243546	0.127636	0.242337	0.262731	0.031362	0.00713244	0.0107757	-0.06982	0.0108891	0.0392222	cluster 1
GO___REGULATION_OF_CYCLIC_NUCLEOTIDE_METABOLIC_PROCESS	GO:0030799	-0.143598	-0.121865	-0.131577	-0.0686209	-0.0543638	0.134906	0.143223	0.131579	0.00981419	0.0915496	0.13117	0.080956	-0.0419792	0.0739661	-0.00851493	0.0337545	0.0381445	cluster 1
GO___REGULATION_OF_CYCLIC_NUCLEOTIDE_BIOSYNTHETIC_PROCESS	GO:0030802	-0.158765	-0.182323	-0.163058	-0.0660904	-0.0656114	0.127344	0.160621	0.138215	0.0293809	0.0913247	0.114758	0.118748	-0.0190589	0.136788	-0.0662946	0.013091	0.00979434	cluster 1
GO___REGULATION_OF_NUCLEOTIDE_BIOSYNTHETIC_PROCESS	GO:0030808	-0.182851	-0.196923	-0.164711	-0.0749846	-0.0768322	0.138458	0.1775	0.150785	0.0628114	0.127103	0.140927	0.104105	-0.0350078	0.121149	-0.0674052	0.0125087	0.0103603	cluster 1
GO_PURINE_METABOLISM__REGULATION_OF_PURINE_NUCLEOTIDE_BIOSYNTHETIC_PROCESS	GO:1900371	-0.182851	-0.196923	-0.164711	-0.0749846	-0.0768322	0.138458	0.1775	0.150785	0.0628114	0.127103	0.140927	0.104105	-0.0350078	0.121149	-0.0674052	0.0125087	0.0103603	cluster 1
GO_SYNAPSE__SYNAPSE_ORGANIZATION	GO:0050808	-0.408425	-0.353255	-0.352831	-0.221829	-0.245108	0.225654	0.286237	0.308805	0.0556341	0.220566	0.27999	0.13006	0.0230537	0.0784784	0.0891511	0.182226	0.0695145	cluster 1
GO_GLUTAMATERGIC__REGULATION_OF_SYNAPTIC_TRANSMISSION__GLUTAMATERGIC	GO:0051966	-0.417456	-0.289019	-0.370393	-0.258847	-0.104657	0.171733	0.216399	0.260286	0.141148	0.233948	0.296137	0.0955363	0.0357528	0.0105908	0.00901478	0.0982512	0.170482	cluster 1
GO___LONG_TERM_MEMORY	GO:0007616	-0.606879	-0.488698	-0.421116	-0.244087	-0.290014	0.231983	0.381813	0.287216	0.278059	0.220263	0.401938	0.131485	0.117565	0.0464333	-0.138974	0.146328	0.0114157	cluster 1
GO___VISUAL_LEARNING	GO:0008542	-0.41987	-0.342603	-0.400689	-0.29428	-0.347377	0.260465	0.397731	0.341062	0.249632	0.224799	0.220731	0.21612	0.0461612	0.0881072	0.0131047	0.0196118	0.0529121	cluster 1
GO_BEHAVIOUR__ASSOCIATIVE_LEARNING	GO:0008306	-0.378203	-0.263396	-0.323419	-0.200392	-0.248512	0.204399	0.305895	0.209856	0.09265	0.181494	0.221423	0.232799	0.060282	0.155875	-0.0148227	0.0674451	-0.00373214	cluster 1
GO_APOPTOSIS__DEVELOPMENTAL_PROGRAMMED_CELL_DEATH	GO:0010623	-0.2851	-0.119358	-0.341492	0.196727	-0.10914	0.164992	0.0681168	0.278997	0.269509	0.418759	0.260478	0.150997	-0.138195	-0.151505	-0.202746	-0.108439	0.0771989	cluster 1
GO_CELL_CELL_INTERACTION__ADHERENS_JUNCTION_ASSEMBLY	GO:0034333	-0.350484	-0.304723	-0.385286	0.0586279	-0.00908831	0.0483102	-0.0278914	0.13778	0.217404	0.382816	0.336766	-0.000888338	-0.11982	-0.082552	-0.195083	-0.0358037	-0.148337	cluster 1
GO_CELL_CELL_INTERACTION__ADHERENS_JUNCTION_ORGANIZATION	GO:0034332	-0.404297	-0.257711	-0.376382	0.0710627	0.0445978	0.0864584	0.0635457	0.136938	0.0722856	0.255519	0.311124	-0.0992564	-0.106809	-0.140952	-0.0367557	0.0507247	-0.0273388	cluster 1
GO_CELL_CELL_INTERACTION__CELL_CELL_JUNCTION_ORGANIZATION	GO:0045216	-0.297356	-0.183775	-0.263466	0.0872516	0.00461411	0.0972426	0.123362	0.137596	0.0646237	0.190033	0.30147	-0.0377329	-0.0783926	-0.0552988	-0.100734	0.00478645	-0.0506489	cluster 1
GO___SARCOMERE_ORGANIZATION	GO:0045214	-0.371554	-0.202115	-0.434243	0.00329131	0.0146415	0.225056	0.252533	0.26525	0.176462	0.471692	0.443352	-0.0637716	-0.108823	0.0186292	-0.369642	-0.0135878	0.00947317	cluster 1
GO_GLUTAMATERGIC__POSITIVE_REGULATION_OF_SYNAPTIC_TRANSMISSION__GLUTAMATERGIC	GO:0051968	-0.442512	-0.15664	-0.422484	-0.0908283	0.0942152	0.161704	0.177038	0.208168	0.320765	0.449867	0.361435	-0.0431494	0.128032	0.0267797	-0.112162	-0.0344707	0.00322189	cluster 1
GO___POSITIVE_REGULATION_OF_OXIDOREDUCTASE_ACTIVITY	GO:0051353	-0.215192	-0.0553738	-0.0909593	-0.0662386	0.0322876	0.171657	0.131847	0.0887374	0.192658	0.137551	0.175323	0.14166	0.024337	0.0464618	-0.0240916	0.0221666	-0.115129	cluster 1
GO_CALCIUM_SIGNALLING__CALCIUM_ION_TRANSPORT	GO:0006816	-0.23634	-0.208201	-0.11807	-0.0424052	-0.0794126	0.209572	0.202273	0.238435	0.133622	0.125727	0.231174	0.148328	0.0311629	0.10022	-0.16142	-0.0814814	-0.224347	cluster 1
GO___DIVALENT_INORGANIC_CATION_TRANSPORT	GO:0072511	-0.214426	-0.195172	-0.135538	-0.0440431	-0.0945841	0.185867	0.20856	0.203406	0.152018	0.15956	0.250691	0.14196	0.012039	0.0872338	-0.157344	-0.0832638	-0.243525	cluster 1
GO___DIVALENT_METAL_ION_TRANSPORT	GO:0070838	-0.25743	-0.232709	-0.153148	-0.0701626	-0.105084	0.196197	0.214496	0.222614	0.158336	0.153444	0.255428	0.142576	0.0241948	0.0947142	-0.146842	-0.0614218	-0.225425	cluster 1
GO___METAL_ION_TRANSPORT	GO:0030001	-0.229026	-0.22346	-0.195471	-0.0355993	-0.118882	0.184409	0.185696	0.159714	0.0677682	0.0773303	0.231372	0.132018	0.0536658	0.118586	-0.0837899	-0.0337006	-0.139201	cluster 1
GO_CALCIUM_SIGNALLING__CALCIUM_ION_TRANSMEMBRANE_TRANSPORT	GO:0070588	-0.319002	-0.319767	-0.231084	-0.0645551	-0.163865	0.200196	0.22106	0.301761	0.108681	0.157134	0.29894	0.194952	0.0553599	0.19739	-0.079793	-0.127018	-0.260453	cluster 1
GO_CALCIUM_HOMEOSTASIS__REGULATION_OF_CALCIUM_ION_DEPENDENT_EXOCYTOSIS	GO:0017158	-0.338	-0.238167	-0.308443	-0.243734	-0.239016	0.20981	0.229992	0.360214	0.296354	0.294613	0.265348	0.132376	0.164947	0.0330773	-0.0672116	-0.0795811	-0.321889	cluster 1
GO___DETECTION_OF_MECHANICAL_STIMULUS	GO:0050982	-0.342421	-0.189536	-0.182664	-0.089333	-0.141016	0.283828	0.108728	0.249514	0.149613	0.0831865	0.294175	0.0902101	0.0571596	0.00211164	-0.116895	0.0263158	-0.130243	cluster 1
GO_SYNAPSE__SYNAPSE_ASSEMBLY	GO:0007416	-0.487667	-0.323226	-0.349007	-0.152825	-0.270251	0.338429	0.346014	0.394037	0.154806	0.278105	0.329675	0.134042	0.0281362	0.117842	-0.117288	-0.0160467	-0.142584	cluster 1
GO___REGULATION_OF_LIPASE_ACTIVITY	GO:0060191	-0.166805	-0.170754	-0.0542916	-0.048957	-0.105457	0.0899674	0.141574	0.180705	0.136235	0.122368	0.138546	0.0354315	0.0910092	-0.00311869	-0.115859	-0.00971228	-0.065554	cluster 1
GO___POSITIVE_REGULATION_OF_LIPASE_ACTIVITY	GO:0060193	-0.227839	-0.208487	-0.0702198	0.0212836	-0.0679154	0.196393	0.199524	0.232284	0.147611	0.112493	0.198048	-0.0189802	0.0231835	-0.0699248	-0.130206	-0.0370555	-0.127441	cluster 1
GO___POSITIVE_REGULATION_OF_PHOSPHOLIPASE_ACTIVITY	GO:0010518	-0.262664	-0.24435	-0.133074	-0.0133022	-0.132153	0.256964	0.250875	0.254856	0.119443	0.0930429	0.167541	0.0188326	0.0623827	-0.0355708	-0.120074	-0.0547897	-0.125479	cluster 1
GO___REGULATION_OF_PHOSPHOLIPASE_ACTIVITY	GO:0010517	-0.195419	-0.185202	-0.119172	0.0169386	-0.10311	0.170395	0.195915	0.168508	0.0925833	0.08136	0.194926	0.0274278	0.093801	-0.0187469	-0.126962	-0.0858476	-0.136538	cluster 1
GO___FC_EPSILON_RECEPTOR_SIGNALING_PATHWAY	GO:0038095	-0.219935	-0.157533	-0.0508071	-0.0482513	-0.0563734	0.0975199	0.133644	0.110797	0.0993932	0.0603812	0.146051	0.0469187	0.0149781	0.0220395	0.00353612	-0.082593	-0.07584	cluster 1
GO_EGFR_PATHWAY__EPIDERMAL_GROWTH_FACTOR_RECEPTOR_SIGNALING_PATHWAY	GO:0007173	-0.235741	-0.249964	-0.159284	0.0581967	-0.0528811	0.166266	0.197647	0.231402	0.128999	0.131768	0.265083	0.0208036	-0.0279076	-0.0428082	-0.0879771	-0.121757	-0.0869221	cluster 1
GO___ERBB_SIGNALING_PATHWAY	GO:0038127	-0.233779	-0.239736	-0.151092	0.06711	-0.0420377	0.16428	0.195533	0.22842	0.128908	0.131007	0.263877	0.0115974	-0.0348458	-0.0507235	-0.0878721	-0.121725	-0.0868708	cluster 1
GO_FGF_PATHWAY__FIBROBLAST_GROWTH_FACTOR_RECEPTOR_SIGNALING_PATHWAY	GO:0008543	-0.209554	-0.243188	-0.126344	0.00472756	-0.0625067	0.107959	0.154902	0.162208	0.0892868	0.0706515	0.177655	0.0391042	0.0131058	0.0214886	-0.00705678	-0.00267819	-0.0305278	cluster 1
GO_FIBROBLAST__CELLULAR_RESPONSE_TO_FIBROBLAST_GROWTH_FACTOR_STIMULUS	GO:0044344	-0.181238	-0.198478	-0.0875397	0.0359184	-0.0627653	0.0974615	0.164336	0.171588	0.0827779	0.0445397	0.173075	0.0148988	-0.0134817	-0.00586854	-0.0113652	-0.0212381	-0.0487909	cluster 1
GO_FIBROBLAST__RESPONSE_TO_FIBROBLAST_GROWTH_FACTOR	GO:0071774	-0.177495	-0.203752	-0.0840541	0.0253438	-0.0696318	0.109252	0.167542	0.180901	0.0957351	0.0574584	0.181335	0.0156923	-0.0133135	-0.00971775	-0.0029366	-0.0219344	-0.0483187	cluster 1
GO___PROTEIN_AUTOPHOSPHORYLATION	GO:0046777	-0.252001	-0.213432	-0.161339	-0.0422265	-0.0718579	0.0698424	0.0824601	0.183095	0.232756	0.176425	0.115646	-0.0391351	-0.0974629	-0.102965	-0.0442604	-0.0868832	-0.0290967	cluster 1
GO___PROTEIN_UBIQUITINATION_INVOLVED_IN_UBIQUITIN_DEPENDENT_PROTEIN_CATABOLIC_PROCESS	GO:0042787	-0.446524	-0.475699	-0.250771	-0.100405	-0.296202	0.263519	0.33378	0.317289	0.343533	0.195101	0.218463	-0.0741815	-0.105955	-0.208253	-0.0358172	0.0146965	-0.0456543	cluster 1
GO_INSULIN__REGULATION_OF_INSULIN_RECEPTOR_SIGNALING_PATHWAY	GO:0046626	-0.380293	-0.362717	-0.0971101	-0.000274812	-0.119581	0.124016	0.182913	0.264914	0.192179	0.195687	0.245183	-0.00209249	-0.02807	-0.0481038	-0.00914084	0.0743519	0.0201566	cluster 1
GO___CELLULAR_RESPONSE_TO_ORGANIC_CYCLIC_COMPOUND	GO:0071407	-0.105701	-0.1704	-0.0627822	-0.0543307	-0.0112796	0.0723962	0.107525	0.0475904	0.0976995	0.124385	0.166521	-0.0335031	-0.0203589	-0.0371004	-0.0761026	-0.0621879	-0.0100764	cluster 1
GO_INSULIN__RESPONSE_TO_INSULIN	GO:0032868	-0.180545	-0.137379	-0.126354	0.0183302	-0.0895662	0.062752	0.107322	0.0575933	0.161956	0.140912	0.233702	-0.0133022	-0.0367921	-0.0330024	-0.0674416	-0.0533886	-0.0395533	cluster 1
GO_INSULIN__CELLULAR_RESPONSE_TO_INSULIN_STIMULUS	GO:0032869	-0.214893	-0.20091	-0.192369	0.0421055	-0.0781019	0.113548	0.130693	0.0939496	0.123714	0.110729	0.256056	-0.0439283	-0.0587072	-0.072455	-0.0325217	-0.0303849	-0.0305968	cluster 1
GO_INSULIN_METABOLISM__INSULIN_RECEPTOR_SIGNALING_PATHWAY	GO:0008286	-0.274381	-0.223224	-0.217919	0.00448803	-0.0936757	0.158986	0.174896	0.132166	0.114408	0.117704	0.286643	-0.0420488	-0.0633269	-0.0949296	-0.0357709	-0.0628978	-0.00385851	cluster 1
GO___REGULATION_OF_MACROAUTOPHAGY	GO:0016241	-0.335819	-0.226934	-0.311802	-0.0605897	0.0649148	0.0304221	0.174615	0.197305	-0.220073	0.0425739	0.15161	-0.00974228	-0.0863053	-0.118182	0.0393621	0.189988	0.219329	cluster 1
GO___REGULATION_OF_CAMP_BIOSYNTHETIC_PROCESS	GO:0030817	-0.148252	-0.196933	-0.128109	-0.0488278	0.0245663	0.0489812	0.185499	0.157679	-0.0137732	0.0798662	0.132779	0.0312953	-0.0745037	0.0785308	-0.0411503	0.0650547	0.0582262	cluster 1
GO___REGULATION_OF_CAMP_METABOLIC_PROCESS	GO:0030814	-0.107931	-0.122168	-0.0974212	-0.00591412	0.0666998	0.0636829	0.159337	0.115954	-0.0031493	0.0939591	0.14514	-0.00920381	-0.103242	0.000359314	-0.00363488	0.0533509	0.0505252	cluster 1
GO_INSULIN__NEGATIVE_REGULATION_OF_INSULIN_RECEPTOR_SIGNALING_PATHWAY	GO:0046627	-0.280294	-0.348492	-0.153924	0.050421	-0.00875409	0.129856	0.205159	0.213023	-0.0838321	-0.0533707	0.0802022	0.0320928	-0.0361021	-0.0258497	0.0573424	0.0722085	0.0860168	cluster 1
GO_INSULIN__NEGATIVE_REGULATION_OF_CELLULAR_RESPONSE_TO_INSULIN_STIMULUS	GO:1900077	-0.275779	-0.332281	-0.186751	0.110796	0.00562662	0.143833	0.177913	0.192195	-0.091957	-0.0493337	0.0192861	0.0205146	-0.0526999	0.0347005	-0.0119769	0.0124017	0.0822773	cluster 1
GO_CELL_ADHESION__HETEROPHILIC_CELL_CELL_ADHESION	GO:0007157	-0.365774	-0.278218	-0.252983	0.141587	0.149312	0.0423196	0.189632	0.12568	-0.155709	0.104819	0.221049	0.000355972	0.113553	0.027218	0.00325896	-0.0512879	0.00412738	cluster 1
GO_CELL_MATRIX__CELL_SUBSTRATE_ADHERENS_JUNCTION_ASSEMBLY	GO:0007045	-0.491628	-0.360934	-0.446943	0.137231	-0.00983495	0.0852188	0.0954011	0.269747	0.0369658	0.167923	0.139143	0.0985501	0.0152837	0.0224456	-0.127733	-0.00188297	-0.0220895	cluster 1
GO___FOCAL_ADHESION_ASSEMBLY	GO:0048041	-0.491628	-0.360934	-0.446943	0.137231	-0.00983495	0.0852188	0.0954011	0.269747	0.0369658	0.167923	0.139143	0.0985501	0.0152837	0.0224456	-0.127733	-0.00188297	-0.0220895	cluster 1
GO_TRANSCRIPTION__REGULATION_OF_DNA_TEMPLATED_TRANSCRIPTION__INITIATION	GO:2000142	-0.355139	-0.594658	-0.386924	-0.13673	-0.339529	0.331326	0.406629	0.435734	-0.0417344	0.0766114	-0.138578	0.0993517	0.212336	0.136705	-0.0534478	0.0226891	0.0194605	cluster 1
GO_TRANSCRIPTION__REGULATION_OF_TRANSCRIPTION_INITIATION_FROM_RNA_POLYMERASE_II_PROMOTER	GO:0060260	-0.344397	-0.581629	-0.356903	-0.104426	-0.387039	0.356816	0.39239	0.433663	0.0859537	0.149037	-0.068139	0.0748669	0.138191	0.164517	-0.0501143	0.0700387	-0.0481151	cluster 1
GO_HEART_DEVELOPMENT__ADULT_HEART_DEVELOPMENT	GO:0007512	-0.261892	-0.401838	-0.428105	-0.207728	-0.103326	0.579298	0.422435	0.400492	-0.124785	-0.0475591	0.162529	0.187688	0.0929904	0.283121	-0.213162	0.0127074	0.183715	cluster 1
GO_NEURON_DEVELOPMENT__POSITIVE_REGULATION_OF_NEURON_PROJECTION_DEVELOPMENT	GO:0010976	-0.399551	-0.339078	-0.38356	-0.0936007	-0.133895	0.261549	0.222524	0.276397	-0.0467476	0.0544609	0.210919	0.0537929	0.0737666	0.0374936	-0.0189971	0.0195488	0.0870067	cluster 1
GO_EPITHELIAL_CELLS__MORPHOGENESIS_OF_AN_EPITHELIAL_FOLD	GO:0060571	-0.323649	-0.308209	-0.235066	-0.0204345	-0.0203098	0.298702	0.369552	0.384956	-0.108356	-0.0513103	0.248808	0.0657676	0.0288085	0.00738549	-0.0910697	-0.056805	0.0332195	cluster 1
GO___RESPONSE_TO_LITHIUM_ION	GO:0010226	-0.0789364	-0.172842	-0.076916	0.0132674	0.0440771	0.249886	0.0683589	0.289078	0.0566803	0.112715	0.0528621	-0.0889723	0.0880178	0.0144268	-0.0442215	0.0528678	-0.0272388	cluster 1
GO_AUDITORY_BEHAVIOR__AUDITORY_RECEPTOR_CELL_DIFFERENTIATION	GO:0042491	-0.21217	-0.265921	-0.0926291	-0.172668	0.0033615	0.205413	0.14793	0.337281	0.099295	0.102794	0.281339	0.0808063	0.0031629	0.093202	-0.238825	0.036007	-0.0973442	cluster 1
GO___HAIR_CELL_DIFFERENTIATION	GO:0035315	-0.207807	-0.309015	-0.166623	-0.260163	-0.0533762	0.167709	0.107706	0.338859	0.115007	0.116499	0.269573	0.0453693	0.00502757	0.0877861	-0.213143	0.103078	-0.0234793	cluster 1
GO_DIGESTIVE_TRACT_FUNCTION__DIGESTIVE_SYSTEM_PROCESS	GO:0022600	-0.260071	-0.194257	-0.193589	-0.150941	0.0410584	-0.005875	0.0850953	-0.062172	0.0599129	0.229329	0.270816	0.288107	0.107712	0.0863421	0.0243063	0.0310404	0.0816369	cluster 1
GO_STRIATED_MUSCLE__STRIATED_MUSCLE_CELL_DEVELOPMENT	GO:0055002	-0.317323	-0.260715	-0.41645	-0.185002	-0.128586	0.0188881	0.0804675	0.0736717	0.0594712	0.287806	0.336504	0.0711268	0.145543	0.129723	-0.0883054	0.12209	0.123849	cluster 1
GO___MUSCLE_CELL_DEVELOPMENT	GO:0055001	-0.282529	-0.200371	-0.378418	-0.185023	-0.130089	0.0261914	0.0728068	0.0767891	0.0456436	0.26408	0.311862	0.0844426	0.135621	0.124263	-0.107211	0.0991315	0.0812876	cluster 1
GO___SINGLE_ORGANISM_BEHAVIOR	GO:0044708	-0.281913	-0.275562	-0.23093	-0.157811	-0.179411	-0.0194019	0.049914	0.0534393	0.157846	0.162707	0.26026	0.140387	0.0899557	0.105645	0.0523292	0.123121	0.0338601	cluster 1
GO___BEHAVIOR	GO:0007610	-0.21415	-0.226834	-0.215087	-0.139557	-0.111539	-0.0376451	0.0307905	0.011007	0.0979414	0.119123	0.253184	0.109966	0.0849527	0.0846186	0.0405562	0.139795	0.055427	cluster 1
GO___REGULATION_OF_ION_TRANSPORT	GO:0043269	-0.208198	-0.178768	-0.14587	-0.0862556	-0.0531387	-0.00684871	0.0556608	0.0617261	0.0629231	0.173033	0.226052	0.100353	0.0535677	0.0675472	-0.0369945	0.0940618	0.0166976	cluster 1
GO___MEMORY	GO:0007613	-0.389364	-0.34876	-0.355027	-0.159083	-0.188027	-0.0187007	0.0780826	0.0540397	0.208961	0.254601	0.370467	0.138359	0.112268	0.123985	-0.0980723	0.0879823	-0.0636733	cluster 1
GO___REGULATION_OF_POTASSIUM_ION_TRANSPORT	GO:0043266	-0.340672	-0.321983	-0.260626	-0.132934	-0.0520125	-0.0167905	-0.036748	-0.0503008	0.182874	0.244254	0.298121	0.155289	0.241479	0.194066	-0.0359782	0.0894614	0.0750667	cluster 1
GO___MUSCLE_CONTRACTION	GO:0006936	-0.272965	-0.234602	-0.265824	-0.179338	-0.158088	-0.134278	-0.0780223	-0.014379	0.0960523	0.232227	0.305156	0.163634	0.163332	0.194565	-0.0419219	0.102394	0.0423674	cluster 1
GO___MUSCLE_SYSTEM_PROCESS	GO:0003012	-0.242177	-0.195996	-0.235751	-0.11944	-0.135279	-0.0846017	-0.024237	0.0328362	0.0834791	0.212436	0.276984	0.117684	0.11309	0.148734	-0.042328	0.0839949	-0.0191177	cluster 1
GO___SENSORY_PERCEPTION_OF_SMELL	GO:0007608	-0.345773	-0.287715	-0.213742	-0.227852	-0.234985	0.0234008	-0.0185764	0.128557	0.247147	0.352543	0.330976	0.420413	0.355555	0.163996	-0.102459	0.328722	0.0869044	cluster 1
GO___DETECTION_OF_STIMULUS	GO:0051606	-0.2322	-0.133379	-0.150957	-0.134273	-0.160832	0.0405712	-0.0257143	0.0514496	0.0127985	0.104344	0.220411	0.266164	0.208287	0.160089	0.0238941	0.132756	0.112947	cluster 1
GO___SENSORY_PERCEPTION	GO:0007600	-0.263449	-0.190328	-0.156588	-0.161617	-0.166785	0.027205	-0.0394749	0.0602006	0.114402	0.136131	0.222218	0.186191	0.146325	0.161356	-0.0157384	0.137841	0.0777746	cluster 1
GO___SENSORY_PERCEPTION_OF_CHEMICAL_STIMULUS	GO:0007606	-0.38596	-0.25796	-0.149637	-0.263172	-0.223029	0.0443381	0.020943	0.0816118	0.183204	0.20019	0.268732	0.434759	0.283888	0.258422	-0.0579415	0.18979	0.0484715	cluster 1
GO___DETECTION_OF_STIMULUS_INVOLVED_IN_SENSORY_PERCEPTION	GO:0050906	-0.374373	-0.210534	-0.220352	-0.309885	-0.25255	0.0679271	0.0327297	0.1318	0.18231	0.288107	0.300441	0.406554	0.251954	0.331338	-0.0240478	0.089338	0.0750026	cluster 1
GO_SMOOTH_MUSCLE__REGULATION_OF_SMOOTH_MUSCLE_CONTRACTION	GO:0006940	-0.216432	-0.240112	-0.236533	-0.115702	-0.0810687	-0.0684098	-0.0210938	-0.0214356	0.016988	0.130585	0.273858	0.155628	0.195487	0.28984	-0.170245	0.0490283	-0.0492096	cluster 1
GO_NEUROTRANSMITTER__NEUROTRANSMITTER_SECRETION	GO:0007269	-0.256506	-0.26282	-0.217768	-0.187279	-0.234572	-0.0349898	-0.0653083	0.0131868	0.0823642	0.125756	0.270318	0.189955	0.183378	0.227175	0.0177242	0.0240306	-0.0893148	cluster 1
GO___FEAR_RESPONSE	GO:0042596	-0.481327	-0.350429	-0.469616	-0.268889	-0.353704	-0.00411903	0.0250861	0.00809329	0.152318	0.302273	0.444506	0.442211	0.517402	0.546051	-0.0780649	-0.000122279	0.071817	cluster 1
GO_BEHAVIOUR__BEHAVIORAL_FEAR_RESPONSE	GO:0001662	-0.494432	-0.332104	-0.427153	-0.292796	-0.421742	0.0739587	-0.0130403	0.100563	0.278437	0.287537	0.437313	0.485716	0.513721	0.508985	-0.10565	-0.0044509	0.0303364	cluster 1
GO_BEHAVIOUR__BEHAVIORAL_DEFENSE_RESPONSE	GO:0002209	-0.494432	-0.332104	-0.427153	-0.292796	-0.421742	0.0739587	-0.0130403	0.100563	0.278437	0.287537	0.437313	0.485716	0.513721	0.508985	-0.10565	-0.0044509	0.0303364	cluster 1
GO___RESPONSE_TO_COCAINE	GO:0042220	-0.173177	-0.14169	-0.137928	-0.171105	-0.162828	-0.110066	-0.130983	0.0741584	0.167541	0.157751	0.251293	0.2157	0.0797419	0.255432	-0.0277025	0.220609	-0.0572372	cluster 1
GO_STRIATED_MUSCLE__STRIATED_MUSCLE_CONTRACTION	GO:0006941	-0.310923	-0.193314	-0.3061	-0.327679	-0.249232	-0.140047	-0.128144	-0.0203536	0.0918497	0.287692	0.279854	0.0558295	0.0949331	0.134851	0.0431007	0.157705	0.116517	cluster 1
GO___MULTICELLULAR_ORGANISMAL_MOVEMENT	GO:0050879	-0.365625	-0.305101	-0.429345	-0.310569	-0.434129	-0.19696	-0.0614098	-0.0119842	0.112024	0.316647	0.316588	0.14878	0.170194	0.182179	0.195008	0.353727	0.0486844	cluster 1
GO___MUSCULOSKELETAL_MOVEMENT	GO:0050881	-0.365625	-0.305101	-0.429345	-0.310569	-0.434129	-0.19696	-0.0614098	-0.0119842	0.112024	0.316647	0.316588	0.14878	0.170194	0.182179	0.195008	0.353727	0.0486844	cluster 1
GO_GLUCOSE_HOMEOSTASIS__POSITIVE_REGULATION_OF_GLUCOSE_IMPORT	GO:0046326	-0.361515	-0.335564	-0.219098	-0.438295	-0.252631	0.0899057	0.209458	0.187064	0.153167	0.1311	0.273669	0.286821	0.134683	0.324415	-0.0636115	0.178795	0.0349026	cluster 1
GO_GLUCOSE_HOMEOSTASIS__POSITIVE_REGULATION_OF_GLUCOSE_TRANSPORT	GO:0010828	-0.339741	-0.278946	-0.155241	-0.381289	-0.251506	0.0164327	0.15065	0.16376	0.152216	0.129826	0.25029	0.259622	0.11649	0.295044	-0.0928307	0.205126	0.061772	cluster 1
GO___REGULATION_OF_SYNAPTIC_TRANSMISSION	GO:0050804	-0.299669	-0.264368	-0.246307	-0.19279	-0.127837	-0.00636703	0.128689	0.142969	0.06581	0.155801	0.240822	0.100061	0.0335166	0.117136	0.0886918	0.119611	0.0816585	cluster 1
GO___REGULATION_OF_SYNAPTIC_PLASTICITY	GO:0048167	-0.352284	-0.236027	-0.243559	-0.217342	-0.159787	-0.0474056	0.138358	0.12141	0.136925	0.177574	0.228199	0.0944833	0.0267139	0.14183	0.0442006	0.057783	0.0173307	cluster 1
GO___LEARNING	GO:0007612	-0.403401	-0.32654	-0.346158	-0.226156	-0.28587	0.0763096	0.145209	0.0984096	0.107162	0.16594	0.265804	0.217577	0.142391	0.208319	0.119867	0.128735	0.0339643	cluster 1
GO___REGULATION_OF_NEURONAL_SYNAPTIC_PLASTICITY	GO:0048168	-0.522942	-0.3016	-0.326693	-0.353305	-0.279132	-0.0208617	0.191252	0.122625	0.0333976	0.174772	0.194913	0.229311	0.14017	0.312153	0.201842	0.0802951	0.0343031	cluster 1
GO___NEUROMUSCULAR_SYNAPTIC_TRANSMISSION	GO:0007274	-0.455256	-0.403492	-0.427642	-0.364014	-0.269777	0.00959267	0.21711	0.203873	0.392254	0.298313	0.393353	0.158957	0.363879	0.274314	0.0791038	0.0617599	-0.214911	cluster 1
GO___POSITIVE_REGULATION_OF_SYNAPTIC_TRANSMISSION	GO:0050806	-0.334645	-0.263532	-0.300845	-0.201454	-0.0614248	0.0595928	0.197642	0.100419	0.174448	0.187026	0.252507	0.178279	0.131491	0.138211	0.0635563	0.150017	-0.0819051	cluster 1
GO___DETECTION_OF_MECHANICAL_STIMULUS_INVOLVED_IN_SENSORY_PERCEPTION	GO:0050974	-0.345169	-0.221863	-0.242075	-0.208799	-0.174457	0.114129	0.0270613	0.0972802	0.263477	0.198531	0.269572	0.161578	0.107213	0.185744	0.00905539	0.206285	-0.0309765	cluster 1
GO_SMOOTH_MUSCLE__SMOOTH_MUSCLE_CONTRACTION	GO:0006939	-0.420409	-0.386981	-0.338941	-0.266909	-0.313217	-0.0116044	0.0481422	0.180608	0.343962	0.303352	0.402479	0.101016	0.0587901	0.117851	0.0758396	0.0737591	0.134167	cluster 1
GO___LEARNING_OR_MEMORY	GO:0007611	-0.377491	-0.27841	-0.258833	-0.171081	-0.216144	0.0294511	0.119233	0.0676254	0.209229	0.241613	0.315583	0.0962215	0.0368693	0.113363	-0.0124164	0.0667795	-0.0421255	cluster 1
GO___COGNITION	GO:0050890	-0.374293	-0.292789	-0.268221	-0.19878	-0.236271	0.0609917	0.141386	0.108815	0.23842	0.263128	0.333366	0.0743217	0.0174483	0.0765104	-0.0212342	0.0631855	-0.0290923	cluster 1
GO___POSITIVE_REGULATION_OF_ERBB_SIGNALING_PATHWAY	GO:1901186	-0.431742	-0.474966	-0.00323015	-0.282446	-0.228247	0.187026	0.0736031	0.104996	-0.0261181	0.22045	0.293368	0.270739	0.171896	0.222508	-0.00706274	0.0630782	0.262265	cluster 1
GO___POSITIVE_REGULATION_OF_EPIDERMAL_GROWTH_FACTOR_RECEPTOR_SIGNALING_PATHWAY	GO:0045742	-0.441885	-0.487097	-0.00602865	-0.286945	-0.239044	0.13985	0.0182358	0.0846643	0.0441765	0.32994	0.312641	0.221057	0.117245	0.175373	0.0795299	0.0774911	0.269298	cluster 1
GO_BEHAVIOUR__MULTI_ORGANISM_BEHAVIOR	GO:0051705	-0.258241	-0.18976	-0.160548	-0.104874	-0.208563	0.0951687	0.150851	0.0952341	-0.0725352	0.121068	0.352312	0.15883	0.146034	0.0943271	-0.0822905	0.158774	0.022087	cluster 1
GO___MECHANORECEPTOR_DIFFERENTIATION	GO:0042490	-0.318131	-0.213962	-0.240347	-0.262745	-0.174141	0.0594811	0.0732849	0.210391	-0.0215695	0.125261	0.312696	0.167914	0.0685721	0.0244455	-0.0757252	0.233859	0.0843504	cluster 1
GO_INNER_EAR_DEVELOPMENT__INNER_EAR_RECEPTOR_CELL_DIFFERENTIATION	GO:0060113	-0.216676	-0.20098	-0.165882	-0.21442	-0.168525	0.0546227	0.053799	0.194362	-0.0620806	0.0674164	0.25967	0.148639	0.0699493	0.0327418	-0.0954637	0.221892	0.0236689	cluster 1
GO_KINASE_ACTIVITY__ACTIVATION_OF_PROTEIN_KINASE_B_ACTIVITY	GO:0032148	-0.294944	-0.448969	-0.258128	-0.473385	-0.151522	0.0925113	0.209844	0.106304	0.205943	0.331888	0.291889	0.244579	0.157589	0.220498	-0.356462	-0.019512	0.0906777	cluster 1
GO_GLUTAMATE_METABOLISM__IONOTROPIC_GLUTAMATE_RECEPTOR_SIGNALING_PATHWAY	GO:0035235	-0.525566	-0.526483	-0.521121	-0.510872	-0.330345	-0.0440191	0.177992	0.190861	0.216584	0.390529	0.363093	0.435445	0.281853	0.254408	-0.0425393	0.00712881	0.0534642	cluster 1
GO_HEART_FUNCTION__VENTRICULAR_CARDIAC_MUSCLE_CELL_ACTION_POTENTIAL	GO:0086005	-0.447229	-0.532221	-0.411026	-0.452511	-0.229968	0.179286	0.0674038	0.179496	0.186733	0.431292	0.216339	0.293415	0.214259	0.193357	-0.226721	-0.00169691	0.0123522	cluster 1
GO___SECRETION_BY_TISSUE	GO:0032941	-0.26993	-0.245036	-0.2426	-0.281505	-0.0819086	0.0934311	0.0850279	0.102087	0.158965	0.224033	0.205847	0.156655	0.196133	0.137935	-0.0615751	0.0354234	0.109742	cluster 1
GO_HEART_FUNCTION__REGULATION_OF_CARDIAC_MUSCLE_CELL_CONTRACTION	GO:0086004	-0.404577	-0.518717	-0.416305	-0.339835	-0.235643	0.262489	0.225228	0.237031	0.283458	0.381149	0.285926	0.0541783	0.110696	0.112239	-0.0308978	-0.110531	-0.00356138	cluster 1
GO___CYTOSOLIC_CALCIUM_ION_HOMEOSTASIS	GO:0051480	-0.261606	-0.202634	-0.180766	-0.132967	-0.168724	0.125331	0.184351	0.16894	0.225463	0.171545	0.263381	0.156729	0.131876	0.163549	-0.0343989	0.0303241	0.0263839	cluster 1
GO___POSITIVE_REGULATION_OF_CYTOSOLIC_CALCIUM_ION_CONCENTRATION	GO:0007204	-0.243382	-0.173348	-0.148912	-0.124142	-0.136602	0.125534	0.170244	0.159241	0.206778	0.183896	0.264077	0.119039	0.120757	0.137842	-0.0536338	0.0203158	0.0133336	cluster 1
GO_GLUCOSE_HOMEOSTASIS__REGULATION_OF_GLUCOSE_IMPORT	GO:0046324	-0.313111	-0.372969	-0.258227	-0.262988	-0.155042	0.153094	0.206787	0.244006	0.207876	0.215099	0.351954	0.125722	0.0985226	0.232662	-0.081564	-0.0672634	-0.044784	cluster 1
GO_GLUTAMATE_METABOLISM__GLUTAMATE_RECEPTOR_SIGNALING_PATHWAY	GO:0007215	-0.490842	-0.472543	-0.423515	-0.497701	-0.349249	0.0960799	0.352559	0.279333	0.350796	0.378433	0.42322	0.267438	0.152905	0.217845	-0.140327	-0.14865	-0.118416	cluster 1
GO_GPCR__G_PROTEIN_COUPLED_RECEPTOR_SIGNALING_PATHWAY__COUPLED_TO_CYCLIC_NUCLEOTIDE_SECOND_MESSENGER	GO:0007187	-0.284109	-0.305986	-0.28827	-0.195982	-0.0877911	0.155516	0.160816	0.248058	0.0778991	0.0726865	0.259275	0.195251	0.163574	0.243904	-0.00352526	0.0402173	0.0557131	cluster 1
GO_GPCR_SIGNALING__ADENYLATE_CYCLASE_MODULATING_G_PROTEIN_COUPLED_RECEPTOR_SIGNALING_PATHWAY	GO:0007188	-0.289118	-0.286347	-0.268681	-0.16565	-0.0829075	0.168755	0.197967	0.279644	0.0724113	0.104166	0.291889	0.128434	0.0859886	0.171396	-0.0342261	-0.0122933	-0.0109387	cluster 1
GO_KERATINOCYTE__KERATINOCYTE_DIFFERENTIATION	GO:0030216	-0.276426	-0.230304	-0.330441	-0.106812	-0.219157	0.204183	0.231397	0.250378	0.145374	0.24141	0.266681	0.183016	0.154551	0.122645	-0.150345	0.00268901	0.108702	cluster 1
GO___EPIDERMAL_CELL_DIFFERENTIATION	GO:0009913	-0.248755	-0.23947	-0.293951	-0.216192	-0.15892	0.158318	0.131926	0.238358	0.121905	0.174504	0.252692	0.205055	0.171283	0.153468	-0.164006	0.0355956	0.0354805	cluster 1
GO___SENSORY_PERCEPTION_OF_PAIN	GO:0019233	-0.314936	-0.238429	-0.297666	-0.2051	-0.265532	0.260856	0.143215	0.279801	0.131248	0.157838	0.253	0.185405	0.170353	0.187875	-0.15456	0.0408352	-0.0302276	cluster 1
GO___APICAL_JUNCTION_ASSEMBLY	GO:0043297	-0.282987	-0.24848	-0.309247	0.0210249	-0.186187	0.0777895	0.0557009	0.0782836	0.145427	0.120088	0.28806	0.158986	0.057384	0.125036	-0.113862	0.0299393	-0.0634793	cluster 1
GO___TIGHT_JUNCTION_ASSEMBLY	GO:0070830	-0.36231	-0.2609	-0.336606	-0.047611	-0.261824	0.10608	-0.00660355	0.0653743	0.100094	0.0412835	0.279243	0.259017	0.171331	0.244106	-0.125307	0.0591209	-0.0126975	cluster 1
GO___REGULATION_OF_EXCITATORY_POSTSYNAPTIC_MEMBRANE_POTENTIAL	GO:0060079	-0.434317	-0.209141	-0.267002	-0.174296	-0.206375	-0.133076	0.13812	0.155169	0.168428	0.130577	0.103039	0.242775	0.175351	0.0897814	-0.120518	0.0254669	-0.0217957	cluster 1
GO___REGULATION_OF_POSTSYNAPTIC_MEMBRANE_POTENTIAL	GO:0060078	-0.426048	-0.215033	-0.288226	-0.153472	-0.218151	-0.143279	0.136794	0.142821	0.232292	0.204821	0.199247	0.247516	0.175356	0.133962	-0.109782	-0.0173536	-0.0262451	cluster 1
GO___DETECTION_OF_CHEMICAL_STIMULUS_INVOLVED_IN_SENSORY_PERCEPTION	GO:0050907	-0.354686	-0.186946	-0.166589	-0.23878	-0.120341	0.236219	0.140585	0.309046	0.299383	0.392756	0.333838	0.483711	0.259059	0.248685	-0.170409	-0.00325809	-0.159617	cluster 1
GO___DETECTION_OF_CHEMICAL_STIMULUS_INVOLVED_IN_SENSORY_PERCEPTION_OF_SMELL	GO:0050911	-0.360592	-0.296839	-0.282569	-0.224146	-0.144328	0.318101	0.0987872	0.491103	0.449274	0.532532	0.417952	0.634625	0.430802	0.16154	-0.168236	0.0623619	-0.0381554	cluster 1
GO_AMINOACID_METABOLISM__AMINO_ACID_TRANSPORT	GO:0006865	-0.321326	-0.313224	-0.279346	-0.0166832	-0.287343	-0.000573976	0.0981116	0.134415	0.0128414	0.198643	0.202817	0.216393	0.191163	0.177522	-0.0224709	-0.042108	0.0409995	cluster 1
GO___ORGANIC_ANION_TRANSPORT	GO:0015711	-0.14995	-0.1596	-0.106497	0.0365264	-0.156302	0.0221352	0.0632789	0.0583783	0.0577007	0.128149	0.129924	0.0741741	0.075723	0.106098	-0.00647073	-0.0561819	0.0472831	cluster 1
GO_ORGANIC_ACID_METABOLISM__ORGANIC_ACID_TRANSPORT	GO:0015849	-0.185986	-0.177032	-0.163863	0.0370019	-0.179509	-0.0249915	0.0324957	0.0545208	0.0329495	0.157686	0.178692	0.100802	0.070297	0.103329	-0.0495553	-0.0497008	0.0102872	cluster 1
GO___CARBOXYLIC_ACID_TRANSPORT	GO:0046942	-0.187711	-0.177581	-0.175582	0.041025	-0.18253	-0.0193693	0.0382097	0.0484329	0.018674	0.149549	0.175676	0.101062	0.0704818	0.105495	-0.0569044	-0.0583646	0.0121086	cluster 1
GO___ANION_TRANSPORT	GO:0006820	-0.139918	-0.159068	-0.0936205	0.071166	-0.119198	0.0345433	0.0924505	0.0886725	0.0331904	0.138686	0.164643	0.0790941	0.0650256	0.103401	-0.0451516	-0.0713844	-0.016362	cluster 1
GO_AMINOACID_METABOLISM__AMINO_ACID_TRANSMEMBRANE_TRANSPORT	GO:0003333	-0.397638	-0.589601	-0.499353	-0.0643458	-0.443762	-0.100758	0.0899907	0.0353577	0.214962	0.335065	0.432561	0.343662	0.179106	0.285994	-0.196579	-0.332787	-0.12318	cluster 1
GO_CYTOSKELETON__ACTIN_FILAMENT_BASED_MOVEMENT	GO:0030048	-0.164661	-0.106944	-0.184943	-0.0656844	-0.115612	0.101318	0.0675231	0.139451	0.0890579	0.0489753	0.263552	0.129431	0.0214051	0.0713327	-0.219225	-0.00770587	-0.0670713	cluster 1
GO_CYTOSKELETON__ACTOMYOSIN_STRUCTURE_ORGANIZATION	GO:0031032	-0.310973	-0.243386	-0.296231	-0.138811	-0.266916	0.0739828	0.176122	0.185579	0.0404134	0.253858	0.326685	0.0808155	0.032294	0.0802029	-0.350324	0.0754354	0.0191724	cluster 1
GO___MYOFIBRIL_ASSEMBLY	GO:0030239	-0.345881	-0.209506	-0.358355	-0.126211	-0.226854	0.00840499	0.0777739	0.0824304	0.0167228	0.31112	0.458341	0.0591975	0.090511	0.146069	-0.347962	0.0475237	0.0815819	cluster 1
GO___DICARBOXYLIC_ACID_TRANSPORT	GO:0006835	-0.241745	-0.149186	-0.165664	0.0181611	-0.194751	0.0853118	0.150273	0.133024	0.00157678	0.172627	0.220327	0.0378333	-0.0442343	0.0210678	-0.0684916	-0.0157117	-0.0194483	cluster 1
GO_CELL_CELL_INTERACTION__CELL_CELL_JUNCTION_ASSEMBLY	GO:0007043	-0.274006	-0.240185	-0.179417	-0.0176877	-0.0879396	0.13689	0.14465	0.172833	0.220324	0.198121	0.288229	0.0987173	0.0157406	0.0783289	-0.15082	-0.0478964	-0.119469	cluster 1
GO_ION_METABOLISM__CELLULAR_DIVALENT_INORGANIC_CATION_HOMEOSTASIS	GO:0072503	-0.185712	-0.164876	-0.106538	-0.0289701	-0.0993752	0.12373	0.147114	0.196115	0.193811	0.183798	0.284859	0.11029	0.0942046	0.113137	-0.142371	-0.0262692	-0.0714854	cluster 1
GO_ION_METABOLISM__CELLULAR_CALCIUM_ION_HOMEOSTASIS	GO:0006874	-0.180421	-0.152699	-0.0901573	-0.037628	-0.115933	0.114482	0.137251	0.183618	0.200486	0.192977	0.28082	0.110046	0.0948724	0.121634	-0.126963	-0.0248201	-0.0619974	cluster 1
GO_CALCIUM_SIGNALLING__CALCIUM_ION_HOMEOSTASIS	GO:0055074	-0.184704	-0.160883	-0.10791	-0.0514963	-0.123337	0.0953229	0.117335	0.159572	0.212267	0.195477	0.278158	0.125199	0.118538	0.137024	-0.114952	-0.0248892	-0.0529427	cluster 1
GO___DIVALENT_INORGANIC_CATION_HOMEOSTASIS	GO:0072507	-0.196886	-0.1735	-0.128639	-0.0483916	-0.113076	0.11458	0.132832	0.176634	0.212474	0.20028	0.284864	0.120793	0.115736	0.123408	-0.138907	-0.023092	-0.0707323	cluster 1
GO___REGULATION_OF_MUSCLE_CONTRACTION	GO:0006937	-0.202549	-0.225744	-0.20952	-0.149904	-0.103023	0.0614894	0.0395423	0.0760672	0.0610063	0.226072	0.275966	0.0592722	0.0512401	0.131352	-0.153394	-0.0058628	-0.0761871	cluster 1
GO___REGULATION_OF_MUSCLE_SYSTEM_PROCESS	GO:0090257	-0.22028	-0.231091	-0.173805	-0.120709	-0.112024	0.112937	0.0852319	0.108207	0.0828132	0.259407	0.292361	-0.0133275	-0.0342822	0.0446381	-0.142587	0.0010954	-0.0490745	cluster 1
GO_HORMONE_METABOLISM__REGULATION_OF_HORMONE_SECRETION	GO:0046883	-0.0232486	-0.11365	0.0194104	-0.0681683	-0.112083	0.0379958	0.0371008	0.000784742	0.0612355	0.0996287	0.140548	0.0914779	0.131029	0.0889081	-0.0493001	-0.106918	-0.0183392	cluster 1
GO_CALCIUM_SIGNALLING__CALCIUM_ION_IMPORT	GO:0070509	-0.199776	-0.170145	-0.240486	-0.469331	-0.383683	0.115488	0.0480207	0.0970387	0.190586	0.417079	0.457697	0.276608	0.232718	0.274775	-0.132593	0.0263964	-0.215039	cluster 1
GO___ION_TRANSMEMBRANE_TRANSPORT	GO:0034220	-0.141689	-0.132671	-0.0810502	-0.0336977	-0.085919	0.00375733	-0.00609006	0.013333	0.0552343	0.107457	0.191509	0.132357	0.0936939	0.128238	-0.0589174	-0.0491706	-0.107545	cluster 1
GO_BLOOD_PRESSURE__POSITIVE_REGULATION_OF_BLOOD_PRESSURE	GO:0045777	-0.185288	-0.194381	-0.190319	-0.0552701	-0.338	0.0189684	0.229256	0.0897436	0.234286	0.335932	0.478028	0.208719	0.215125	0.192512	-0.211216	-0.124615	-0.222273	cluster 1
GO___EXCRETION	GO:0007588	-0.283695	-0.165382	0.059873	-0.0408496	-0.274822	-0.0114467	-0.186487	-0.0602941	0.140857	0.286828	0.338046	0.222107	0.160058	0.233807	-0.0547486	0.0261141	0.00460398	cluster 1
GO___POSITIVE_REGULATION_OF_RECEPTOR_INTERNALIZATION	GO:0002092	-0.434745	-0.246648	-0.0708002	-0.0819635	-0.487519	-0.144305	-0.14629	0.098444	-0.0441205	0.299046	0.418922	0.263342	0.188111	0.22825	-0.0746405	0.0475839	0.0238196	cluster 1
GO___RESPONSE_TO_ALKALOID	GO:0043279	-0.108862	-0.0998545	-0.0524244	-0.0778327	-0.0955965	-0.0755955	-0.0767407	-0.00880662	0.189722	0.119059	0.179859	0.0601908	0.0715289	0.0812011	-0.0124653	0.0123167	-0.0111082	cluster 1
GO___POSITIVE_REGULATION_OF_RECEPTOR_MEDIATED_ENDOCYTOSIS	GO:0048260	-0.202515	-0.153659	0.0282493	0.00855953	-0.315956	-0.201031	-0.133847	-0.0138203	0.241711	0.311985	0.347546	0.141657	0.144476	0.0657778	-0.0254782	-0.0342449	-0.0560868	cluster 1
GO___NEGATIVE_REGULATION_OF_TRANSMEMBRANE_TRANSPORT	GO:0034763	-0.246965	-0.21317	-0.141881	-0.330255	0.0869095	0.15196	0.0700934	0.311509	0.249791	0.566985	0.289183	0.103402	0.18529	0.102552	-0.0438008	-0.0892457	0.0145938	cluster 1
GO_GLUCOSE_METABOLISM__POSITIVE_REGULATION_OF_GLUCOSE_METABOLIC_PROCESS	GO:0010907	-0.400546	-0.323938	-0.354388	-0.377272	-0.259803	0.0380789	0.0866469	0.14547	0.332453	0.438645	0.327298	0.144876	0.0544036	0.129103	-0.191496	-0.0490957	-0.0628377	cluster 1
GO___POSITIVE_REGULATION_OF_CELLULAR_CARBOHYDRATE_METABOLIC_PROCESS	GO:0010676	-0.330382	-0.217175	-0.196248	-0.35198	-0.123959	-0.0451309	0.0235725	0.097385	0.347156	0.379721	0.272666	0.0931188	-0.0440438	0.0802581	-0.0821675	-0.0571414	-0.00667299	cluster 1
GO___POSITIVE_REGULATION_OF_CARBOHYDRATE_METABOLIC_PROCESS	GO:0045913	-0.315963	-0.305445	-0.209619	-0.300522	-0.154618	-0.0266401	0.0659505	0.132306	0.315395	0.335782	0.293694	0.0913312	-0.0105822	0.0890318	-0.11197	-0.112415	-0.0644041	cluster 1
GO_SEX_FEMALE__FEMALE_GONAD_DEVELOPMENT	GO:0008585	-0.144987	-0.143729	-0.180055	-0.142251	0.102932	0.0575407	0.0669435	0.0374835	0.217618	0.258344	0.191564	0.0654586	0.0858636	0.0260059	-0.151862	-0.132563	0.0043362	cluster 1
GO_NERVOUS_DEVELOPMENT__ENTERIC_NERVOUS_SYSTEM_DEVELOPMENT	GO:0048484	-0.300474	-0.255036	-0.283342	-0.394047	-0.253249	0.0663686	0.189632	0.214371	0.251895	0.369425	0.34609	0.268911	0.117404	0.0524941	-0.315304	-0.28767	-0.0905131	cluster 1
GO___BODY_FLUID_SECRETION	GO:0007589	-0.1575	-0.11409	-0.183425	-0.221034	-0.0786804	0.148261	0.18375	0.166474	0.163766	0.250489	0.240507	0.0166639	0.0537985	0.0341054	-0.148325	-0.0711825	0.0277965	cluster 1
GO_T_CELLS__T_CELL_DIFFERENTIATION	GO:0030217	-0.0251235	0.013765	-0.0282783	-0.0595428	0.0661061	0.0863467	0.00516436	0.166505	0.116065	0.246401	0.159211	0.00398711	0.019309	0.0141612	-0.0648975	-0.0998575	-0.0913233	cluster 1
GO_SUGAR_METABOLISM__REGULATION_OF_CARBOHYDRATE_BIOSYNTHETIC_PROCESS	GO:0043255	-0.0887056	-0.13422	-0.025475	-0.239201	-0.0671089	-0.0173954	-0.00396182	0.118279	0.264523	0.326679	0.246552	-0.0501967	-0.116051	-0.0735545	-0.0975927	-0.168932	-0.0935679	cluster 1
GO_SUGAR_METABOLISM__REGULATION_OF_GLYCOGEN_METABOLIC_PROCESS	GO:0070873	-0.013916	-0.18292	-0.100469	-0.300559	-0.226922	0.0397724	0.00524045	0.211338	0.137493	0.302221	0.293129	0.0417344	-0.135582	-0.0423986	-0.162021	-0.192144	-0.00258235	cluster 1
GO___REGULATION_OF_POLYSACCHARIDE_METABOLIC_PROCESS	GO:0032881	-0.0117612	-0.241895	-0.0478344	-0.270067	-0.216577	0.123339	0.0894099	0.264585	0.179997	0.320898	0.334661	-0.0766707	-0.187284	-0.116405	-0.248538	-0.283444	-0.109262	cluster 1
GO___REGULATION_OF_POLYSACCHARIDE_BIOSYNTHETIC_PROCESS	GO:0032885	-0.171531	-0.334594	-0.0532932	-0.365319	-0.240364	0.188736	0.123039	0.299235	0.267162	0.390544	0.31372	-0.141082	-0.139379	-0.0918847	-0.223098	-0.256262	-0.109828	cluster 1
GO___CYCLIC_NUCLEOTIDE_MEDIATED_SIGNALING	GO:0019935	-0.117241	-0.164235	-0.102059	-0.210015	-0.177993	0.107228	0.0152142	0.0305092	0.379696	0.23671	0.212755	0.161301	0.0723167	0.12884	-0.232947	-0.347148	-0.204402	cluster 1
GO___REGULATION_OF_GENERATION_OF_PRECURSOR_METABOLITES_AND_ENERGY	GO:0043467	-0.0651074	-0.122632	-0.105801	-0.0999777	-0.0490045	-0.00174956	0.0140459	0.0309588	0.0813445	0.217253	0.186703	0.132758	0.0475517	0.0478078	-0.20278	-0.23326	-0.152571	cluster 1
GO_GLUCOSE_HOMEOSTASIS__REGULATION_OF_GLUCOSE_METABOLIC_PROCESS	GO:0010906	-0.103695	-0.0892604	-0.0747773	-0.17653	0.00380219	-0.00032519	0.0123273	0.0754228	0.154178	0.257099	0.227225	0.116723	0.0621828	0.0515053	-0.214508	-0.199782	-0.190109	cluster 1
GO___REGULATION_OF_CELLULAR_CARBOHYDRATE_METABOLIC_PROCESS	GO:0010675	-0.133768	-0.101779	-0.0588502	-0.123839	0.0376351	-0.036534	0.002986	0.068227	0.17622	0.246465	0.210028	0.0865454	0.0271747	0.0383096	-0.200382	-0.201135	-0.160498	cluster 1
GO_SUGAR_METABOLISM__REGULATION_OF_CARBOHYDRATE_METABOLIC_PROCESS	GO:0006109	-0.133921	-0.113127	-0.0537884	-0.122163	0.0269013	0.0104756	0.0298223	0.0925295	0.186493	0.252337	0.225098	0.0563461	0.016205	0.00711757	-0.213608	-0.235103	-0.159141	cluster 1
GO___CELLULAR_METAL_ION_HOMEOSTASIS	GO:0006875	-0.0793198	-0.086995	-0.0645562	0.0855176	-0.0316952	0.0887894	0.0991098	0.121242	0.156978	0.16088	0.278439	0.0668743	0.036491	0.0585208	-0.164067	-0.0911654	-0.129501	cluster 1
GO_ION_METABOLISM__CELLULAR_ION_HOMEOSTASIS	GO:0006873	-0.101923	-0.119386	-0.0876786	0.0759852	-0.0583268	0.0834588	0.103408	0.139697	0.139424	0.149573	0.256849	0.0845858	0.0683493	0.0844378	-0.157883	-0.108667	-0.113563	cluster 1
GO_ION_METABOLISM__CELLULAR_CATION_HOMEOSTASIS	GO:0030003	-0.0932809	-0.117335	-0.091158	0.0825762	-0.0471181	0.0905711	0.111851	0.132869	0.154812	0.168551	0.267904	0.0742832	0.0568485	0.0702034	-0.160803	-0.099405	-0.122891	cluster 1
GO___ION_HOMEOSTASIS	GO:0050801	-0.0858315	-0.11465	-0.077734	0.0545283	-0.0533885	0.0789223	0.103075	0.12948	0.0904628	0.0934663	0.229794	0.106694	0.106313	0.11193	-0.152789	-0.10213	-0.113685	cluster 1
GO_CELL_METABOLISM__CELLULAR_CHEMICAL_HOMEOSTASIS	GO:0055082	-0.119956	-0.135929	-0.106823	0.05207	-0.0400382	0.0626183	0.0881667	0.13446	0.122858	0.145899	0.248612	0.0866627	0.0693001	0.0887586	-0.130694	-0.104593	-0.0888526	cluster 1
GO___CATION_HOMEOSTASIS	GO:0055080	-0.0940512	-0.112295	-0.0877159	0.0624322	-0.0461262	0.0821049	0.102741	0.1128	0.110614	0.122556	0.23989	0.097556	0.0983986	0.091507	-0.151501	-0.0873624	-0.115591	cluster 1
GO___METAL_ION_HOMEOSTASIS	GO:0055065	-0.0832493	-0.0906383	-0.066969	0.0535073	-0.0298438	0.0738977	0.0783043	0.0951537	0.121036	0.13063	0.249304	0.10002	0.0875183	0.09811	-0.137433	-0.0716451	-0.100857	cluster 1
GO___POSITIVE_REGULATION_OF_CALCIUM_MEDIATED_SIGNALING	GO:0050850	-0.0410182	-0.124001	-0.220918	-0.120137	-0.323569	0.230263	0.164696	0.174331	0.286012	0.427927	0.437004	0.0403818	0.0235819	0.06512	-0.229678	-0.309258	-0.16087	cluster 1
GO_CALCIUM_HOMEOSTASIS__REGULATION_OF_CALCIUM_MEDIATED_SIGNALING	GO:0050848	-0.0841191	0.00317164	-0.0481002	-0.145013	-0.347648	0.0554123	0.0689061	0.133693	0.212761	0.268492	0.429555	0.0715416	0.0296396	0.0666655	-0.348923	-0.344003	-0.176127	cluster 1
GO___REGULATION_OF_METAL_ION_TRANSPORT	GO:0010959	-0.169416	-0.132438	-0.080022	-0.0235399	0.0242892	0.0278247	0.0388105	0.0875311	0.111394	0.225043	0.270139	-0.0275068	-0.0602384	-0.010306	-0.155859	-0.00452924	-0.0515204	cluster 1
GO_CALCIUM_HOMEOSTASIS__REGULATION_OF_CALCIUM_ION_TRANSPORT	GO:0051924	-0.163044	-0.0968955	-0.0505052	-0.0144345	-0.041874	0.0463004	0.0861478	0.157915	0.105866	0.231642	0.279227	-0.0190861	-0.0706758	0.000503951	-0.170386	-0.0288025	-0.0588784	cluster 1
GO___POSITIVE_REGULATION_OF_ERK1_AND_ERK2_CASCADE	GO:0070374	-0.188673	-0.0880852	0.0150591	0.0175768	-0.0791484	0.00914438	0.0474251	0.0832395	0.121663	0.149806	0.231112	0.0950057	-0.0214089	0.00992006	-0.0560366	-0.0331111	-0.0587738	cluster 1
GO___REGULATION_OF_ERK1_AND_ERK2_CASCADE	GO:0070372	-0.163225	-0.1028	0.0566611	-0.0129784	-0.0486638	0.0578687	0.087124	0.127593	0.0761718	0.15226	0.184507	0.0418011	-0.0544865	-0.0152492	-0.0560169	-0.0342717	-0.102617	cluster 1
GO___REGULATION_OF_CELLULAR_PH	GO:0030641	-0.125661	-0.22943	-0.122698	0.0731769	0.0128606	0.0129345	0.201098	0.0914235	0.187443	0.297003	0.182329	-0.0511473	0.111208	-0.0324782	-0.226913	-0.270967	-0.117354	cluster 1
GO_ION_METABOLISM__CELLULAR_MONOVALENT_INORGANIC_CATION_HOMEOSTASIS	GO:0030004	-0.159139	-0.261607	-0.142222	-0.00356363	-0.0293541	0.0465779	0.158084	0.135519	0.274059	0.301308	0.258516	-0.0134085	0.070763	-0.0218383	-0.180174	-0.253502	-0.0865321	cluster 1
GO___MONOVALENT_INORGANIC_CATION_HOMEOSTASIS	GO:0055067	-0.18762	-0.223911	-0.160866	0.0727949	-0.0577527	0.059134	0.143228	0.142288	0.193788	0.197497	0.200199	0.0757242	0.120889	-0.0051134	-0.162569	-0.15144	-0.0739004	cluster 1
GO_EGFR_PATHWAY__REGULATION_OF_EPIDERMAL_GROWTH_FACTOR_ACTIVATED_RECEPTOR_ACTIVITY	GO:0007176	-0.411969	-0.440993	-0.297744	0.0533425	0.0578327	0.175642	0.222343	0.236147	0.178109	0.542327	0.448126	-0.000900529	0.0237156	-0.0024701	-0.327138	-0.260879	-0.214376	cluster 1
GO_CAMP_METABOLISM__CAMP_MEDIATED_SIGNALING	GO:0019933	-0.153142	-0.249763	-0.197359	-0.114977	-0.0314541	0.0926222	0.0472097	0.119128	0.378869	0.245433	0.290779	0.000111406	-0.0966905	-0.0756179	-0.148638	-0.308152	-0.0575727	cluster 1
GO___QUATERNARY_AMMONIUM_GROUP_TRANSPORT	GO:0015697	-0.341118	-0.470279	-0.210514	0.0617788	-0.172595	0.165421	0.213897	0.177527	0.400748	0.382038	0.316783	0.082374	-0.200217	-0.128346	-0.367822	-0.331994	-0.199841	cluster 1
GO_OVARY__OVULATION	GO:0030728	-0.423001	-0.326426	-0.111186	-0.0292891	0.0589163	0.171859	0.24401	0.114367	0.471404	0.480047	0.302494	0.013707	-0.121866	-0.133155	-0.365175	-0.153415	0.0761871	cluster 1
GO___REGULATION_OF_ANDROGEN_RECEPTOR_SIGNALING_PATHWAY	GO:0060765	-0.192445	-0.235372	0.0719732	-0.27864	-0.287433	0.176426	0.0912979	0.151145	0.0821796	0.0407351	0.183261	0.0639034	0.0645457	-0.0363234	-0.0751474	-0.0694884	-0.135967	cluster 1
GO___REGULATION_OF_PHOSPHATIDYLINOSITOL_3_KINASE_ACTIVITY	GO:0043551	-0.12638	-0.389384	-0.0637053	-0.241412	-0.341881	0.35223	0.191105	0.30158	0.229255	0.277122	0.0765698	0.0677196	0.0315305	0.096577	-0.147113	-0.188653	-0.161187	cluster 1
GO___REGULATION_OF_LIPID_KINASE_ACTIVITY	GO:0043550	-0.0723248	-0.341264	-0.0187691	-0.227104	-0.244219	0.357063	0.193359	0.293777	0.324019	0.345398	0.0914734	-0.0627222	-0.0873837	-0.0385859	-0.20721	-0.222829	-0.213424	cluster 1
GO_SMOOTH_MUSCLE__POSITIVE_REGULATION_OF_SMOOTH_MUSCLE_CONTRACTION	GO:0045987	-0.0533635	-0.278735	0.00620221	-0.186641	-0.122718	0.098866	0.0964971	0.250474	0.167608	0.20429	0.0963251	0.0771946	0.164557	0.126645	-0.286274	-0.0629683	-0.242818	cluster 1
GO___POSITIVE_REGULATION_OF_PHOSPHATIDYLINOSITOL_3_KINASE_ACTIVITY	GO:0043552	-0.0403489	-0.351237	-0.0425838	-0.168468	-0.293535	0.214205	0.024267	0.171515	0.144326	0.249449	0.056948	0.114893	0.123178	0.170771	-0.173616	-0.159041	-0.0911268	cluster 1
GO___POSITIVE_REGULATION_OF_LIPID_KINASE_ACTIVITY	GO:0090218	-0.0351237	-0.342056	-0.0295504	-0.143473	-0.226171	0.213221	0.0226204	0.166612	0.191183	0.293327	0.078751	0.0446551	0.0614411	0.122167	-0.189665	-0.200943	-0.105354	cluster 1
GO___GERM_CELL_DEVELOPMENT	GO:0007281	0.0193516	-0.0649674	-0.0207539	-0.112196	-0.101978	0.0660171	0.105465	0.0737711	0.161707	0.0862065	-0.0446273	0.0576375	0.0111991	0.0795026	0.0142098	-0.0160579	0.0776493	cluster 1
GO_EMBRYONIC_DEVELOPMENT__EMBRYONIC_PLACENTA_MORPHOGENESIS	GO:0060669	-0.35775	-0.1455	-0.145928	-0.401837	-0.213434	0.272352	0.329727	0.383132	0.163175	0.300534	0.0211885	-0.0145145	-0.11605	-0.0224965	0.0517166	-0.0813031	-0.0134787	cluster 1
GO_REPRODUCTION__CELLULAR_PROCESS_INVOLVED_IN_REPRODUCTION_IN_MULTICELLULAR_ORGANISM	GO:0022412	-0.0355088	-0.0585193	-0.0490378	-0.074154	-0.0158154	0.0773903	0.124383	0.0862661	0.154421	0.112911	0.0313768	-0.0106021	-0.0210744	0.0148833	0.00482415	-0.0325233	0.0449585	cluster 1
GO___REGULATION_OF_NEUTROPHIL_MIGRATION	GO:1902622	-0.138999	-0.120081	-0.0813979	-0.260987	-0.412218	0.158489	0.131401	0.247473	0.33546	0.326945	0.241749	0.177634	-0.0110219	-0.0703985	0.0321871	-0.135715	-0.0100908	cluster 1
GO_TAXIS__REGULATION_OF_NEUTROPHIL_CHEMOTAXIS	GO:0090022	-0.138999	-0.120081	-0.0813979	-0.260987	-0.412218	0.158489	0.131401	0.247473	0.33546	0.326945	0.241749	0.177634	-0.0110219	-0.0703985	0.0321871	-0.135715	-0.0100908	cluster 1
GO_TAXIS__POSITIVE_REGULATION_OF_GRANULOCYTE_CHEMOTAXIS	GO:0071624	-0.236423	-0.183445	-0.158566	-0.340385	-0.561281	0.108316	-0.0952411	0.0436722	0.415309	0.326993	0.269266	0.309924	0.239304	0.0968243	0.0928225	-0.114361	0.0706523	cluster 1
GO_TAXIS__POSITIVE_REGULATION_OF_NEUTROPHIL_CHEMOTAXIS	GO:0090023	-0.239407	-0.185779	-0.157844	-0.305338	-0.538916	0.256552	-0.0129989	0.204109	0.366616	0.219947	0.236437	0.311967	0.244471	0.104835	0.0876395	-0.122787	0.0625715	cluster 1
GO___POSITIVE_REGULATION_OF_NEUTROPHIL_MIGRATION	GO:1902624	-0.239407	-0.185779	-0.157844	-0.305338	-0.538916	0.256552	-0.0129989	0.204109	0.366616	0.219947	0.236437	0.311967	0.244471	0.104835	0.0876395	-0.122787	0.0625715	cluster 1
GO___POSITIVE_REGULATION_OF_MONOOXYGENASE_ACTIVITY	GO:0032770	-0.132065	-0.248765	-0.0575079	-0.138042	-0.0708932	0.129512	0.133962	-0.0190734	0.394609	0.213992	0.17827	0.087343	0.0238649	0.0901767	0.0966632	0.00378136	-0.156906	cluster 1
GO___RESPONSE_TO_INTERLEUKIN_6	GO:0070741	-0.331104	-0.325191	-0.262183	0.0650877	-0.237438	0.129961	-0.0221333	0.0918584	0.472083	0.189539	0.274557	-0.0339313	0.00520184	-0.00143404	0.104645	-0.0660897	0.0864171	cluster 1
GO___INTRACELLULAR_LIPID_TRANSPORT	GO:0032365	-0.388391	-0.343092	-0.0360403	0.0399407	-0.426507	-0.047619	0.0495552	-0.00350122	0.422247	0.135607	0.292776	0.201989	0.0464352	0.0149013	-0.149718	-0.158104	-0.0187148	cluster 1
GO_KIDNEY_FUNCTION__RENAL_SYSTEM_PROCESS_INVOLVED_IN_REGULATION_OF_SYSTEMIC_ARTERIAL_BLOOD_PRESSURE	GO:0003071	0.0546952	-0.408018	-0.268299	-0.127088	-0.361433	0.237134	0.339264	0.223873	0.0732923	0.140747	0.456728	0.137632	0.15815	0.129098	0.0426717	0.175678	0.0836999	cluster 1
GO_KIDNEY_FUNCTION__RENAL_SYSTEM_PROCESS_INVOLVED_IN_REGULATION_OF_BLOOD_VOLUME	GO:0001977	0.0986576	-0.480302	-0.188917	-0.158945	-0.442798	0.243937	0.471014	0.279408	0.253363	0.25756	0.540518	0.0339952	-0.00866816	-0.0125593	0.0432144	-0.0575728	0.127934	cluster 1
GO___REGULATION_OF_PEPTIDE_TRANSPORT	GO:0090087	0.00533187	-0.108415	0.0203806	-0.0504579	-0.159778	0.0659614	0.0401809	0.0301822	0.0446635	0.0613689	0.097442	0.0426558	0.063952	0.0272961	0.0242534	-0.0435101	0.0233197	cluster 1
GO___REGULATION_OF_PEPTIDE_SECRETION	GO:0002791	0.0230117	-0.0899198	0.0321359	-0.0416091	-0.143081	0.0577361	0.0340315	0.0259466	0.0373022	0.0613627	0.100771	0.0418854	0.0640308	0.0273805	0.0107364	-0.0595106	0.0107405	cluster 1
GO_INSULIN__REGULATION_OF_INSULIN_SECRETION	GO:0050796	0.0349855	-0.0625582	0.0294934	-0.0194102	-0.127689	0.0724046	0.0559348	0.0647816	0.0393337	0.0465481	0.108829	0.0317071	0.0239819	0.0249231	0.00104913	-0.0992433	-0.034449	cluster 1
GO_HORMONE_METABOLISM__REGULATION_OF_PEPTIDE_HORMONE_SECRETION	GO:0090276	0.0523152	-0.071458	0.0405683	-0.0338362	-0.1237	0.0752397	0.0581578	0.0417789	0.0376684	0.0697096	0.10195	0.00793154	0.0181833	-0.0068343	0.0227281	-0.073766	0.00941706	cluster 1
GO___ORGANIC_HYDROXY_COMPOUND_TRANSPORT	GO:0015850	-0.0533921	-0.0487895	0.0138867	0.0980852	-0.165455	0.0562478	0.0295862	0.074133	0.000378554	0.0620668	0.0601187	0.0567731	0.0161669	-0.0111647	-0.0661689	-0.102366	0.0273889	cluster 1
GO___MONOCARBOXYLIC_ACID_TRANSPORT	GO:0015718	-0.0809295	-0.0516558	-0.0057982	0.082112	-0.169432	0.0292078	0.0424175	0.0302862	0.0181512	0.0622548	0.0858343	0.0382271	-0.0231182	0.0199984	-0.0808143	-0.0416259	0.0111407	cluster 1
GO___REGULATION_OF_RYANODINE_SENSITIVE_CALCIUM_RELEASE_CHANNEL_ACTIVITY	GO:0060314	-0.144827	-0.0926122	0.0433554	0.111938	-0.107996	0.0569462	0.111636	0.12857	-0.202339	0.116426	0.156283	0.0206346	0.0468026	0.0245853	-0.171094	0.0381775	0.0523156	cluster 1
GO___REGULATION_OF_RELEASE_OF_SEQUESTERED_CALCIUM_ION_INTO_CYTOSOL_BY_SARCOPLASMIC_RETICULUM	GO:0010880	-0.123334	-0.155762	-0.0733332	0.0883797	-0.0373238	0.0254673	0.068216	0.170571	-0.134954	0.2507	0.212103	-0.0299981	0.0767694	-0.0292078	-0.216542	0.0607426	0.0539653	cluster 1
GO___DETECTION_OF_CHEMICAL_STIMULUS_INVOLVED_IN_SENSORY_PERCEPTION_OF_TASTE	GO:0050912	-0.324247	-0.0967669	-0.0145598	-0.238977	-0.0180234	0.105924	0.121668	0.0278565	0.14965	0.265892	0.343676	0.428236	0.187519	0.233461	-0.111091	-0.105041	-0.113454	cluster 1
GO_FATTY_ACID_METABOLISM__POSITIVE_REGULATION_OF_FATTY_ACID_METABOLIC_PROCESS	GO:0045923	-0.175211	-0.0204877	0.0371226	-0.0645017	-0.0264345	0.0358245	0.181979	0.217324	-0.0180535	0.0683213	0.258478	0.207925	0.187819	0.18883	-0.0556453	-0.010754	-0.000409946	cluster 1
GO_BLOOD_PRESSURE__NEUROLOGICAL_SYSTEM_PROCESS_INVOLVED_IN_REGULATION_OF_SYSTEMIC_ARTERIAL_BLOOD_PRESSURE	GO:0001976	-0.362114	-0.210329	-0.131043	-0.244442	-0.36643	0.0379948	0.290739	-0.0623744	0.102431	-0.0588604	0.310921	0.169053	0.102922	0.300602	-0.0375543	0.0390206	0.151068	cluster 1
GO___MONOVALENT_INORGANIC_CATION_TRANSPORT	GO:0015672	-0.0929962	-0.0926342	-0.0495244	-0.0453107	-0.0693207	0.0485411	-0.00637248	-0.0461984	-0.0283936	-0.0136966	0.0696264	0.153488	0.094111	0.145966	-0.0153417	-0.000154613	-0.035817	cluster 1
GO___SENSORY_PERCEPTION_OF_TASTE	GO:0050909	-0.336635	-0.145856	0.037102	-0.261345	-0.123742	0.132905	0.089436	0.0265706	0.0360333	0.0259055	0.177442	0.430397	0.24575	0.367281	-0.0337269	-0.00974348	-0.0117553	cluster 1
GO___REGULATION_OF_CGMP_METABOLIC_PROCESS	GO:0030823	-0.186838	-0.09681	-0.246595	-0.264539	-0.55244	0.432241	-0.0514199	0.092416	-0.0148487	0.126626	0.184297	0.423682	0.21743	0.340481	-0.116183	-0.00819418	0.106738	cluster 1
GO___REGULATION_OF_CGMP_BIOSYNTHETIC_PROCESS	GO:0030826	-0.108054	-0.0282997	-0.165221	-0.117126	-0.493377	0.491232	-0.0778245	0.00482893	0.109011	0.245537	0.157144	0.436193	0.227238	0.346496	-0.283747	-0.211364	-0.0325894	cluster 1
GO___SERTOLI_CELL_DIFFERENTIATION	GO:0060008	-0.286693	-0.0779064	-0.317618	-0.155142	-0.16413	0.114678	0.0278605	0.134853	-0.0743854	0.0237552	-0.0100816	0.242782	0.32688	0.330126	0.170515	-0.0803116	-0.0666185	cluster 1
GO___KERATINIZATION	GO:0031424	-0.22462	0.201093	-0.308331	-0.247158	-0.219986	0.287463	0.212843	0.355293	-0.0253725	0.148457	0.1823	0.380666	0.403142	0.395568	-0.135998	-0.101628	-0.0744199	cluster 1
GO_FATTY_ACID_METABOLISM__REGULATION_OF_FATTY_ACID_METABOLIC_PROCESS	GO:0019217	-0.172814	-0.197783	-0.199453	0.100238	-0.0905896	0.0346871	0.0736097	0.203578	-0.0215631	0.027907	0.129955	0.324448	0.178142	0.178744	-0.0759789	-0.149152	-0.0629647	cluster 1
GO_DOPAMINE__DOPAMINE_RECEPTOR_SIGNALING_PATHWAY	GO:0007212	-0.305029	-0.320035	-0.406558	-0.0258378	-0.206606	0.266159	0.304292	0.45699	-0.197919	-0.138471	0.295655	0.333345	0.294025	0.431488	-0.21851	-0.0574423	-0.210912	cluster 1
GO___SODIUM_ION_TRANSPORT	GO:0006814	-0.249977	-0.23927	-0.248679	0.045602	-0.0994664	0.188731	0.169346	0.129018	-0.0434906	-0.0145115	0.0468025	0.265755	0.165207	0.232989	-0.0529985	-0.0866699	-0.103521	cluster 1
GO___SODIUM_ION_TRANSMEMBRANE_TRANSPORT	GO:0035725	-0.323926	-0.328109	-0.28594	-0.0678548	-0.103858	0.278982	0.285045	0.232338	-0.150817	-0.0847737	0.0272197	0.334382	0.227864	0.308341	-0.0228465	-0.0649208	-0.0372309	cluster 1
GO___MEMBRANE_DEPOLARIZATION	GO:0051899	-0.314512	-0.18762	-0.276924	-0.141434	-0.15253	0.00454091	0.134452	0.171331	-0.0378962	0.0592674	0.0200548	0.235914	0.180458	0.125545	-0.123977	0.0396944	-0.0518653	cluster 1
GO___FILOPODIUM_ASSEMBLY	GO:0046847	-0.293569	-0.332226	-0.208034	-0.201994	-0.288375	0.0581386	0.171567	0.208673	-0.00708477	-0.0234227	-0.0111232	0.342083	0.241745	0.335668	-0.118195	-0.0560836	-0.157068	cluster 1
GO___MEMBRANE_HYPERPOLARIZATION	GO:0060081	-0.281881	-0.235351	-0.343069	-0.224116	-0.263333	0.105451	0.324114	0.233043	0.0279054	0.14366	0.127413	0.282604	0.284738	0.471314	-0.123879	-0.0601581	0.00422161	cluster 1
GO_GLUTAMATE_METABOLISM__GLUTAMATE_SECRETION	GO:0014047	-0.107396	0.118515	-0.0520663	0.106219	-0.189864	0.346784	0.403566	0.379573	0.215609	0.241586	0.266651	-0.102367	-0.138665	-0.134602	-0.36557	-0.264328	-0.31396	cluster 1
GO_CYTOSKELETON__ACTIN_FILAMENT_BUNDLE_ASSEMBLY	GO:0051017	-0.245207	-0.239586	-0.162189	0.201101	-0.169926	0.410097	0.340519	0.386921	0.085997	0.30764	0.303924	0.029494	-0.135006	-0.0716651	-0.447815	-0.320647	-0.35329	cluster 1
GO___ACTIN_FILAMENT_BUNDLE_ORGANIZATION	GO:0061572	-0.245207	-0.239586	-0.162189	0.201101	-0.169926	0.410097	0.340519	0.386921	0.085997	0.30764	0.303924	0.029494	-0.135006	-0.0716651	-0.447815	-0.320647	-0.35329	cluster 1
GO___SYNAPTIC_VESICLE_LOCALIZATION	GO:0097479	-0.0241026	-0.193731	-0.0296689	-0.0145177	-0.178126	0.123795	0.191748	0.24806	0.223117	0.0624402	0.118352	-0.072934	-0.107823	-0.0780691	-0.130509	-0.137097	-0.214735	cluster 1
GO___ESTABLISHMENT_OF_SYNAPTIC_VESICLE_LOCALIZATION	GO:0097480	0.0278859	-0.157488	0.0176101	0.0303609	-0.139873	0.126507	0.196968	0.260006	0.226778	0.0634073	0.119286	-0.119227	-0.154198	-0.119617	-0.137681	-0.156402	-0.223926	cluster 1
GO_SYNAPSE__SYNAPTIC_VESICLE_TRANSPORT	GO:0048489	0.0278859	-0.157488	0.0176101	0.0303609	-0.139873	0.126507	0.196968	0.260006	0.226778	0.0634073	0.119286	-0.119227	-0.154198	-0.119617	-0.137681	-0.156402	-0.223926	cluster 1
GO___RESPONSE_TO_CATECHOLAMINE	GO:0071869	-0.114745	-0.160601	-0.0500656	-0.0966947	-0.325964	0.300499	0.520188	0.437983	0.240543	0.29137	0.299135	-0.207379	-0.145143	-0.120663	-0.0659139	-0.185582	-0.394101	cluster 1
GO___RESPONSE_TO_MONOAMINE	GO:0071867	-0.114745	-0.160601	-0.0500656	-0.0966947	-0.325964	0.300499	0.520188	0.437983	0.240543	0.29137	0.299135	-0.207379	-0.145143	-0.120663	-0.0659139	-0.185582	-0.394101	cluster 1
GO___CELLULAR_RESPONSE_TO_MONOAMINE_STIMULUS	GO:0071868	-0.0618199	-0.149217	-0.00879028	-0.0633917	-0.223448	0.279881	0.546015	0.459289	0.37823	0.347878	0.394113	-0.184924	-0.20672	-0.140743	-0.292885	-0.35119	-0.418344	cluster 1
GO___CELLULAR_RESPONSE_TO_CATECHOLAMINE_STIMULUS	GO:0071870	-0.0618199	-0.149217	-0.00879028	-0.0633917	-0.223448	0.279881	0.546015	0.459289	0.37823	0.347878	0.394113	-0.184924	-0.20672	-0.140743	-0.292885	-0.35119	-0.418344	cluster 1
GO___JAK_STAT_CASCADE	GO:0007259	-0.174504	-0.155136	0.167186	0.000128693	-0.231232	0.275591	0.297861	0.224387	0.149847	0.306267	0.247914	-0.173418	-0.17969	-0.267735	-0.170219	-0.210332	-0.147569	cluster 1
GO_SMOOTH_MUSCLE__POSITIVE_REGULATION_OF_SMOOTH_MUSCLE_CELL_MIGRATION	GO:0014911	-0.364665	-0.185759	-0.018625	-0.0428612	-0.246536	0.362268	0.571941	0.401627	0.34915	0.528575	0.528513	-0.296087	-0.382244	-0.463175	-0.503277	-0.40588	-0.19504	cluster 1
GO_ANGIOGENESIS__NEGATIVE_REGULATION_OF_ANGIOGENESIS	GO:0016525	-0.0351169	-0.0703935	0.121911	-0.0796318	0.0444339	0.281554	0.295527	0.284333	0.347607	0.278712	0.194617	-0.12607	-0.109677	-0.142741	-0.270587	-0.257303	-0.187413	cluster 1
GO___POSITIVE_REGULATION_OF_JNK_CASCADE	GO:0046330	-0.181011	0.0115963	0.0774494	0.0240446	0.028053	0.301782	0.261126	0.303614	0.222705	0.207062	0.277727	-0.184614	-0.283867	-0.218631	-0.253828	-0.325314	-0.289221	cluster 1
GO___POSITIVE_REGULATION_OF_STRESS_ACTIVATED_MAPK_CASCADE	GO:0032874	-0.166399	-0.00623774	0.0751095	-0.043915	0.0146902	0.301045	0.275324	0.31739	0.276846	0.243225	0.272179	-0.145439	-0.235649	-0.19124	-0.242382	-0.319971	-0.263215	cluster 1
GO___POSITIVE_REGULATION_OF_STRESS_ACTIVATED_PROTEIN_KINASE_SIGNALING_CASCADE	GO:0070304	-0.166354	-0.00638128	0.0635651	-0.0439309	0.00107846	0.315015	0.283729	0.326952	0.295209	0.257838	0.265462	-0.145264	-0.234669	-0.190539	-0.255326	-0.331191	-0.277623	cluster 1
GO___REGULATION_OF_ION_HOMEOSTASIS	GO:2000021	-0.0745865	-0.0502241	-0.0119898	0.0370214	-0.107007	0.118719	0.0812095	0.0862789	0.100176	0.16287	0.267879	0.0168472	0.0265928	0.0378782	-0.105961	-0.0492492	-0.112585	cluster 1
GO_BLOOD_PRESSURE__REGULATION_OF_BLOOD_PRESSURE	GO:0008217	-0.0577209	-0.0388867	0.0610722	0.0451483	-0.088627	0.0874698	0.20469	0.0712028	0.0777684	0.121697	0.27016	0.0161967	0.000714165	0.0245598	-0.161673	-0.044784	-0.225856	cluster 1
GO___REGULATION_OF_PROTEIN_KINASE_C_SIGNALING	GO:0090036	-0.233102	-0.390607	0.0456811	-0.00314558	-0.0605607	0.336625	0.23804	0.185237	0.163116	0.244043	0.447928	-0.150879	-0.247837	-0.119483	-0.146237	-0.182642	-0.333036	cluster 1
GO_KIDNEY_FUNCTION__RENAL_SYSTEM_PROCESS	GO:0003014	-0.109028	-0.226875	-0.062536	-0.0134166	-0.1533	0.260015	0.231264	0.2211	0.176067	0.235506	0.371602	-0.073792	-0.0715157	-0.0474311	-0.157827	-0.119768	-0.166907	cluster 1
GO___POSITIVE_REGULATION_OF_VASODILATION	GO:0045909	-0.0467712	-0.157947	-0.0419292	0.0159645	0.0715039	0.260827	0.286793	0.167826	0.151948	0.105899	0.291287	-0.0687007	-0.118989	-0.0759359	-0.256654	-0.026133	-0.305239	cluster 1
GO___REGULATION_OF_VASODILATION	GO:0042312	-0.0899766	-0.16047	0.0616579	-0.0317311	0.00774686	0.232701	0.252747	0.209824	0.106166	0.109496	0.282714	-0.040668	0.0411431	0.00541474	-0.168126	-0.00772267	-0.276295	cluster 1
GO___REGULATION_OF_INTRACELLULAR_PH	GO:0051453	-0.0259462	-0.133922	-0.0125489	0.14424	0.0711907	-0.00648413	0.182492	0.065574	0.195902	0.310152	0.188841	-0.0981551	0.057852	-0.0734074	-0.264556	-0.335365	-0.125498	cluster 1
GO___REGULATION_OF_PH	GO:0006885	-0.12438	-0.101234	-0.143557	0.213137	-0.0249521	0.0572643	0.192236	0.131996	0.109102	0.184339	0.145811	-0.0423039	0.0836903	-0.108314	-0.259618	-0.27778	-0.16029	cluster 1
GO___PROTEIN_LOCALIZATION_TO_PLASMA_MEMBRANE	GO:0072659	-0.202355	-0.076697	-0.0143939	0.085062	0.059451	0.186374	0.165447	0.159247	0.165285	0.287255	0.307946	-0.03552	-0.050829	-0.0617987	-0.364674	-0.277442	-0.273918	cluster 1
GO_PLASMA_MEMBRANE_DYNAMICS__PLASMA_MEMBRANE_ORGANIZATION	GO:0007009	-0.140097	-0.0554512	0.0044288	0.112487	0.126293	0.202306	0.190193	0.226078	0.186917	0.279291	0.304751	-0.0601619	-0.104755	-0.115115	-0.336369	-0.253058	-0.275492	cluster 1
GO___TEMPERATURE_HOMEOSTASIS	GO:0001659	-0.185792	-0.217058	0.0443893	0.0628098	-0.036322	0.0972508	0.380276	0.294426	0.175392	0.239465	0.257035	-0.00214724	-0.0703546	-0.00647849	-0.251361	-0.221079	-0.114779	cluster 1
GO___INORGANIC_ANION_TRANSPORT	GO:0015698	-0.1187	-0.182972	0.0059593	0.103622	0.0232479	0.042386	0.157054	0.151524	0.0541303	0.26589	0.271394	-0.0231333	-0.0483281	0.0235131	-0.115715	-0.16125	-0.127964	cluster 1
GO___CHLORIDE_TRANSPORT	GO:0006821	-0.0746396	-0.100336	0.0274585	0.170258	0.00399401	0.0228069	0.205603	0.205972	0.0437097	0.336089	0.335794	-0.0200437	-0.0954536	0.0339285	-0.160477	-0.172132	-0.190205	cluster 1
GO___SECOND_MESSENGER_MEDIATED_SIGNALING	GO:0019932	-0.0190812	-0.0545021	0.0432185	-0.0696469	-0.0627021	0.13979	0.0536189	0.113428	0.202591	0.211267	0.200029	-0.0646099	-0.0997779	-0.0396539	-0.144085	-0.179266	-0.145911	cluster 1
GO___POSITIVE_REGULATION_OF_CYTOSKELETON_ORGANIZATION	GO:0051495	0.0594678	-0.00301424	-0.0503246	0.0192381	-0.00336642	0.167437	0.119434	0.0985229	0.261742	0.24919	0.167507	-0.1774	-0.183594	-0.169001	-0.145667	-0.243097	-0.201244	cluster 1
GO___POSITIVE_REGULATION_OF_PROTEIN_POLYMERIZATION	GO:0032273	-0.0525927	-0.076514	-0.121655	0.101545	0.000826748	0.228928	0.128709	0.170653	0.350027	0.219958	0.240865	-0.163493	-0.131602	-0.0850377	-0.126767	-0.248799	-0.207676	cluster 1
GO___POSITIVE_REGULATION_OF_ACTIN_FILAMENT_POLYMERIZATION	GO:0030838	-0.0435671	-0.046295	-0.147829	0.132811	-0.0745642	0.279147	0.179273	0.215688	0.306627	0.23675	0.266288	-0.136472	-0.0885239	-0.0760714	-0.217642	-0.352655	-0.264305	cluster 1
GO___REGULATION_OF_ESTABLISHMENT_OF_PROTEIN_LOCALIZATION_TO_PLASMA_MEMBRANE	GO:0090003	-0.0252109	0.0124534	-0.0382553	0.102975	0.029221	0.0440218	0.095071	0.0865505	0.0440489	0.227486	0.216604	-0.194396	-0.0776336	-0.148037	-0.101111	-0.264053	-0.215741	cluster 1
GO_T_CELLS__T_CELL_ACTIVATION	GO:0042110	-0.0011284	0.0122421	0.0138813	0.0760125	0.102317	0.135403	0.0580388	0.208098	0.127026	0.232559	0.240952	-0.116221	-0.0337819	-0.0792197	-0.109009	-0.14747	-0.160843	cluster 1
GO___NEGATIVE_REGULATION_OF_TRANSPORT	GO:0051051	-0.0328821	-0.0360469	0.0175996	0.0841022	0.107043	0.0263235	0.0809078	0.0910234	0.0625932	0.185567	0.203133	-0.109139	-0.0577451	-0.0652739	-0.175755	-0.080939	-0.0960271	cluster 1
GO___CHLORIDE_TRANSMEMBRANE_TRANSPORT	GO:1902476	-0.0306985	-0.0270208	0.096544	0.153979	0.120075	0.0143242	0.132434	0.290195	0.121222	0.349553	0.390673	-0.0393418	-0.139683	-0.0407975	-0.165275	-0.202637	-0.277908	cluster 1
GO_CYTOSKELETON__ACTIN_FILAMENT_ORGANIZATION	GO:0007015	-0.143836	-0.0721697	-0.155539	0.173832	-0.0475695	0.25303	0.248468	0.278847	0.177267	0.235065	0.256121	-0.115605	-0.225531	-0.172048	-0.270652	-0.203223	-0.197329	cluster 1
GO_CYTOSKELETON__REGULATION_OF_ACTIN_FILAMENT_BASED_PROCESS	GO:0032970	-0.0656732	-0.122011	-0.104676	0.0476255	-0.0194539	0.230568	0.241741	0.231254	0.150685	0.192211	0.246848	-0.163999	-0.183418	-0.180522	-0.217825	-0.188564	-0.176939	cluster 1
GO___RHO_PROTEIN_SIGNAL_TRANSDUCTION	GO:0007266	-0.0572007	-0.137106	-0.0741794	0.0996517	-0.0548035	0.338481	0.288727	0.379746	0.273429	0.36045	0.386401	-0.286171	-0.372751	-0.328672	-0.289543	-0.330669	-0.230453	cluster 1
GO___RECEPTOR_MEDIATED_ENDOCYTOSIS	GO:0006898	-0.0849168	-0.0569511	0.0591665	0.115533	-0.0562407	0.201482	0.240484	0.240045	0.171263	0.164798	0.326136	-0.0687399	-0.139248	-0.131088	-0.315148	-0.247016	-0.230665	cluster 1
GO___SECRETION	GO:0046903	-0.0235298	-0.0344479	-0.0609285	0.0370251	-0.0182486	0.179225	0.166163	0.16842	0.0702571	0.170327	0.252582	-0.0890032	-0.0957271	-0.0728495	-0.168128	-0.135064	-0.154019	cluster 1
GO___NEGATIVE_REGULATION_OF_PROTEIN_PROCESSING	GO:0010955	-0.0255183	-0.292162	-0.0341483	0.224189	-0.0104787	0.503052	0.340548	0.428684	0.124417	0.324939	0.504964	-0.29588	-0.218232	-0.227602	-0.534166	-0.481548	-0.307097	cluster 1
GO___EXTRINSIC_APOPTOTIC_SIGNALING_PATHWAY_IN_ABSENCE_OF_LIGAND	GO:0097192	-0.140231	0.117497	-0.195978	0.317309	0.127812	0.198672	0.231738	0.279816	0.261159	0.378897	0.439884	-0.35236	-0.218416	-0.265509	-0.40667	-0.370549	-0.378334	cluster 1
GO___SIGNAL_TRANSDUCTION_IN_ABSENCE_OF_LIGAND	GO:0038034	-0.140231	0.117497	-0.195978	0.317309	0.127812	0.198672	0.231738	0.279816	0.261159	0.378897	0.439884	-0.35236	-0.218416	-0.265509	-0.40667	-0.370549	-0.378334	cluster 1
GO_GOLGI_DYNAMICS__GOLGI_TO_PLASMA_MEMBRANE_TRANSPORT	GO:0006893	-0.24199	0.0856202	-0.137554	0.235752	-0.0383915	0.380939	0.29153	0.375028	0.214531	0.375444	0.430688	-0.314539	-0.185322	-0.231897	-0.52018	-0.454789	-0.268692	cluster 1
GO_GOLGI_DYNAMICS__GOLGI_TO_PLASMA_MEMBRANE_PROTEIN_TRANSPORT	GO:0043001	-0.194164	0.181496	-0.0396012	0.229561	-0.0473829	0.46631	0.34273	0.40967	0.316435	0.409078	0.440761	-0.390193	-0.307491	-0.368628	-0.530301	-0.505347	-0.332617	cluster 1
GO___ESTABLISHMENT_OF_PROTEIN_LOCALIZATION_TO_PLASMA_MEMBRANE	GO:0090002	-0.183626	-0.00652183	0.0386658	0.159759	0.090989	0.260053	0.221652	0.233962	0.168758	0.344327	0.381067	-0.199739	-0.20098	-0.194677	-0.429134	-0.330998	-0.227945	cluster 1
GO_CALCIUM_SIGNALLING__CALCIUM_MEDIATED_SIGNALING	GO:0019722	-0.0855623	-0.00865216	0.0338094	0.0214928	0.0912203	0.148865	0.20646	0.200768	0.107693	0.191855	0.23268	-0.15465	-0.134303	-0.115754	-0.177881	-0.166493	-0.147303	cluster 1
GO___REGULATION_OF_CELLULAR_COMPONENT_SIZE	GO:0032535	-0.0549321	0.0107126	-0.0844265	0.120813	0.0769129	0.136375	0.212279	0.193146	0.0833114	0.136936	0.213709	-0.163617	-0.193441	-0.198539	-0.193569	-0.172398	-0.137448	cluster 1
GO___REGULATION_OF_ANATOMICAL_STRUCTURE_SIZE	GO:0090066	-0.0551694	0.0196973	-0.0680609	0.123675	0.0481361	0.112351	0.152724	0.125931	0.0670346	0.130765	0.210412	-0.106763	-0.116729	-0.107203	-0.194626	-0.16403	-0.123504	cluster 1
GO_GOLGI_DYNAMICS__PROTEIN_LOCALIZATION_TO_GOLGI_APPARATUS	GO:0034067	-0.233669	-0.0805642	-0.069184	0.320488	0.0325323	0.541834	0.60894	0.535526	0.319843	0.293954	0.438517	-0.368627	-0.444478	-0.505986	-0.500244	-0.467635	-0.442975	cluster 1
GO_CYTOSKELETON__ACTIN_FILAMENT_BASED_PROCESS	GO:0030029	-0.112043	-0.0324493	-0.126128	0.116795	0.0325464	0.253051	0.264755	0.277406	0.134266	0.194861	0.249924	-0.173968	-0.233837	-0.193525	-0.270054	-0.190479	-0.2268	cluster 1
GO_CYTOSKELETON__ACTIN_CYTOSKELETON_ORGANIZATION	GO:0030036	-0.125807	-0.0461289	-0.127643	0.128824	0.0328221	0.282319	0.293189	0.305475	0.139518	0.207005	0.242402	-0.200873	-0.252454	-0.210608	-0.268854	-0.211502	-0.244844	cluster 1
GO_CYTOSKELETON__REGULATION_OF_ACTIN_CYTOSKELETON_ORGANIZATION	GO:0032956	0.00629678	-0.0258062	-0.0223087	0.102267	0.017354	0.223639	0.244436	0.230737	0.141596	0.170004	0.232207	-0.198252	-0.225267	-0.226748	-0.252648	-0.22047	-0.207504	cluster 1
GO___REGULATION_OF_CELLULAR_COMPONENT_BIOGENESIS	GO:0044087	-0.0337987	-0.0657369	-0.0686485	0.0896507	0.0661814	0.158649	0.150901	0.138883	0.0931962	0.11532	0.166005	-0.149142	-0.177495	-0.176367	-0.147385	-0.173283	-0.156574	cluster 1
GO___NEUROMUSCULAR_PROCESS_CONTROLLING_BALANCE	GO:0050885	-0.146389	-0.0432138	-0.0929195	0.112295	-1.00527e-05	0.109848	0.184204	0.134267	-0.16213	0.13994	0.267411	0.0646831	-0.12451	0.0075518	-0.155016	-0.0846769	-0.19682	cluster 1
GO_T_CELLS__NEGATIVE_REGULATION_OF_T_CELL_PROLIFERATION	GO:0042130	-0.228936	-0.0899837	-0.1049	0.237177	0.0763099	0.164633	0.223005	0.0734924	-0.0524655	0.0327511	0.181061	0.0645691	0.0169863	0.0760153	-0.16414	-0.277954	-0.227517	cluster 1
GO_IMMUNE_RESPONSE__NEGATIVE_REGULATION_OF_LEUKOCYTE_PROLIFERATION	GO:0070664	-0.233148	-0.0604402	-0.116204	0.212021	-0.0236542	0.201348	0.248643	0.122165	0.0201115	0.122366	0.203758	0.0189305	-0.0384781	0.0301258	-0.200932	-0.291477	-0.223554	cluster 1
GO_LYMPHOCYTE_DYNAMICS__NEGATIVE_REGULATION_OF_LYMPHOCYTE_PROLIFERATION	GO:0050672	-0.267378	-0.0648551	-0.0879337	0.209194	0.0211882	0.160835	0.207868	0.0744493	0.0443836	0.11347	0.18895	0.0641754	-0.0200813	0.0646717	-0.206103	-0.289556	-0.21288	cluster 1
GO___NEGATIVE_REGULATION_OF_MONONUCLEAR_CELL_PROLIFERATION	GO:0032945	-0.267378	-0.0648551	-0.0879337	0.209194	0.0211882	0.160835	0.207868	0.0744493	0.0443836	0.11347	0.18895	0.0641754	-0.0200813	0.0646717	-0.206103	-0.289556	-0.21288	cluster 1
GO_T_CELLS__NEGATIVE_REGULATION_OF_T_CELL_ACTIVATION	GO:0050868	-0.121864	0.0258685	-0.0449099	0.17376	0.0685036	0.132468	0.237879	0.060384	-0.0214771	0.190557	0.211183	-0.113052	-0.0622276	-0.0630119	-0.163668	-0.0995708	-0.0845058	cluster 1
GO_LYMPHOCYTE_DYNAMICS__NEGATIVE_REGULATION_OF_LYMPHOCYTE_ACTIVATION	GO:0051250	-0.0733856	-0.00511278	-0.0933024	0.138797	0.00624161	0.113574	0.107549	0.10849	0.090443	0.193647	0.220361	-0.140123	-0.132109	-0.0829125	-0.132918	-0.0406054	-0.0236257	cluster 1
GO_IMMUNE_RESPONSE__NEGATIVE_REGULATION_OF_LEUKOCYTE_ACTIVATION	GO:0002695	-0.0899381	-0.00550827	-0.0426418	0.191409	0.0541631	0.0702409	0.0718995	0.127445	-0.00473153	0.17394	0.183953	-0.159967	-0.132577	-0.1061	-0.138773	-0.051483	-0.00140683	cluster 1
GO___NEGATIVE_REGULATION_OF_CELL_ACTIVATION	GO:0050866	-0.0829939	-0.0348685	-0.0659337	0.194527	0.073312	0.098318	0.0861423	0.131723	0.0168969	0.193023	0.191532	-0.143122	-0.12247	-0.13274	-0.134227	-0.101742	-0.0552655	cluster 1
GO_INOSITOL_METABOLISM__INOSITOL_PHOSPHATE_METABOLIC_PROCESS	GO:0043647	-0.236259	-0.0110236	-0.137572	0.0875172	0.114487	0.00900549	0.066101	0.0887971	0.115912	0.126539	0.150511	-0.105588	-0.101176	-0.18183	-0.129981	-0.0199149	-0.165472	cluster 1
GO_CELL_CELL_INTERACTION__CELL_JUNCTION_ASSEMBLY	GO:0034329	-0.28088	-0.143188	-0.254298	0.129639	0.11091	0.109667	0.119383	0.160941	0.155818	0.280194	0.356355	-0.116194	-0.164847	-0.158427	-0.177141	-0.0685045	-0.109507	cluster 1
GO_CELL_CELL_INTERACTION__CELL_JUNCTION_ORGANIZATION	GO:0034330	-0.225092	-0.0969981	-0.219145	0.197804	0.134464	0.104901	0.127902	0.173342	0.0937203	0.235542	0.33672	-0.131292	-0.170639	-0.166605	-0.203779	-0.101303	-0.134699	cluster 1
GO___NEURON_DEATH	GO:0070997	-0.144429	0.0803455	-0.199523	0.0956452	-0.0277445	0.199934	0.14615	0.159537	0.176563	0.223695	0.24794	-0.171788	-0.206239	-0.220328	-0.0790983	-0.171503	-0.234666	cluster 1
GO_PEPTIDE_METABOLISM__POSITIVE_REGULATION_OF_PEPTIDYL_SERINE_PHOSPHORYLATION	GO:0033138	-0.0337633	-0.0202481	-0.186311	0.190191	0.076158	0.11017	0.110793	0.0844337	0.116097	0.15165	0.373449	-0.198238	-0.0418337	-0.223301	-0.0489435	-0.105683	-0.144952	cluster 1
GO_PEPTIDE_METABOLISM__REGULATION_OF_PEPTIDYL_SERINE_PHOSPHORYLATION	GO:0033135	-0.0618015	0.0537485	-0.132222	0.198307	0.0820696	0.0954891	0.0788906	0.0132201	0.162531	0.232439	0.413704	-0.214886	-0.0956491	-0.229747	-0.11181	-0.159933	-0.157117	cluster 1
GO___POSITIVE_REGULATION_OF_PROTEIN_CATABOLIC_PROCESS	GO:0045732	-0.18831	-0.133292	-0.147378	0.100441	0.138638	0.0659459	0.0695794	0.0773952	0.0179325	0.0701668	0.129771	-0.119789	-0.186374	-0.0847388	0.0734835	-0.0378828	-0.162176	cluster 1
GO___POSITIVE_REGULATION_OF_CATABOLIC_PROCESS	GO:0009896	-0.17449	-0.110401	-0.0877518	0.0958355	0.132102	0.0446833	0.0565146	0.118247	0.0134059	0.105543	0.23289	-0.114134	-0.151663	-0.120655	-0.00492045	-0.0306691	-0.0655557	cluster 1
GO___REGULATION_OF_GLYCOPROTEIN_BIOSYNTHETIC_PROCESS	GO:0010559	-0.337667	-0.202975	-0.0415161	0.146405	-0.0294263	0.104781	0.167835	0.185752	0.146072	0.141323	0.185892	-0.108786	-0.0962384	-0.207524	-0.0452901	-0.181957	-0.112739	cluster 1
GO_AXON__REGULATION_OF_AXON_EXTENSION	GO:0030516	-0.332264	-0.219324	-0.297076	0.150608	0.0912147	0.112816	0.261349	0.205856	0.00121304	0.177941	0.306439	-0.106857	-0.178437	-0.246883	0.0111509	-0.0734806	-0.121205	cluster 1
GO___NEGATIVE_REGULATION_OF_EXTRINSIC_APOPTOTIC_SIGNALING_PATHWAY	GO:2001237	-0.143686	-0.141876	-0.199531	0.252344	0.0466129	0.127928	0.177645	0.170235	0.0592564	0.152562	0.191018	-0.155477	-0.162098	-0.206941	-0.0281302	-0.143186	-0.0858309	cluster 1
GO___SULFUR_COMPOUND_METABOLIC_PROCESS	GO:0006790	0.00745033	-0.00883436	-0.035198	0.0939607	-0.00131831	0.0105038	0.0331984	0.0536051	-0.0499194	-0.0590088	0.0338824	-0.000589267	-0.0166	-0.00499107	-0.0202696	-0.10518	-0.1318	cluster 1
GO_FATTY_ACID_METABOLISM__NEGATIVE_REGULATION_OF_FATTY_ACID_METABOLIC_PROCESS	GO:0045922	0.128264	-0.237792	-0.266882	0.259644	0.0455173	0.11043	0.117338	0.557845	-0.0577223	-0.0778163	0.0195343	0.240019	-0.0545017	-0.180043	-0.0759646	-0.174608	-0.219242	cluster 1
GO___WATER_TRANSPORT	GO:0006833	-0.112205	-0.0885284	-0.0260492	0.180486	-0.167653	0.283356	0.102586	0.0789713	-0.0324797	-0.0575046	0.031492	0.0494108	0.154212	0.0100404	-0.26122	-0.149668	-0.251138	cluster 1
GO___FLUID_TRANSPORT	GO:0042044	-0.0958305	-0.0437613	-0.0506856	0.177611	-0.199723	0.301433	0.11164	0.104563	0.0442228	-0.0123553	0.0321241	0.0165698	0.117991	-0.0145101	-0.221478	-0.159866	-0.230241	cluster 1
GO___REGULATION_OF_SEQUESTERING_OF_CALCIUM_ION	GO:0051282	-0.153393	-0.0547483	0.0112808	0.145853	-0.0462584	0.252433	0.238181	0.237972	-0.0793024	-0.159759	0.169893	0.270987	0.169769	0.16671	-0.153621	-0.218702	-0.239753	cluster 1
GO___NEGATIVE_REGULATION_OF_SEQUESTERING_OF_CALCIUM_ION	GO:0051283	-0.118832	-0.0554181	0.00975261	0.14907	-0.0103358	0.314361	0.244435	0.245076	-0.00397503	-0.161475	0.173095	0.229192	0.13061	0.13669	-0.163816	-0.25114	-0.242346	cluster 1
GO___RELEASE_OF_SEQUESTERED_CALCIUM_ION_INTO_CYTOSOL	GO:0051209	-0.118832	-0.0554181	0.00975261	0.14907	-0.0103358	0.314361	0.244435	0.245076	-0.00397503	-0.161475	0.173095	0.229192	0.13061	0.13669	-0.163816	-0.25114	-0.242346	cluster 1
GO_BLOOD_PRESSURE__REGULATION_OF_SYSTEMIC_ARTERIAL_BLOOD_PRESSURE	GO:0003073	-0.0197432	-0.123176	-0.104116	0.0547956	-0.0450641	0.134214	0.282876	0.184678	-0.0257899	0.0980409	0.306939	0.12641	0.120721	0.173604	-0.257549	-0.119872	-0.168991	cluster 1
GO_BLOOD_PRESSURE__REGULATION_OF_SYSTEMIC_ARTERIAL_BLOOD_PRESSURE_BY_HORMONE	GO:0001990	-0.000199182	0.0328154	-0.0194587	0.0983904	0.0840252	0.168124	0.232436	0.200341	-0.0740855	-0.0363226	0.247833	0.0947957	0.240448	0.186167	-0.265099	-0.0618957	-0.203375	cluster 1
GO_BLOOD_PRESSURE__REGULATION_OF_SYSTEMIC_ARTERIAL_BLOOD_PRESSURE_MEDIATED_BY_A_CHEMICAL_SIGNAL	GO:0003044	-0.0618337	0.0478789	-0.10411	0.177572	0.102672	0.23229	0.276412	0.21753	-0.127339	0.0789309	0.358765	0.0264669	0.189728	0.232546	-0.375199	-0.202492	-0.241415	cluster 1
GO_IMMUNE_RESPONSE__POSITIVE_REGULATION_OF_CYTOKINE_PRODUCTION_INVOLVED_IN_IMMUNE_RESPONSE	GO:0002720	-0.0343657	0.111365	0.213795	-0.0640262	-0.201411	0.315433	0.340997	0.182338	-0.0248461	0.00910751	0.217436	0.0151684	0.0495136	-0.0602984	-0.276647	-0.115049	-0.235036	cluster 1
GO___CGMP_METABOLIC_PROCESS	GO:0046068	-0.0741815	0.124545	0.0795685	-0.0270776	-0.00532992	0.401422	0.380731	0.379972	0.0750768	0.0724013	0.193286	-0.131409	-0.0807047	-0.108028	-0.304344	-0.265206	-0.260508	cluster 1
GO___RESPIRATORY_GASEOUS_EXCHANGE	GO:0007585	0.0413043	0.235481	0.0490494	-0.022014	-0.0108538	0.273464	0.309562	0.342998	0.086356	0.0603162	0.144831	-0.0224378	-0.0490182	-0.0428849	-0.37645	-0.354569	-0.292543	cluster 1
GO_KINASE_ACTIVITY__ACTIVATION_OF_PROTEIN_KINASE_A_ACTIVITY	GO:0034199	0.0403305	-0.117592	-0.0811356	0.16572	0.0618415	0.256327	0.346156	0.176383	-0.13923	-0.115787	0.205286	-0.0766179	-0.0486395	-0.122539	-0.368134	-0.294346	-0.446918	cluster 1
GO_HORMONE_METABOLISM__PEPTIDE_HORMONE_PROCESSING	GO:0016486	0.0622324	-0.147111	-0.0373004	0.15049	-0.0328968	0.234196	0.351006	0.294941	-0.217667	-0.016149	0.227943	-0.0799156	-0.0493601	-0.0377166	-0.223282	-0.0723834	-0.288457	cluster 1
GO_BLOOD_PRESSURE__REGULATION_OF_SYSTEMIC_ARTERIAL_BLOOD_PRESSURE_BY_RENIN_ANGIOTENSIN	GO:0003081	0.149971	0.157925	0.0957367	0.266011	0.1572	0.161584	0.308487	0.210672	-0.0679693	-0.0951068	0.233764	-0.0794427	0.147664	0.0578176	-0.332996	-0.121645	-0.326143	cluster 1
GO___ENDOCRINE_PROCESS	GO:0050886	0.0306354	0.0610412	-0.0483695	0.088559	0.170112	0.157872	0.246377	0.206612	0.00502866	0.0649989	0.260867	-0.0305853	0.0758735	0.00681787	-0.245189	-0.0828744	-0.144069	cluster 1
GO___CERAMIDE_BIOSYNTHETIC_PROCESS	GO:0046513	-0.212758	-0.225667	0.014599	-0.110882	-0.120036	0.298581	0.19767	0.270657	-0.049901	-0.141473	0.0681154	-0.0235515	-0.0779505	-0.0707274	-0.162671	0.0680171	-0.138103	cluster 1
GO_B_CELLS__B_CELL_DIFFERENTIATION	GO:0030183	-0.062016	0.0348562	0.0401615	-0.105394	-0.0903232	0.282417	0.301081	0.36145	0.00432866	0.0299022	0.027681	-0.0177243	-0.00730543	-0.0465029	-0.189967	-0.0666076	-0.196048	cluster 1
GO_B_CELLS__B_CELL_ACTIVATION	GO:0042113	0.012013	-0.00326993	-0.0713105	-0.0175353	-0.0601949	0.203764	0.244124	0.285831	0.0220836	0.00981724	-0.0523219	-0.0256356	0.0217423	-0.0585855	-0.0693765	0.0200113	-0.124651	cluster 1
GO_DEFENSE_RESPONSE__REGULATION_OF_DEFENSE_RESPONSE_TO_VIRUS_BY_VIRUS	GO:0050690	-0.0510114	-0.326329	0.0893908	0.151836	0.0305318	0.380578	0.360521	0.357876	0.265611	0.0426276	0.038296	-0.128199	-0.126363	-0.0860042	-0.290029	-0.260252	-0.0604455	cluster 1
GO___POSITIVE_REGULATION_OF_VASOCONSTRICTION	GO:0045907	-0.216781	-0.100566	-0.0194776	0.0795357	0.188328	0.461431	0.363889	0.374611	0.362724	0.185715	0.0933884	0.0717505	0.172563	0.116061	-0.322679	-0.445153	-0.169876	cluster 1
GO___REGULATION_OF_VASOCONSTRICTION	GO:0019229	-0.249147	-0.226709	-0.153806	-0.0544267	0.0409001	0.39007	0.313123	0.309067	0.316014	0.209267	0.24179	0.0282466	0.0579772	0.116367	-0.304071	-0.18245	-0.169282	cluster 1
GO___NEGATIVE_REGULATION_OF_MUSCLE_CELL_APOPTOTIC_PROCESS	GO:0010656	-0.376427	-0.200344	-0.237633	0.118554	0.270389	0.316301	0.308573	0.376126	0.0511052	0.0888811	0.1414	-0.00828011	-0.0536116	-0.0247586	-0.320646	-0.370501	-0.221425	cluster 1
GO___REGULATION_OF_MUSCLE_CELL_APOPTOTIC_PROCESS	GO:0010660	-0.201724	-0.192764	-0.161155	0.155582	0.162798	0.266465	0.25235	0.266935	0.111558	0.229923	0.173655	0.00226524	-0.000496688	0.0240529	-0.274206	-0.318348	-0.244584	cluster 1
GO___ENDOSOME_ORGANIZATION	GO:0007032	-0.343518	-0.177537	-0.0554875	0.14692	-0.00909885	0.387784	0.414397	0.438432	0.257271	0.192227	0.13056	-0.102233	-0.123787	-0.120613	-0.361407	-0.258664	-0.0876207	cluster 1
GO___EARLY_ENDOSOME_TO_LATE_ENDOSOME_TRANSPORT	GO:0045022	-0.441437	-0.272756	-0.110689	0.150394	0.179282	0.45349	0.45686	0.487727	0.367008	0.082361	0.298312	-0.0946633	-0.0240273	-0.0893395	-0.528132	-0.33711	-0.38939	cluster 1
GO___PROTEOGLYCAN_BIOSYNTHETIC_PROCESS	GO:0030166	-0.199357	-0.268571	-0.324656	0.0849062	0.132681	0.263553	0.29991	0.346304	-0.0429024	0.13753	0.285714	-0.0726605	-0.144823	-0.141684	0.0822107	-0.164882	-0.332028	cluster 1
GO_BONE__CHONDROITIN_SULFATE_BIOSYNTHETIC_PROCESS	GO:0030206	-0.279332	-0.364878	-0.256397	0.0597222	0.163853	0.400134	0.387724	0.492364	0.0146383	0.130747	0.0322196	-0.00722011	-0.0894243	-0.103428	0.0418072	-0.290491	-0.474019	cluster 1
GO_BONE__CHONDROITIN_SULFATE_PROTEOGLYCAN_BIOSYNTHETIC_PROCESS	GO:0050650	-0.254058	-0.32697	-0.289439	0.147766	0.175836	0.429763	0.410521	0.516155	-0.0619443	0.148479	0.156536	-0.103046	-0.137364	-0.139131	-0.0128698	-0.286199	-0.472549	cluster 1
GO___NEGATIVE_REGULATION_OF_ERK1_AND_ERK2_CASCADE	GO:0070373	-0.150977	-0.070175	0.131677	-0.0291722	0.113909	0.298284	0.316753	0.352015	-0.0277396	0.10608	-0.0154041	-0.131944	-0.142819	-0.183104	-0.129776	-0.0992148	-0.311076	cluster 1
GO___PROTEIN_TARGETING_TO_PLASMA_MEMBRANE	GO:0072661	-0.151809	-0.231287	0.0360764	0.0716983	0.268004	0.206041	0.304031	0.375486	-0.11603	0.270227	0.248034	-0.137103	-0.252087	-0.174588	-0.476577	-0.297993	-0.268571	cluster 1
GO_G_PROTEIN__NEGATIVE_REGULATION_OF_G_PROTEIN_COUPLED_RECEPTOR_PROTEIN_SIGNALING_PATHWAY	GO:0045744	-0.152811	-0.0544177	0.101105	0.175385	0.119792	0.183876	0.187418	0.27534	0.0548811	0.155171	0.199013	-0.195542	-0.265136	-0.117603	-0.219123	-0.0510941	-0.282914	cluster 1
GO_HISTONE_DYNAMICS__HISTONE_DEMETHYLATION	GO:0016577	-0.198177	-0.251463	-0.250974	-0.156315	0.223176	-0.0236779	0.0397065	0.174124	0.141324	0.103544	-0.0750687	0.153414	0.115885	0.11287	-0.195032	-0.0187848	-0.00326457	cluster 1
GO___PROTEIN_DEALKYLATION	GO:0008214	-0.193589	-0.258442	-0.288836	-0.215837	0.220094	0.0148209	0.0104372	0.153624	0.146561	0.0379167	-0.159889	0.168575	0.190192	0.158474	-0.0817017	-0.0343774	-0.0315638	cluster 1
GO___PROTEIN_DEMETHYLATION	GO:0006482	-0.193589	-0.258442	-0.288836	-0.215837	0.220094	0.0148209	0.0104372	0.153624	0.146561	0.0379167	-0.159889	0.168575	0.190192	0.158474	-0.0817017	-0.0343774	-0.0315638	cluster 1
GO___NEGATIVE_REGULATION_OF_CELLULAR_CATABOLIC_PROCESS	GO:0031330	-0.185222	-0.15877	-0.130645	0.0149311	0.0610195	0.0733155	0.0413861	0.0286755	-0.112062	0.00396886	-0.162172	0.1934	0.0866626	0.175243	-0.0400625	-0.0986228	-0.173796	cluster 1
GO___NEGATIVE_REGULATION_OF_CATABOLIC_PROCESS	GO:0009895	-0.155172	-0.203904	-0.12187	0.0290492	0.0522705	0.0788531	0.0668944	0.0412449	0.00162333	0.0618124	-0.0357601	0.0672766	0.0139083	0.0941081	-0.0478279	-0.0525875	-0.115896	cluster 1
GO_SYNAPSE__SYNAPTIC_VESICLE_ENDOCYTOSIS	GO:0048488	0.0378313	-0.218016	-0.0773479	0.0811204	0.0623924	0.154853	0.251048	0.217832	0.201396	-0.0978588	-0.00843777	0.212143	0.0658098	0.142228	-0.362419	-0.317821	-0.532588	cluster 1
GO_INFLAMMATION__REGULATION_OF_INTERLEUKIN_2_PRODUCTION	GO:0032663	-0.0873659	-0.029788	0.0908779	-0.0603673	-0.0584716	0.148298	0.243913	0.223704	0.0524136	0.013007	-0.0633441	0.102647	0.117765	0.0748483	0.0202362	-0.217614	-0.190997	cluster 1
GO_HEART_FUNCTION__NEGATIVE_REGULATION_OF_HEART_CONTRACTION	GO:0045822	-0.180564	-0.147335	-0.325575	-0.151545	-0.291364	0.185502	0.435513	0.272268	0.286159	0.31993	0.251416	0.180088	0.228605	0.135049	-0.219665	-0.384591	-0.220173	cluster 1
GO_FATTY_ACID_METABOLISM__REGULATION_OF_FATTY_ACID_OXIDATION	GO:0046320	-0.31588	-0.157038	-0.280993	-0.0967376	-0.07827	0.257955	0.243848	0.343771	0.142642	0.227462	0.345188	0.294962	0.191341	0.166234	-0.207122	-0.432163	-0.265302	cluster 1
GO_ZINC_ION_HOMEOSTASIS__ZINC_ION_TRANSPORT	GO:0006829	-0.306628	-0.373943	-0.379112	0.169142	-0.247173	0.27283	0.24608	0.251664	-0.0383483	0.0703253	0.46295	0.141733	0.258953	0.214297	-0.0915505	-0.274319	-0.222873	cluster 1
GO___POSITIVE_REGULATION_OF_HEART_RATE	GO:0010460	-0.143034	-0.206071	-0.450104	0.00729232	-0.00531796	0.433429	0.392107	0.438455	-0.0631627	0.273935	0.382443	0.268186	0.18357	0.276019	-0.402345	-0.347537	-0.371954	cluster 1
GO___POSITIVE_REGULATION_OF_HEART_CONTRACTION	GO:0045823	-0.232638	-0.368973	-0.470401	0.118457	0.0350927	0.405724	0.406947	0.495641	-0.00392232	0.323191	0.337294	0.0982098	0.0685883	0.186374	-0.321287	-0.241032	-0.26718	cluster 1
GO___GLYCOSPHINGOLIPID_BIOSYNTHETIC_PROCESS	GO:0006688	-0.233068	-0.434827	-0.130829	-0.26469	-0.118756	0.311271	0.29031	0.416693	-0.036339	-0.200169	0.00394844	0.153455	0.186879	0.146982	-0.276628	-0.21162	-0.169093	cluster 1
GO_CALCIUM_SIGNALLING__CALCIUM_ION_TRANSPORT_INTO_CYTOSOL	GO:0060402	-0.276829	-0.256127	-0.11697	-0.0515845	-0.0697599	0.327251	0.374998	0.284295	0.106652	-0.0368965	0.247362	0.252957	0.136124	0.180702	-0.154181	-0.256468	-0.22811	cluster 1
GO___CYTOSOLIC_CALCIUM_ION_TRANSPORT	GO:0060401	-0.261573	-0.208011	-0.100409	-0.0244878	-0.0250894	0.323107	0.367101	0.277699	0.103588	-0.0372868	0.245138	0.223141	0.128966	0.17042	-0.180975	-0.271544	-0.270384	cluster 1
GO_GPCR_SIGNALING__ADENYLATE_CYCLASE_ACTIVATING_G_PROTEIN_COUPLED_RECEPTOR_SIGNALING_PATHWAY	GO:0007189	-0.130707	-0.199443	-0.183663	-0.125078	-0.129125	0.26747	0.283837	0.321935	0.0316946	0.0135209	0.278815	0.0428024	0.0668613	0.154297	-0.0727065	-0.0521507	-0.138	cluster 1
GO_GABAERGIC__REGULATION_OF_SYNAPTIC_TRANSMISSION__GABAERGIC	GO:0032228	-0.196663	-0.362597	-0.310259	-0.246542	-0.134828	0.347069	0.394211	0.413276	0.111203	0.146661	0.241449	0.182354	0.131153	0.220393	-0.219868	-0.279405	-0.0528202	cluster 1
GO___NEGATIVE_REGULATION_OF_AUTOPHAGY	GO:0010507	-0.237077	-0.36508	-0.21547	0.0065529	0.201387	0.360903	0.391657	0.355072	-0.0805454	-0.0678361	-0.0484062	0.161999	-0.0219232	0.010843	-0.286341	-0.296729	-0.248533	cluster 1
GO_PEPTIDE_METABOLISM__PEPTIDYL_CYSTEINE_MODIFICATION	GO:0018198	-0.264513	-0.11893	-0.421513	0.132267	-0.135646	0.295826	0.340174	0.338895	-0.0373579	-0.0234741	0.0181415	-0.0137575	0.0876237	0.0665559	-0.149822	-0.0756843	-0.186159	cluster 1
GO_CELL_CELL_ADHESION__CALCIUM_DEPENDENT_CELL_CELL_ADHESION	GO:0016339	-0.621068	-0.433577	-0.52472	-0.241508	-0.273306	0.757045	0.761528	0.764849	0.166727	0.217355	0.362195	-0.131551	-0.155858	-0.0845414	-0.400621	-0.318044	-0.230779	cluster 1
GO___ACTIVATION_OF_PHOSPHOLIPASE_C_ACTIVITY	GO:0007202	-0.206103	-0.183176	-0.15219	0.00477499	-0.113725	0.264768	0.271256	0.274172	0.21633	0.0689913	0.0814805	0.0143688	0.0227459	-0.0362464	-0.175128	-0.191123	-0.175966	cluster 1
GO___POSITIVE_REGULATION_OF_PHOSPHOLIPASE_C_ACTIVITY	GO:0010863	-0.250112	-0.228352	-0.13728	-0.0303475	-0.144627	0.291433	0.292161	0.286379	0.157964	0.0733644	0.12575	0.0574322	0.0872366	0.0108964	-0.169281	-0.156954	-0.158318	cluster 1
GO___REGULATION_OF_PHOSPHOLIPASE_C_ACTIVITY	GO:1900274	-0.249433	-0.226096	-0.135573	-0.030579	-0.144541	0.299657	0.29883	0.294858	0.126494	0.0407895	0.121162	0.0804471	0.114551	0.0334119	-0.189494	-0.173784	-0.157059	cluster 1
GO___NEGATIVE_REGULATION_OF_CALCIUM_ION_TRANSPORT	GO:0051926	0.00115899	0.0373658	-0.0492542	-0.0211469	0.206569	0.142369	0.00885702	0.138026	0.0642462	0.229435	-0.000675311	0.0947088	0.207733	0.286345	-0.276552	-0.248048	-0.201177	cluster 1
GO___REGULATION_OF_PROTEIN_EXPORT_FROM_NUCLEUS	GO:0046825	-0.0352301	-0.0962987	-0.225241	0.164828	0.0495068	0.0869588	0.0397634	-0.0460341	0.0567481	0.155855	0.081409	0.0383409	0.158823	0.0589265	-0.334198	-0.243682	-0.102948	cluster 1
GO_OVARY__OVARIAN_FOLLICLE_DEVELOPMENT	GO:0001541	-0.10755	0.0874618	-0.0529758	-0.0207739	0.117415	0.0694561	0.0723927	0.0662565	0.214778	0.311527	0.160089	0.0690159	0.102101	0.0371331	-0.226996	-0.339664	-0.0950729	cluster 1
GO___ACUTE_PHASE_RESPONSE	GO:0006953	-0.145741	0.0879377	0.0540405	0.126143	0.237111	0.106603	0.0646505	0.116353	0.25382	0.308303	0.2878	0.179831	0.214737	0.193657	-0.303382	-0.281403	-0.189884	cluster 1
GO_CELL_ADHESION_AND_MOTILITY__SUBSTRATE_DEPENDENT_CELL_MIGRATION	GO:0006929	-0.134362	-0.030716	-0.252614	0.0963682	0.109118	0.187414	0.156783	0.147938	0.251777	0.0607105	0.251195	0.110536	0.177846	-0.00449315	-0.372063	-0.370598	-0.241659	cluster 1
GO_CELL_METABOLISM__REGULATION_OF_GLYCOLYSIS	GO:0006110	-0.301384	-0.0840504	0.0512396	0.0617358	0.114048	0.199686	0.251763	0.148693	0.0907892	0.232651	0.215354	0.181532	0.146169	0.0454749	-0.579752	-0.393192	-0.408655	cluster 1
GO_PEROXISOME__PEROXISOMAL_TRANSPORT	GO:0043574	-0.242096	0.0510147	-0.100169	0.230106	0.328482	-0.144964	-0.129248	-0.0592714	0.0667037	0.168458	0.236492	0.00225509	0.26002	0.244682	-0.215832	-0.323896	-0.144998	cluster 1
GO_PEROXISOME__PROTEIN_LOCALIZATION_TO_PEROXISOME	GO:0072662	-0.280308	0.0515454	-0.113106	0.200968	0.261976	-0.152939	-0.129504	-0.0593882	0.0134364	0.145497	0.204561	0.160035	0.374307	0.324841	-0.229076	-0.334749	-0.101755	cluster 1
GO_PEROXISOME__ESTABLISHMENT_OF_PROTEIN_LOCALIZATION_TO_PEROXISOME	GO:0072663	-0.280308	0.0515454	-0.113106	0.200968	0.261976	-0.152939	-0.129504	-0.0593882	0.0134364	0.145497	0.204561	0.160035	0.374307	0.324841	-0.229076	-0.334749	-0.101755	cluster 1
GO_PEROXISOME__PROTEIN_TARGETING_TO_PEROXISOME	GO:0006625	-0.280308	0.0515454	-0.113106	0.200968	0.261976	-0.152939	-0.129504	-0.0593882	0.0134364	0.145497	0.204561	0.160035	0.374307	0.324841	-0.229076	-0.334749	-0.101755	cluster 1
GO___MATERNAL_PLACENTA_DEVELOPMENT	GO:0001893	-0.108792	-0.00904625	-0.048	0.325738	0.359773	0.0110641	-0.00412545	0.0150165	0.0143589	0.0936423	0.00687427	0.0395799	-0.0695792	0.0485319	-0.237431	-0.284476	-0.250979	cluster 1
GO___DECIDUALIZATION	GO:0046697	-0.34396	0.0444432	-0.151594	0.364882	0.341893	0.00109286	-0.0552592	0.0664458	0.0283623	0.276048	0.0581281	0.122931	-0.0710278	0.0491068	-0.283841	-0.276524	-0.18719	cluster 1
GO_CELL_ADHESION__REGULATION_OF_HOMOTYPIC_CELL_CELL_ADHESION	GO:0034110	-0.435389	-0.23315	-0.43275	0.376607	0.32413	-0.0631565	0.0654031	-0.0471972	-0.0369803	0.0710455	0.308759	0.0972553	0.0910387	0.101775	-0.198594	-0.354744	-0.289645	cluster 1
GO___REGULATION_OF_PLATELET_ACTIVATION	GO:0010543	-0.0929583	-0.218281	-0.112077	0.323102	0.226035	-0.0291577	0.0376516	-0.0728537	0.00742423	0.0964417	0.160356	0.160674	0.0936972	0.00937653	-0.231939	-0.432671	-0.354864	cluster 1
GO___REGULATION_OF_MEMBRANE_PROTEIN_ECTODOMAIN_PROTEOLYSIS	GO:0051043	-0.15009	-0.217483	-0.170863	0.18853	-0.126387	-0.246771	-0.162427	-0.208987	0.418757	0.507366	0.6173	-0.00326754	-0.0661799	0.0769986	-0.114086	-0.254241	-0.271091	cluster 1
GO_VASCULAR__VASCULAR_PROCESS_IN_CIRCULATORY_SYSTEM	GO:0003018	-0.041495	0.0251631	-0.0418012	0.107347	-0.093783	-0.0470118	-0.117468	-0.0899167	0.0823427	0.223664	0.319826	-0.0240003	-0.0668083	0.0589206	-0.0936874	-0.120991	-0.0715329	cluster 1
GO___REGULATION_OF_GLUCONEOGENESIS	GO:0006111	0.0467578	-0.00813327	-0.048343	-0.0638328	0.0194071	-0.118225	-0.144464	-0.104829	0.294372	0.348815	0.160435	-0.0264714	-0.0681434	-0.0271082	-0.0812572	-0.0735769	-0.29463	cluster 1
GO___RESPONSE_TO_VITAMIN_D	GO:0033280	0.0213288	-0.133884	-0.0475287	-0.0428565	-0.00387661	-0.107438	-0.364663	-0.157977	0.429327	0.422662	0.370361	-0.0821091	-0.0219982	-0.0201108	-0.22772	-0.172093	-0.119047	cluster 1
GO_APOPTOSIS__APOPTOTIC_PROCESS_INVOLVED_IN_MORPHOGENESIS	GO:0060561	-0.169957	0.0427888	-0.311948	0.180289	0.0107373	-0.0870708	-0.116086	0.167255	0.128399	0.370401	0.122015	0.293661	-0.032204	-0.00870155	-0.197693	-0.0467072	-0.066804	cluster 1
GO___PROTEIN_DESTABILIZATION	GO:0031648	-0.148708	-0.0361596	-0.1814	0.268242	-0.0318325	-0.0950887	-0.129028	-0.102401	0.32066	0.223506	-0.0359398	-0.109217	-0.0677367	-0.0849917	-0.22801	-0.184196	-0.0652452	cluster 1
GO_VESSEL__PLACENTA_BLOOD_VESSEL_DEVELOPMENT	GO:0060674	-0.223647	-0.00983635	-0.134683	-0.113215	0.0421705	0.322671	0.322497	0.347737	-0.0197663	0.0956447	0.101044	-0.0267866	-0.162661	-0.223319	-0.0561764	0.0265047	-0.0762114	cluster 2
GO___REGULATION_OF_JUN_KINASE_ACTIVITY	GO:0043506	-0.253244	-0.0573697	-0.0799356	-0.235223	0.0109518	0.186348	0.278765	0.305054	0.194582	0.0529155	0.0398595	-0.136521	-0.212525	-0.115134	-0.0686722	-0.126027	-0.138075	cluster 2
GO___LABYRINTHINE_LAYER_DEVELOPMENT	GO:0060711	-0.367153	-0.179697	-0.145163	-0.270829	-0.0808241	0.428245	0.4174	0.401454	0.244103	0.226335	0.166792	-0.250967	-0.195235	-0.289549	0.029575	-0.0971216	-0.0568313	cluster 2
GO___LABYRINTHINE_LAYER_MORPHOGENESIS	GO:0060713	-0.378959	-0.0941187	-0.0914005	-0.345565	-0.171447	0.341305	0.402714	0.397597	0.246953	0.343703	0.0326224	-0.201587	-0.145022	-0.148574	0.00922133	-0.0845289	-0.0194753	cluster 2
GO___REGULATION_OF_TRANSCRIPTION_REGULATORY_REGION_DNA_BINDING	GO:2000677	-0.103868	-0.307999	-0.21533	-0.309217	0.213579	0.41891	0.392645	0.344033	0.348111	0.130689	-0.108869	-0.147901	-0.161208	-0.192527	0.0490427	-0.107002	-0.0753965	cluster 2
GO_T_CELLS__T_CELL_DIFFERENTIATION_IN_THYMUS	GO:0033077	-0.0497091	-0.0425824	-0.117611	-0.107764	-0.0244869	0.197893	0.161392	0.232051	0.126998	0.216935	0.0176038	-0.0991781	0.00161463	-0.0858997	-0.0367423	-0.0437648	0.0682886	cluster 2
GO_SPLEEN_DEVELOPMENT__SPLEEN_DEVELOPMENT	GO:0048536	-0.185346	-0.193302	-0.233103	-0.204538	0.0442967	0.371384	0.314973	0.365513	0.237254	0.0655556	0.0936411	-0.085253	-0.0531929	-0.0618196	-0.215869	-0.118448	0.0720068	cluster 2
GO___POSITIVE_REGULATION_OF_MUSCLE_TISSUE_DEVELOPMENT	GO:1901863	-0.151374	-0.147509	-0.317309	-0.381687	0.0175312	0.294227	0.460151	0.327243	0.376397	0.411179	0.30996	-0.345438	-0.219681	-0.423834	-0.169147	0.0145256	0.0920597	cluster 2
GO___POSITIVE_REGULATION_OF_MUSCLE_ORGAN_DEVELOPMENT	GO:0048636	-0.102618	-0.0984471	-0.269708	-0.355983	0.0916071	0.246993	0.428559	0.290705	0.345917	0.389164	0.331857	-0.348133	-0.225557	-0.425737	-0.183373	0.0129777	0.0874386	cluster 2
GO___POSITIVE_REGULATION_OF_STRIATED_MUSCLE_TISSUE_DEVELOPMENT	GO:0045844	-0.102618	-0.0984471	-0.269708	-0.355983	0.0916071	0.246993	0.428559	0.290705	0.345917	0.389164	0.331857	-0.348133	-0.225557	-0.425737	-0.183373	0.0129777	0.0874386	cluster 2
GO_KIDNEY_DEVELOPMENT__CELL_DIFFERENTIATION_INVOLVED_IN_KIDNEY_DEVELOPMENT	GO:0061005	-0.181279	-0.116451	-0.0389329	-0.273739	-0.0955986	0.191193	0.30807	0.285662	0.389095	0.396915	0.250797	-0.355661	-0.293652	-0.264655	-0.223586	0.111991	0.17433	cluster 2
GO_KIDNEY_DEVELOPMENT__GLOMERULUS_DEVELOPMENT	GO:0032835	-0.246813	-0.228272	-0.144065	-0.385741	-0.224804	0.340052	0.328657	0.415793	0.307726	0.365429	0.373471	-0.344532	-0.343486	-0.32583	-0.198209	-0.0375713	-0.0226281	cluster 2
GO___REGULATION_OF_PROTEIN_HOMODIMERIZATION_ACTIVITY	GO:0043496	-0.049856	-0.0499313	-0.298357	-0.16962	-0.0311781	0.462518	0.357033	0.45534	0.361996	0.386985	0.0816525	-0.498417	-0.512752	-0.351319	0.0433882	-0.121002	0.146839	cluster 2
GO_EPITHELIAL_CELL_DIFFERENTIATION__REGULATION_OF_EPITHELIAL_CELL_DIFFERENTIATION	GO:0030856	-0.136773	-0.0837733	-0.0379518	-0.00167368	0.0705947	0.176627	0.168414	0.187829	0.282047	0.162762	0.207167	-0.216897	-0.200908	-0.235333	-0.00980072	-0.0373041	-0.00225218	cluster 2
GO_VASCULAR__VASCULOGENESIS	GO:0001570	-0.261182	-0.220577	-0.159426	-0.0443529	0.058657	0.314741	0.308939	0.389611	0.366546	0.241572	0.19937	-0.321161	-0.349782	-0.398095	0.0480819	-0.0215032	0.00381697	cluster 2
GO___RAC_PROTEIN_SIGNAL_TRANSDUCTION	GO:0016601	-0.269359	-0.220756	-0.0735693	-0.228943	-0.227822	0.527301	0.447539	0.396691	0.543607	0.267784	0.218725	-0.409467	-0.503602	-0.576639	-0.103808	-0.179574	-0.0939568	cluster 2
GO_NUCLEAR_EVENTS__NUCLEUS_LOCALIZATION	GO:0051647	-0.0971042	-0.259488	0.0128648	-0.290915	0.0725686	0.284618	0.365633	0.399583	0.399308	0.244067	0.224097	-0.381467	-0.416808	-0.492783	-0.149112	-0.130012	-0.00325887	cluster 2
GO___MUSCLE_ADAPTATION	GO:0043500	-0.334985	-0.150618	-0.143417	0.151417	-0.0515385	0.291686	0.272351	0.296448	0.166803	0.218128	0.0684048	-0.283752	-0.217533	-0.232876	-0.0323959	0.202813	-0.0739193	cluster 2
GO___RESPONSE_TO_EPIDERMAL_GROWTH_FACTOR	GO:0070849	-0.277867	-0.407852	-0.292971	-0.101173	-0.120467	0.369188	0.286486	0.382762	0.239082	0.129885	-0.0260464	-0.183302	-0.167405	-0.203404	-0.0368975	0.232896	0.146188	cluster 2
GO_STRIATED_MUSCLE__STRIATED_MUSCLE_ADAPTATION	GO:0014888	-0.373114	-0.237058	-0.179379	-0.105003	-0.0315245	0.386046	0.415713	0.496133	0.12964	0.098045	0.0323102	-0.373487	-0.291045	-0.280619	0.0847057	0.322023	0.0391362	cluster 2
GO_HEART_STRESS__CARDIAC_MUSCLE_HYPERTROPHY	GO:0003300	-0.457109	-0.324605	-0.39203	-0.186347	0.114069	0.402789	0.433876	0.550009	0.0423454	-0.00278957	0.00238502	-0.277128	-0.389943	-0.340931	-0.0311421	0.0866872	0.080224	cluster 2
GO_STRIATED_MUSCLE__STRIATED_MUSCLE_HYPERTROPHY	GO:0014897	-0.457109	-0.324605	-0.39203	-0.186347	0.114069	0.402789	0.433876	0.550009	0.0423454	-0.00278957	0.00238502	-0.277128	-0.389943	-0.340931	-0.0311421	0.0866872	0.080224	cluster 2
GO_BETA_CELLS__TYPE_B_PANCREATIC_CELL_DIFFERENTIATION	GO:0003309	-0.163766	-0.128783	-0.190703	-0.33284	0.0443012	0.167578	0.26174	0.239565	0.0334078	0.179323	0.236005	-0.316791	-0.120912	-0.26176	0.124212	0.208712	0.501215	cluster 2
GO___ENTEROENDOCRINE_CELL_DIFFERENTIATION	GO:0035883	-0.0769945	-0.115163	-0.090069	-0.233535	0.155438	0.27425	0.186086	0.157301	-0.00222958	0.140733	0.182154	-0.298555	-0.169912	-0.254235	0.0718204	0.173391	0.468208	cluster 2
GO_HEART_DEVELOPMENT__POSITIVE_REGULATION_OF_CARDIAC_MUSCLE_CELL_PROLIFERATION	GO:0060045	-0.356003	-0.41143	-0.215911	-0.267103	0.209925	0.381968	0.381714	0.361463	0.106547	0.09788	-0.0342693	-0.185657	-0.157631	-0.298123	0.0674867	0.143009	0.303085	cluster 2
GO___DETERMINATION_OF_LEFT_RIGHT_SYMMETRY	GO:0007368	-0.241288	-0.131739	-0.251061	-0.254764	-0.00661129	0.238147	0.275513	0.172298	0.122942	-0.00566388	0.155102	-0.176233	-0.237718	-0.206014	0.119487	0.134732	0.22484	cluster 2
GO___DETERMINATION_OF_BILATERAL_SYMMETRY	GO:0009855	-0.242417	-0.144635	-0.26786	-0.213168	-0.0315362	0.243269	0.285465	0.181367	0.125589	0.0254725	0.187835	-0.181871	-0.247187	-0.214431	0.08252	0.128465	0.234387	cluster 2
GO___SPECIFICATION_OF_SYMMETRY	GO:0009799	-0.234156	-0.118293	-0.261369	-0.207398	-0.00822777	0.24076	0.283748	0.179849	0.117622	0.0252636	0.183944	-0.196377	-0.263733	-0.226776	0.0660619	0.127136	0.233688	cluster 2
GO_HEART_DEVELOPMENT__EMBRYONIC_HEART_TUBE_MORPHOGENESIS	GO:0003143	-0.363051	-0.191979	-0.233101	-0.295593	0.0568813	0.236852	0.264783	0.229583	0.107384	0.0157031	0.127065	-0.218223	-0.240891	-0.223307	0.171089	0.184113	0.255293	cluster 2
GO___DETERMINATION_OF_HEART_LEFT_RIGHT_ASYMMETRY	GO:0061371	-0.361533	-0.179174	-0.253133	-0.280539	0.0594227	0.244044	0.285288	0.203567	0.0752933	-0.0556792	0.101701	-0.195022	-0.226293	-0.235993	0.220486	0.258291	0.261593	cluster 2
GO___HEART_LOOPING	GO:0001947	-0.358702	-0.219718	-0.244998	-0.336806	0.0710889	0.238843	0.268094	0.216543	0.0731499	-0.0350651	0.0881213	-0.192445	-0.206763	-0.221383	0.193432	0.234612	0.295587	cluster 2
GO_HEART_DEVELOPMENT__REGULATION_OF_CARDIAC_MUSCLE_CELL_PROLIFERATION	GO:0060043	-0.406771	-0.437892	-0.384642	-0.102083	0.0509324	0.297434	0.399414	0.333078	0.0683265	0.0486478	-0.0448785	-0.0324883	-0.027094	-0.121327	0.173353	0.129775	0.331469	cluster 2
GO_HEART_DEVELOPMENT__REGULATION_OF_CARDIAC_MUSCLE_TISSUE_GROWTH	GO:0055021	-0.360933	-0.42266	-0.421606	-0.0777129	0.0231061	0.305745	0.358088	0.304666	0.162156	0.118292	0.0209193	-0.0103392	-0.0150571	-0.0630214	0.176042	0.156683	0.366359	cluster 2
GO_HEART_DEVELOPMENT__REGULATION_OF_CARDIAC_MUSCLE_TISSUE_DEVELOPMENT	GO:0055024	-0.337378	-0.373827	-0.374985	-0.0602776	0.026235	0.172658	0.290118	0.219245	0.148868	0.20506	0.0990972	-0.0697926	-0.0800554	-0.140941	0.222808	0.128639	0.38519	cluster 2
GO___REGULATION_OF_HEART_GROWTH	GO:0060420	-0.380517	-0.348139	-0.400324	-0.0673071	0.0367612	0.264369	0.305629	0.259856	0.212344	0.19594	0.138453	-0.0880217	-0.0974085	-0.0968113	0.219041	0.153074	0.269658	cluster 2
GO___EPHRIN_RECEPTOR_SIGNALING_PATHWAY	GO:0048013	-0.308387	-0.340276	-0.0899158	-0.111802	-0.229617	0.387168	0.355528	0.295323	-0.00301124	-0.0433864	0.0270171	-0.258815	-0.369228	-0.244063	0.260629	0.137525	0.235098	cluster 2
GO_EMBRYONIC_DEVELOPMENT__PARAXIAL_MESODERM_DEVELOPMENT	GO:0048339	-0.424173	-0.437356	-0.274889	-0.213675	-0.302103	0.224615	0.232573	0.323389	0.145663	0.0473877	-0.0821618	-0.192434	-0.17473	-0.245486	0.355533	0.140971	0.305111	cluster 2
GO___NEGATIVE_REGULATION_OF_CELL_DEVELOPMENT	GO:0010721	-0.243012	-0.237033	-0.196072	-0.0955119	-0.0274202	0.11383	0.0623522	0.126746	0.187125	0.12842	0.0467804	-0.0726343	-0.133612	-0.111874	0.192888	0.0934688	0.10992	cluster 2
GO_EPITHELIAL_TO_MESENCHYMAL_TRANSITION__EPITHELIAL_TO_MESENCHYMAL_TRANSITION	GO:0001837	-0.391757	-0.416751	-0.393725	-0.155006	-0.0628856	0.213926	0.246341	0.291299	0.259607	0.23464	0.250571	-0.292045	-0.281187	-0.270846	0.36138	0.117892	0.231291	cluster 2
GO___REGULATION_OF_ORGAN_GROWTH	GO:0046620	-0.271771	-0.225604	-0.197518	-0.0413662	0.00382139	0.1951	0.244539	0.147358	0.215474	0.183862	0.130002	-0.081385	-0.129241	-0.119911	0.148061	0.0834372	0.12115	cluster 2
GO___NEGATIVE_REGULATION_OF_NEUROGENESIS	GO:0050768	-0.272346	-0.269434	-0.244496	-0.105647	-0.0379497	0.17303	0.170013	0.291746	0.198469	0.225745	0.106394	-0.131611	-0.176902	-0.189991	0.138669	0.0185293	0.0956166	cluster 2
GO_EMBRYONIC_DEVELOPMENT__IN_UTERO_EMBRYONIC_DEVELOPMENT	GO:0001701	-0.195744	-0.145771	-0.193098	-0.0741996	0.0157716	0.103475	0.0963978	0.159568	0.088649	0.146824	0.0317159	-0.100719	-0.132754	-0.141771	0.0725411	0.0405449	0.0807724	cluster 2
GO___CELLULAR_RESPONSE_TO_EPIDERMAL_GROWTH_FACTOR_STIMULUS	GO:0071364	-0.374351	-0.498173	-0.407057	-0.108173	-0.17326	0.239702	0.151837	0.216231	0.277888	0.362952	0.0498823	-0.0902918	-0.0673417	-0.0312422	0.0772343	0.303571	0.175416	cluster 2
GO_EMBRYONIC_DEVELOPMENT__CELL_DIFFERENTIATION_INVOLVED_IN_EMBRYONIC_PLACENTA_DEVELOPMENT	GO:0060706	-0.382863	-0.298162	-0.337464	-0.128405	-0.273466	0.172606	0.117701	0.239652	0.369984	0.418305	-0.0891317	-0.277551	-0.213665	-0.189731	0.0803291	0.0010392	0.0881244	cluster 2
GO___DORSAL_VENTRAL_AXIS_SPECIFICATION	GO:0009950	-0.302531	-0.415129	-0.0441694	-0.235511	-0.169947	0.138502	0.131264	0.172842	0.210684	0.291645	0.0510097	-0.0399331	-0.083522	-0.156915	0.0729165	-0.0511906	0.204522	cluster 2
GO_PEPTIDE_METABOLISM__PEPTIDYL_GLUTAMIC_ACID_MODIFICATION	GO:0018200	-0.074768	-0.352669	-0.0795749	-0.259379	-0.311814	0.212864	0.0687011	0.337017	0.150575	0.14623	0.137224	-0.0933756	-0.0753922	-0.0774445	0.105212	0.188743	0.17436	cluster 2
GO___HIPPO_SIGNALING	GO:0035329	-0.53009	-0.578504	-0.496272	-0.30653	-0.268219	0.308715	0.307026	0.325069	0.254951	0.0912593	0.0600906	0.0108405	0.174815	0.0538001	0.130015	0.291432	0.181524	cluster 2
GO___NEURAL_TUBE_FORMATION	GO:0001841	-0.326827	-0.25383	-0.341536	-0.277906	-0.167079	0.238138	0.206507	0.272968	0.0735042	0.0100908	0.00469454	0.0635237	-0.0194508	-0.0797954	0.173151	0.221047	0.214041	cluster 2
GO___PRIMARY_NEURAL_TUBE_FORMATION	GO:0014020	-0.33977	-0.352817	-0.389902	-0.317644	-0.249928	0.184612	0.190581	0.252968	0.090059	0.0803729	0.0525581	0.133843	0.00996364	-0.00489646	0.251347	0.268061	0.24612	cluster 2
GO_EMBRYONIC_DEVELOPMENT__TUBE_CLOSURE	GO:0060606	-0.360199	-0.360469	-0.38079	-0.348333	-0.259771	0.161822	0.165378	0.2347	0.0904221	0.101337	0.0331607	0.132931	0.00360933	-0.00465911	0.26703	0.281448	0.269821	cluster 2
GO___NEURAL_TUBE_CLOSURE	GO:0001843	-0.354592	-0.361365	-0.383065	-0.342205	-0.250442	0.17601	0.177801	0.244278	0.0941678	0.104265	0.00744364	0.133315	0.0055372	-0.0117864	0.248224	0.273168	0.260909	cluster 2
GO_EMBRYONIC_DEVELOPMENT__EMBRYONIC_AXIS_SPECIFICATION	GO:0000578	-0.471759	-0.429278	-0.356118	-0.328815	-0.423447	0.283059	0.161046	0.115832	0.17628	0.0824214	0.169164	0.151607	0.0948436	0.194187	0.336339	0.29677	0.470933	cluster 2
GO_EMBRYONIC_DEVELOPMENT__AXIS_SPECIFICATION	GO:0009798	-0.376159	-0.322201	-0.200811	-0.305071	-0.323553	0.182111	0.182606	0.136091	0.161305	0.0865382	0.116799	-0.001072	-0.0302305	-0.0305841	0.247035	0.21622	0.358428	cluster 2
GO_EMBRYONIC_DEVELOPMENT__ANTERIOR_POSTERIOR_AXIS_SPECIFICATION	GO:0009948	-0.452473	-0.320287	-0.306713	-0.332727	-0.345538	0.349948	0.284554	0.316017	0.161373	0.0684266	0.146471	0.0566823	0.0312867	0.0792517	0.320328	0.0474756	0.236617	cluster 2
GO_STEM_CELL__SOMATIC_STEM_CELL_MAINTENANCE	GO:0035019	-0.379041	-0.29864	-0.266627	-0.428362	-0.288046	0.21133	0.139592	0.225728	0.170686	0.149924	0.186934	0.148363	0.16206	0.122745	0.184681	0.140877	0.273926	cluster 2
GO___REGULATION_OF_RAC_PROTEIN_SIGNAL_TRANSDUCTION	GO:0035020	-0.191485	-0.234251	-0.340978	-0.222316	-0.171562	0.145848	0.115604	0.0464001	0.160525	0.114697	0.314418	0.121516	-0.0409432	0.035477	-0.0392899	0.00129613	0.201078	cluster 2
GO___POSITIVE_REGULATION_OF_TRANSMEMBRANE_TRANSPORT	GO:0034764	-0.39681	-0.380387	-0.274235	-0.356195	-0.354417	0.286096	0.228129	0.207364	0.138064	0.0801364	0.285285	0.173039	0.0663765	-0.0565158	0.0768151	0.322044	0.27878	cluster 2
GO___POSITIVE_REGULATION_OF_ION_TRANSMEMBRANE_TRANSPORT	GO:0034767	-0.319784	-0.313256	-0.235058	-0.327683	-0.267221	0.293105	0.198603	0.232894	0.0607236	0.0860803	0.340875	0.170512	0.0651642	-0.0573098	-0.0765438	0.258926	0.201389	cluster 2
GO___VISUAL_BEHAVIOR	GO:0007632	-0.348492	-0.272825	-0.345592	-0.29857	-0.32995	0.244693	0.336681	0.287655	0.234897	0.18797	0.21869	0.0830007	-0.061193	-0.0544368	0.0924805	0.0663754	0.114137	cluster 2
GO___NEGATIVE_REGULATION_OF_OSSIFICATION	GO:0030279	-0.372913	-0.359135	-0.39646	-0.335233	-0.350779	0.169625	0.396058	0.219826	0.294585	0.185221	0.295666	0.0578195	-0.00344196	0.049037	0.260007	0.321374	0.25969	cluster 2
GO___NEGATIVE_REGULATION_OF_BIOMINERAL_TISSUE_DEVELOPMENT	GO:0070168	-0.322019	-0.228961	-0.23642	-0.156542	-0.0776963	0.00818109	0.31753	-0.0401232	0.303884	0.365782	0.350878	0.0351437	0.0128406	0.00333493	0.21816	0.0476411	0.279073	cluster 2
GO_BONE__NEGATIVE_REGULATION_OF_BONE_MINERALIZATION	GO:0030502	-0.306355	-0.246095	-0.359371	-0.117809	-0.27192	0.106959	0.399679	0.0361414	0.282116	0.336997	0.267973	0.164225	0.152006	0.121965	0.117	0.125326	0.298648	cluster 2
GO_AMINOACID_METABOLISM__L_AMINO_ACID_TRANSPORT	GO:0015807	-0.337908	-0.286105	-0.305849	-0.12938	-0.470666	0.0358619	0.0817885	0.120821	0.0397901	0.37042	0.398738	-0.172046	-0.0759215	-0.180617	0.148567	0.184841	0.158448	cluster 2
GO___REGULATION_OF_MULTICELLULAR_ORGANISM_GROWTH	GO:0040014	-0.211427	-0.157061	-0.132676	-0.175911	-0.228077	0.0911541	0.120872	0.134871	0.111785	0.145167	0.193119	-0.0342893	0.0202081	0.0432074	0.0367301	0.116318	0.0762885	cluster 2
GO___DENDRITE_DEVELOPMENT	GO:0016358	-0.472737	-0.386476	-0.360251	-0.249187	-0.325124	0.128287	0.223828	0.238204	0.238182	0.347161	0.437864	-0.0471568	-0.0796799	-0.169499	0.086852	0.235817	0.0813713	cluster 2
GO___DENDRITE_MORPHOGENESIS	GO:0048813	-0.485956	-0.357532	-0.33983	-0.351079	-0.348501	0.0880311	0.21987	0.165138	0.28302	0.396308	0.510036	-0.102003	-0.0382388	-0.171351	-0.0179018	0.246413	-0.0261036	cluster 2
GO___REGULATION_OF_GENE_EXPRESSION_BY_GENETIC_IMPRINTING	GO:0006349	-0.411259	-0.238893	-0.380262	-0.509128	-0.590648	0.175966	0.235188	0.184718	0.311768	0.39778	0.18696	0.0116831	-0.170879	-0.119456	0.448104	0.334798	0.310734	cluster 2
GO___GENETIC_IMPRINTING	GO:0071514	-0.274752	-0.267865	-0.276278	-0.509869	-0.487142	0.117517	0.056931	0.0658183	0.321082	0.42787	0.23127	0.072683	-0.176155	-0.0697852	0.352555	0.205575	0.240841	cluster 2
GO_PHOTORECEPTOR__PHOTORECEPTOR_CELL_MAINTENANCE	GO:0045494	-0.39783	-0.25629	-0.303315	-0.477649	-0.346203	0.0151466	0.0852884	0.0263498	0.337192	0.241094	0.408913	0.0398956	0.0141797	-0.0404191	0.141067	0.221383	0.223707	cluster 2
GO___REGULATION_OF_OLIGODENDROCYTE_DIFFERENTIATION	GO:0048713	-0.427314	-0.353376	-0.355427	-0.39839	-0.197922	-0.0334393	0.0300504	0.287698	0.351751	0.516434	0.356077	0.0828831	0.0832641	-0.0084889	0.331885	0.205105	0.23204	cluster 2
GO___REGULATION_OF_PHOSPHATASE_ACTIVITY	GO:0010921	-0.29628	-0.296036	-0.262983	-0.18412	-0.247146	-0.0390782	0.108141	0.123266	0.224384	0.217237	0.179572	-0.0386811	-0.0664302	-0.0916352	0.176916	0.115179	0.307615	cluster 2
GO___REGULATION_OF_DEPHOSPHORYLATION	GO:0035303	-0.223814	-0.24921	-0.202098	-0.118471	-0.185995	-0.0266406	0.112325	0.107335	0.16777	0.176024	0.159368	-0.103315	-0.142675	-0.1735	0.157227	0.076511	0.244338	cluster 2
GO___REGULATION_OF_PHOSPHOPROTEIN_PHOSPHATASE_ACTIVITY	GO:0043666	-0.207225	-0.315605	-0.167916	-0.159853	-0.377489	0.0985717	0.233624	0.238914	0.228754	0.185818	0.12441	-0.0995485	-0.03066	-0.157351	0.143161	0.195558	0.297763	cluster 2
GO___ESTABLISHMENT_OR_MAINTENANCE_OF_CELL_POLARITY	GO:0007163	-0.237249	-0.358818	-0.365026	-0.204619	-0.27492	0.237571	0.251011	0.285404	0.194994	0.231024	0.197614	-0.106489	-0.160526	-0.192564	0.141238	0.272198	0.303685	cluster 2
GO___ESTABLISHMENT_OF_CELL_POLARITY	GO:0030010	-0.190205	-0.364928	-0.369862	-0.189974	-0.262735	0.19599	0.239313	0.242513	0.233558	0.219217	0.114358	-0.0650432	-0.126788	-0.144571	0.207368	0.289687	0.304585	cluster 2
GO___NEGATIVE_REGULATION_OF_BEHAVIOR	GO:0048521	-0.349149	-0.25089	-0.169019	-0.125989	-0.172296	0.117567	0.242363	0.202925	0.0221252	0.198124	0.196914	-0.0114683	-0.0469689	-0.148991	0.233795	0.216203	0.0765666	cluster 2
GO_HINDBRAIN_DEVELOPMENT__HINDBRAIN_DEVELOPMENT	GO:0030902	-0.243611	-0.147816	-0.224318	-0.168487	-0.111956	0.16121	0.144906	0.200578	0.015764	0.109949	0.185028	-0.052638	-0.148231	-0.11684	0.147508	0.233763	0.231675	cluster 2
GO___DEVELOPMENTAL_GROWTH_INVOLVED_IN_MORPHOGENESIS	GO:0060560	-0.308277	-0.225761	-0.25517	-0.298857	-0.254646	0.113423	0.161601	0.294508	-0.0182476	0.241307	0.345305	-0.0588821	-0.179166	-0.145498	0.102431	0.231672	0.178492	cluster 2
GO_EPITHELIAL_CELLS__COLUMNAR_CUBOIDAL_EPITHELIAL_CELL_DEVELOPMENT	GO:0002066	-0.356526	-0.451518	-0.439811	-0.470085	-0.413262	0.36637	0.242336	0.401069	0.120324	0.335277	0.456437	-0.206309	-0.222272	-0.201009	0.268485	0.354931	0.309822	cluster 2
GO___DEVELOPMENTAL_GROWTH	GO:0048589	-0.278947	-0.250451	-0.229154	-0.251717	-0.200606	0.0969051	0.156822	0.213414	0.0650176	0.178872	0.238282	-0.0701703	-0.108967	-0.12944	0.0975967	0.221162	0.209091	cluster 2
GO_KIDNEY_DEVELOPMENT__PROXIMAL_DISTAL_PATTERN_FORMATION	GO:0009954	-0.324925	-0.306347	-0.310519	-0.290439	-0.392287	0.129456	0.273262	0.336006	0.201077	0.301421	0.411421	-0.0701497	-0.19428	-0.151306	0.231212	0.310406	0.283274	cluster 2
GO_EMBRYONIC_DEVELOPMENT__HINDLIMB_MORPHOGENESIS	GO:0035137	-0.378715	-0.407272	-0.309273	-0.399969	-0.168101	0.209227	0.214318	0.268058	0.34412	0.277121	0.247403	-0.0159651	-0.190002	-0.19572	0.288683	0.261422	0.264123	cluster 2
GO_EMBRYONIC_DEVELOPMENT__EMBRYONIC_HINDLIMB_MORPHOGENESIS	GO:0035116	-0.344491	-0.385284	-0.225879	-0.417896	-0.147943	0.184172	0.22889	0.277194	0.325261	0.299571	0.315872	0.00588164	-0.2504	-0.241294	0.265809	0.165969	0.212657	cluster 2
GO_BONE__CHONDROCYTE_DEVELOPMENT	GO:0002063	-0.525577	-0.546248	-0.444451	-0.501088	-0.321671	0.40937	0.210317	0.295852	0.318003	0.455714	0.586368	-0.187169	-0.216106	-0.147213	0.371593	0.319768	0.122983	cluster 2
GO_WNT_PATHWAY__NEGATIVE_REGULATION_OF_WNT_SIGNALING_PATHWAY	GO:0030178	-0.402704	-0.333737	-0.272541	-0.275246	-0.225191	0.190728	0.220736	0.238693	0.234137	0.252911	0.304833	-0.141771	-0.210666	-0.182346	0.182818	0.157999	0.141237	cluster 2
GO___HAIR_FOLLICLE_MORPHOGENESIS	GO:0031069	-0.389685	-0.364652	-0.346393	-0.283339	-0.136328	0.247298	0.247945	0.312763	0.266971	0.36448	0.381103	-0.276289	-0.206137	-0.215031	0.285746	0.257215	0.217461	cluster 2
GO___PHOSPHATIDYLINOSITOL_3_KINASE_SIGNALING	GO:0014065	-0.427223	-0.286579	-0.250689	-0.194537	-0.180372	0.126599	0.108235	0.228918	0.259154	0.160807	0.208071	-0.156691	-0.111508	-0.120561	0.0375168	0.25491	0.253652	cluster 2
GO___NEPHRON_DEVELOPMENT	GO:0072006	-0.366145	-0.322246	-0.294209	-0.341022	-0.167908	0.196822	0.236847	0.200415	0.198006	0.324285	0.329989	-0.151214	-0.152617	-0.172113	0.0409888	0.24415	0.268809	cluster 2
GO_CENTRAL_NERVOUS_SYSTEM__CENTRAL_NERVOUS_SYSTEM_NEURON_DIFFERENTIATION	GO:0021953	-0.2742	-0.17777	-0.231381	-0.248706	-0.0848428	0.119331	0.143529	0.158553	0.140116	0.18041	0.234571	-0.0458234	-0.120184	-0.142282	0.195415	0.236659	0.252625	cluster 2
GO_CELL_DIFFERENTIATION__CELL_FATE_COMMITMENT	GO:0045165	-0.288142	-0.278614	-0.271382	-0.243898	-0.0599449	0.151149	0.146104	0.183275	0.193839	0.313138	0.299813	-0.119188	-0.115462	-0.190583	0.192796	0.224107	0.253869	cluster 2
GO_CELL_DIFFERENTIATION__CELL_DIFFERENTIATION_IN_SPINAL_CORD	GO:0021515	-0.224993	-0.28582	-0.246238	-0.424104	-0.264097	0.115053	0.108789	0.265266	0.131295	0.0954496	0.207497	-0.0835466	-0.100988	-0.156018	0.203674	0.366529	0.427293	cluster 2
GO_NEURON_DEVELOPMENT__VENTRAL_SPINAL_CORD_DEVELOPMENT	GO:0021517	-0.296345	-0.25002	-0.316341	-0.385216	-0.169468	0.122827	0.149745	0.275986	0.0931396	0.137143	0.232145	-0.00986414	-0.0865377	-0.0172602	0.255175	0.299555	0.326021	cluster 2
GO_SPINAL_CORD__SPINAL_CORD_MOTOR_NEURON_DIFFERENTIATION	GO:0021522	-0.311936	-0.192632	-0.243829	-0.449925	-0.215063	0.165204	0.124352	0.305536	0.14855	0.158461	0.196576	-0.0591265	-0.0964886	-0.0818594	0.174692	0.203618	0.301772	cluster 2
GO_EMBRYONIC_DEVELOPMENT__TUBE_FORMATION	GO:0035148	-0.337815	-0.28543	-0.362072	-0.28096	-0.110554	0.118306	0.127573	0.181377	0.158827	0.157445	0.104655	0.0275924	-0.0279747	-0.0854358	0.186471	0.199004	0.233678	cluster 2
GO_EPITHELIAL_CELLS__EPITHELIAL_TUBE_FORMATION	GO:0072175	-0.355647	-0.326712	-0.386309	-0.310846	-0.140332	0.174959	0.171665	0.2218	0.130585	0.0982651	0.0481996	0.0418827	-0.0107643	-0.0737756	0.214663	0.251915	0.280797	cluster 2
GO_EPITHELIAL_CELLS__EMBRYONIC_EPITHELIAL_TUBE_FORMATION	GO:0001838	-0.356317	-0.321087	-0.389253	-0.312611	-0.142234	0.176817	0.175177	0.225154	0.133808	0.120406	0.06755	0.0328689	-0.0191037	-0.0819068	0.216815	0.243595	0.272823	cluster 2
GO_EPITHELIAL_CELLS__MORPHOGENESIS_OF_EMBRYONIC_EPITHELIUM	GO:0016331	-0.351925	-0.283394	-0.364616	-0.226017	-0.0667536	0.0907498	0.155069	0.184507	0.0722554	0.113749	0.116782	0.0403944	-0.0425814	-0.0733472	0.149002	0.180025	0.258454	cluster 2
GO___NEURON_MIGRATION	GO:0001764	-0.332005	-0.315494	-0.342107	-0.257427	-0.0950244	0.0764764	0.190376	0.171404	0.103568	0.0968709	0.198775	0.0557886	-0.0107623	-0.0192301	0.219514	0.173326	0.245602	cluster 2
GO___NEURAL_TUBE_DEVELOPMENT	GO:0021915	-0.346504	-0.24331	-0.295742	-0.301073	-0.179002	0.150224	0.193413	0.255413	0.0933755	0.0679454	0.105349	0.000820157	-0.139706	-0.154218	0.291831	0.302866	0.281539	cluster 2
GO___SOMITOGENESIS	GO:0001756	-0.383755	-0.369477	-0.231668	-0.276536	-0.189134	0.163644	0.220868	0.215598	0.105663	0.172817	0.130041	0.0117687	-0.110615	-0.122769	0.338377	0.233029	0.266795	cluster 2
GO___SEGMENTATION	GO:0035282	-0.394199	-0.298861	-0.240453	-0.280859	-0.175617	0.077008	0.0997222	0.149551	0.0828745	0.164549	0.143414	-0.00753715	-0.147186	-0.140097	0.343858	0.248405	0.305272	cluster 2
GO___SOMITE_DEVELOPMENT	GO:0061053	-0.374392	-0.354804	-0.223254	-0.308722	-0.152634	0.0842634	0.125595	0.131236	0.109858	0.159001	0.142806	-0.00244576	-0.115748	-0.131353	0.36444	0.296855	0.291144	cluster 2
GO___NEURON_FATE_SPECIFICATION	GO:0048665	-0.293146	-0.349233	-0.28713	-0.410551	-0.165057	0.0882128	0.048505	0.23565	0.173796	0.353858	0.266574	0.0456982	-0.110288	0.00651152	0.254084	0.430127	0.335644	cluster 2
GO_CELL_DIFFERENTIATION__CELL_FATE_SPECIFICATION	GO:0001708	-0.244696	-0.361455	-0.250114	-0.388153	-0.214269	0.0712216	0.0133231	0.203707	0.238325	0.310237	0.306833	-0.126277	-0.0808098	-0.114734	0.329112	0.35936	0.328554	cluster 2
GO_KIDNEY_DEVELOPMENT__METANEPHRIC_NEPHRON_DEVELOPMENT	GO:0072210	-0.411161	-0.435436	-0.359943	-0.455387	-0.185663	0.0201096	-0.0122412	0.241105	0.242239	0.469322	0.37983	-0.191739	-0.110784	-0.125949	0.265468	0.417896	0.437657	cluster 2
GO_CARTILAGE__CARTILAGE_DEVELOPMENT_INVOLVED_IN_ENDOCHONDRAL_BONE_MORPHOGENESIS	GO:0060351	-0.431207	-0.394495	-0.440876	-0.32728	-0.320221	0.205149	0.0779809	0.258821	0.147202	0.302236	0.272336	-0.0910248	-0.147469	-0.112494	0.330974	0.376657	0.347308	cluster 2
GO_WNT_PATHWAY__CANONICAL_WNT_SIGNALING_PATHWAY	GO:0060070	-0.432275	-0.343085	-0.362195	-0.322467	-0.181453	0.0787611	0.128473	0.118549	0.192165	0.295633	0.318096	-0.0649898	-0.0395878	0.00230427	0.183237	0.250988	0.21787	cluster 2
GO_WNT_PATHWAY__WNT_SIGNALING_PATHWAY	GO:0016055	-0.383107	-0.337302	-0.325476	-0.283363	-0.237806	0.141835	0.162053	0.116304	0.191019	0.217231	0.309498	-0.0559885	-0.0511179	-0.0490151	0.184669	0.1667	0.204831	cluster 2
GO_DIGESTIVE_TRACT_DEVELOPMENT__DIGESTIVE_SYSTEM_DEVELOPMENT	GO:0055123	-0.328678	-0.363169	-0.286163	-0.372309	-0.161229	0.130158	0.0687466	0.177974	0.158024	0.169291	0.247568	0.00881027	-0.000629373	0.00893069	0.182973	0.223467	0.303563	cluster 2
GO_DIGESTIVE_TRACT_DEVELOPMENT__DIGESTIVE_TRACT_DEVELOPMENT	GO:0048565	-0.332305	-0.381087	-0.296222	-0.392069	-0.156802	0.11935	0.0527327	0.175115	0.163073	0.172085	0.247144	0.0094981	-0.0148728	-0.0189259	0.217864	0.223167	0.305333	cluster 2
GO_STEM_CELL__STEM_CELL_DEVELOPMENT	GO:0048864	-0.260466	-0.252577	-0.230297	-0.254547	-0.0855866	0.0968764	0.0849071	0.181703	0.149789	0.151733	0.187769	-0.0366884	-0.035337	-0.0338351	0.154943	0.102985	0.229475	cluster 2
GO_STEM_CELL__STEM_CELL_DIFFERENTIATION	GO:0048863	-0.263841	-0.270204	-0.224478	-0.270247	-0.133424	0.0941207	0.09616	0.207544	0.177043	0.193394	0.190718	-0.0455961	-0.0397268	-0.0348836	0.159153	0.132725	0.238429	cluster 2
GO_EPITHELIAL_CELLS__NEPHRON_EPITHELIUM_DEVELOPMENT	GO:0072009	-0.368425	-0.271192	-0.329304	-0.27095	-0.124799	0.036571	0.148394	-0.066769	0.158314	0.269944	0.246035	-0.124805	-0.0880635	-0.142722	0.280935	0.343082	0.363196	cluster 2
GO___METANEPHROS_DEVELOPMENT	GO:0001656	-0.374864	-0.3495	-0.349877	-0.342565	-0.136898	0.0193164	-0.00543606	0.0100543	0.257006	0.355905	0.370385	-0.111183	-0.0943333	-0.118509	0.237722	0.315659	0.33412	cluster 2
GO_KIDNEY_DEVELOPMENT__KIDNEY_EPITHELIUM_DEVELOPMENT	GO:0072073	-0.372199	-0.328706	-0.309241	-0.269084	-0.170328	0.107275	0.141319	0.0124729	0.210922	0.329825	0.286066	-0.11453	-0.116271	-0.148114	0.0958183	0.291647	0.320874	cluster 2
GO_FOREBRAIN_DEVELOPMENT__FOREBRAIN_GENERATION_OF_NEURONS	GO:0021872	-0.285961	-0.208358	-0.309783	-0.201693	-0.000628559	-0.013335	0.0779079	0.154192	0.117764	0.22296	0.241753	0.0222268	-0.073862	-0.16688	0.186286	0.247856	0.278116	cluster 2
GO_EMBRYONIC_DEVELOPMENT__EMBRYONIC_CAMERA_TYPE_EYE_DEVELOPMENT	GO:0031076	-0.42882	-0.291342	-0.413411	-0.234944	-0.132109	-0.0840525	0.0183976	0.0617469	0.0613844	0.214425	0.343806	0.0482724	-0.0689761	-0.155423	0.293104	0.195489	0.455443	cluster 2
GO___DEVELOPMENTAL_INDUCTION	GO:0031128	-0.472595	-0.467155	-0.365823	-0.326548	-0.0854867	-0.00184333	0.134005	0.0605836	0.106121	0.234237	0.377132	-0.0214944	-0.0324108	-0.132469	0.387957	0.344223	0.396295	cluster 2
GO_CELL_CELL_SIGNALING__CELL_CELL_SIGNALING_INVOLVED_IN_CELL_FATE_COMMITMENT	GO:0045168	-0.440644	-0.37519	-0.333195	-0.314134	-0.0735677	-0.00191886	0.133727	0.0604818	0.104725	0.224892	0.368958	-0.0820819	-0.0886311	-0.173285	0.376365	0.322908	0.37179	cluster 2
GO_CYTOSKELETON__INTERMEDIATE_FILAMENT_ORGANIZATION	GO:0045109	-0.36855	-0.30587	-0.329318	-0.386148	0.107938	0.221538	0.523468	0.301825	0.133052	0.243095	0.330129	0.0721291	0.143393	0.0816709	0.0261583	0.234244	0.00690687	cluster 2
GO___LONG_TERM_SYNAPTIC_POTENTIATION	GO:0060291	-0.364199	-0.225293	-0.338356	-0.24675	0.0970786	0.0420675	0.191747	0.153205	0.146242	0.0935884	0.308452	0.112139	0.150766	0.149288	0.0997566	0.299502	-0.0134388	cluster 2
GO_PEPTIDE_METABOLISM__REGULATION_OF_PEPTIDYL_THREONINE_PHOSPHORYLATION	GO:0010799	-0.337953	-0.219731	-0.228632	-0.226896	-0.154762	0.195632	0.0803493	0.0711757	0.0984536	0.206282	0.151465	-0.03737	-0.027214	0.09238	0.241077	0.0939269	-0.0882408	cluster 2
GO___REGULATION_OF_STRIATED_MUSCLE_CONTRACTION	GO:0006942	-0.225319	-0.271149	-0.232997	-0.179785	-0.104394	0.136878	0.146385	0.153492	0.0687178	0.231468	0.219048	-0.01221	-0.0374281	0.0331181	-0.00866169	0.0598843	-0.0371526	cluster 2
GO_HEART_FUNCTION__REGULATION_OF_HEART_CONTRACTION	GO:0008016	-0.228591	-0.262754	-0.26146	-0.187288	-0.0218791	0.131196	0.122959	0.120556	0.12396	0.262616	0.249069	0.00506376	-0.0349731	-0.00966896	-0.0259435	0.0666483	-0.0179539	cluster 2
GO_GTPASE_ACTIVITY__ACTIVATION_OF_RAS_GTPASE_ACTIVITY	GO:0032856	-0.280328	-0.264544	-0.204777	-0.206605	-0.169846	0.123276	0.175535	0.21827	0.227149	0.255568	0.272874	0.0674445	-0.048718	-0.0257107	0.037006	0.0431868	0.00860295	cluster 2
GO___SCHWANN_CELL_DEVELOPMENT	GO:0014044	-0.53966	-0.530689	-0.502027	-0.400283	-0.196687	0.078525	0.13221	0.187464	0.42226	0.560067	0.499992	0.0648575	-0.0751316	-0.0552578	0.029551	-0.0313929	-0.146516	cluster 2
GO___REGULATION_OF_LONG_TERM_NEURONAL_SYNAPTIC_PLASTICITY	GO:0048169	-0.488017	-0.163559	-0.220544	-0.310409	-0.184377	-0.0134122	0.210167	0.215953	0.21503	0.30678	0.307868	-0.0292862	-0.130034	0.0337359	0.0713771	-0.0115269	-0.0975861	cluster 2
GO_CIRCADIAN__CIRCADIAN_REGULATION_OF_GENE_EXPRESSION	GO:0032922	-0.404469	-0.25628	-0.142354	-0.344878	-0.100783	0.0548071	0.210322	0.114165	0.276597	0.230457	0.279337	0.136335	-0.0791149	0.141915	-0.0260555	0.020665	-0.116716	cluster 2
GO_NERVOUS_DEVELOPMENT__REGULATION_OF_DENDRITE_MORPHOGENESIS	GO:0048814	-0.419533	-0.346604	-0.306204	0.00339923	0.0812812	-0.0575302	0.113246	0.121167	0.0156742	0.140739	0.235847	-0.0529958	-0.123342	-0.114532	0.13472	0.144757	0.0806317	cluster 2
GO_NERVOUS_DEVELOPMENT__REGULATION_OF_DENDRITE_DEVELOPMENT	GO:0050773	-0.403145	-0.32731	-0.348929	-0.164255	-0.0519331	0.0134049	0.184002	0.179271	0.0406416	0.0694304	0.172746	0.0501489	-0.0295577	0.012362	0.138465	0.158431	0.156584	cluster 2
GO___REGULATION_OF_SYNAPSE_ORGANIZATION	GO:0050807	-0.359815	-0.256123	-0.348429	-0.0803859	-0.126113	0.0692418	0.16195	0.120753	0.0867419	0.105609	0.168246	0.051896	-0.111022	-0.00328917	0.124244	0.122243	0.0337104	cluster 2
GO___REGULATION_OF_SYNAPSE_STRUCTURE_AND_ACTIVITY	GO:0050803	-0.344392	-0.247136	-0.320574	-0.0731821	-0.1265	0.0541997	0.150203	0.11208	0.122762	0.143975	0.170798	0.0476997	-0.102256	-0.0115552	0.0894961	0.0962831	0.00711863	cluster 2
GO_SKELETAL_MUSCLE__SKELETAL_MUSCLE_FIBER_DEVELOPMENT	GO:0048741	-0.331804	-0.480015	-0.372479	0.121973	-0.12034	0.0339013	0.228183	0.0748867	0.306811	0.382685	0.393886	-0.0152709	0.0182502	0.0117159	-0.00237395	0.373552	0.102796	cluster 2
GO___MYOTUBE_CELL_DEVELOPMENT	GO:0014904	-0.356104	-0.455274	-0.349483	0.118151	-0.194031	0.113353	0.293257	0.163472	0.272437	0.386327	0.46766	-0.160837	-0.0206009	-0.0880371	-0.0515089	0.316529	0.10478	cluster 2
GO_GTPASE_ACTIVITY__ACTIVATION_OF_RHO_GTPASE_ACTIVITY	GO:0032862	-0.183091	-0.170277	-0.232798	-0.0604693	-0.10973	0.0456733	0.0736967	0.0956402	0.156449	0.241332	0.170818	-0.0241825	-0.143693	-0.0813978	0.108782	0.0675457	-0.0466011	cluster 2
GO_NEURON_DEVELOPMENT__POSITIVE_REGULATION_OF_NEUROGENESIS	GO:0050769	-0.324668	-0.271479	-0.335891	-0.0979363	0.0149388	-0.034422	0.0766111	0.137522	0.202571	0.2783	0.318426	-0.141992	-0.122231	-0.175671	0.233864	0.149884	0.113426	cluster 2
GO_OLFACTORY_SYSTEM_DEVELOPMENT__OLFACTORY_BULB_INTERNEURON_DIFFERENTIATION	GO:0021889	-0.530314	-0.378183	-0.431921	-0.24817	-0.0644764	0.183863	0.217249	0.227014	0.424862	0.489028	0.524472	0.0191354	-0.240147	-0.0876147	0.390048	0.116235	0.162526	cluster 2
GO_WNT_PATHWAY__REGULATION_OF_CANONICAL_WNT_SIGNALING_PATHWAY	GO:0060828	-0.406488	-0.390532	-0.35051	-0.210603	-0.115281	0.117525	0.145856	0.104944	0.237788	0.311357	0.347621	-0.129691	-0.16356	-0.12673	0.0586203	0.0968198	0.0994808	cluster 2
GO_WNT_PATHWAY__REGULATION_OF_WNT_SIGNALING_PATHWAY	GO:0030111	-0.397017	-0.357392	-0.307045	-0.22405	-0.164515	0.11905	0.115071	0.0929877	0.176343	0.256738	0.30725	-0.12493	-0.160127	-0.135507	0.129921	0.161181	0.156267	cluster 2
GO___NEGATIVE_REGULATION_OF_NEURON_APOPTOTIC_PROCESS	GO:0043524	-0.313319	-0.133704	-0.310813	-0.0592167	-0.138287	0.0707578	0.0718017	0.0987856	0.0604784	0.118498	0.197241	-0.0345839	-0.119022	-0.0844958	0.137187	0.119886	0.118815	cluster 2
GO___NEGATIVE_REGULATION_OF_NEURON_DEATH	GO:1901215	-0.269708	-0.0943284	-0.274919	-0.0190888	-0.121939	0.0785966	0.071356	0.0896135	0.0904142	0.141308	0.205417	-0.074607	-0.143692	-0.112487	0.0794356	0.0661114	0.0814816	cluster 2
GO___NEURON_RECOGNITION	GO:0008038	-0.473885	-0.370242	-0.484256	-0.192104	-0.0878287	0.242579	0.267878	0.25509	0.0674353	0.316873	0.370271	-0.180989	-0.073423	-0.283421	0.14638	0.157907	0.260892	cluster 2
GO___REGULATION_OF_CELL_MORPHOGENESIS_INVOLVED_IN_DIFFERENTIATION	GO:0010769	-0.287157	-0.251295	-0.299866	-0.0143054	0.0150706	0.0710647	0.14581	0.124492	0.0659252	0.123959	0.195416	-0.0932168	-0.125888	-0.133226	0.134788	0.109318	0.103574	cluster 2
GO_EMBRYONIC_DEVELOPMENT__REGULATION_OF_DEVELOPMENTAL_GROWTH	GO:0048638	-0.319333	-0.278441	-0.312778	-0.0384811	-0.00253416	0.0832178	0.180847	0.143368	0.0516978	0.135828	0.216773	-0.0264484	-0.0666877	-0.10059	0.117552	0.150233	0.16438	cluster 2
GO___REGULATION_OF_NEURON_DIFFERENTIATION	GO:0045664	-0.30838	-0.237009	-0.299885	-0.0968975	-0.0102568	0.130219	0.149498	0.20363	0.0499403	0.114737	0.154304	-0.0468272	-0.071909	-0.0930604	0.0912557	0.132224	0.11144	cluster 2
GO___REGULATION_OF_NEUROGENESIS	GO:0050767	-0.293571	-0.225796	-0.283896	-0.0867869	0.00496354	0.126666	0.149911	0.196544	0.0989642	0.155195	0.172148	-0.084676	-0.101305	-0.113857	0.0890181	0.102485	0.102547	cluster 2
GO_AXON__REGULATION_OF_AXONOGENESIS	GO:0050770	-0.373642	-0.270219	-0.31991	-0.0726916	-0.0337727	0.104808	0.187036	0.213579	0.0198583	0.153374	0.247295	-0.0469962	-0.0890776	-0.0928861	0.143616	0.0901609	0.0658314	cluster 2
GO_AXON__POSITIVE_REGULATION_OF_AXONOGENESIS	GO:0050772	-0.442194	-0.325961	-0.408892	-0.101947	0.023523	0.155649	0.238899	0.257178	0.13016	0.230001	0.37966	-0.0457948	-0.129199	-0.187581	0.192225	0.139775	0.083871	cluster 2
GO_GLIAL__POSITIVE_REGULATION_OF_GLIAL_CELL_DIFFERENTIATION	GO:0045687	-0.130607	-0.150348	-0.0327013	-0.087217	0.00309374	0.00703811	-0.0448792	0.15325	0.270331	0.425383	0.38333	-0.178004	-0.180064	-0.168012	0.317216	-0.0217159	0.0564409	cluster 2
GO_GLIAL__POSITIVE_REGULATION_OF_GLIOGENESIS	GO:0014015	-0.222724	-0.222933	-0.225625	-0.127621	0.0175237	0.0121618	-0.011789	0.046622	0.336223	0.4438	0.341242	-0.110341	-0.074483	-0.0815778	0.239755	-0.0908609	-0.106323	cluster 2
GO___REPLACEMENT_OSSIFICATION	GO:0036075	-0.248457	-0.232007	0.00491492	-0.210325	-0.0956277	0.0626733	0.00665431	-0.0330583	0.292523	0.483901	0.271538	-0.394514	-0.364276	-0.191917	0.0409753	-0.0148365	-0.00843968	cluster 2
GO___ENDOCHONDRAL_OSSIFICATION	GO:0001958	-0.248457	-0.232007	0.00491492	-0.210325	-0.0956277	0.0626733	0.00665431	-0.0330583	0.292523	0.483901	0.271538	-0.394514	-0.364276	-0.191917	0.0409753	-0.0148365	-0.00843968	cluster 2
GO___NEGATIVE_REGULATION_OF_CELL_DIFFERENTIATION	GO:0045596	-0.128707	-0.115032	-0.0644457	-0.0979147	0.00924057	0.0636873	0.0316766	0.0895267	0.202429	0.189848	0.168089	-0.077621	-0.107903	-0.097556	0.0892724	0.0113123	0.0585608	cluster 2
GO___NEGATIVE_REGULATION_OF_MUSCLE_CELL_DIFFERENTIATION	GO:0051148	-0.27791	-0.214423	-0.0457393	-0.191884	0.0534703	0.100348	0.158151	0.0951425	0.453286	0.345196	0.103204	-0.20713	-0.324202	-0.211191	0.16371	-0.0711687	0.0553317	cluster 2
GO_HORMONE_METABOLISM__ANDROGEN_METABOLIC_PROCESS	GO:0008209	-0.169885	-0.17834	0.0810775	-0.0069149	-0.112946	0.130477	0.0208034	-0.0022727	0.171941	0.167223	0.181835	-0.126404	-0.00604462	-0.0935225	0.121221	0.0923744	-0.0453938	cluster 2
GO___DEPHOSPHORYLATION	GO:0016311	-0.129751	-0.153767	-0.132301	-0.0505216	-0.0707003	0.0339044	0.0175594	0.00237295	0.124179	0.120515	0.154121	-0.12854	-0.0609793	-0.0680414	0.0434332	0.00636704	-0.122598	cluster 2
GO___PROTEIN_DEPHOSPHORYLATION	GO:0006470	-0.157731	-0.228114	-0.172698	-0.120062	-0.0669537	0.120928	0.0532267	0.0208885	0.131245	0.141787	0.169883	-0.16244	-0.04885	-0.0753799	0.153032	0.063418	-0.104934	cluster 2
GO_ANGIOGENESIS__CELL_MIGRATION_INVOLVED_IN_SPROUTING_ANGIOGENESIS	GO:0002042	-0.426848	-0.240039	-0.125363	-0.112469	-0.259207	0.18881	0.209943	0.187165	0.327359	0.22042	0.378787	-0.21434	-0.140955	-0.253448	0.186771	-0.0153667	-0.264684	cluster 2
GO_AORTA_DEVELOPMENT__AORTA_DEVELOPMENT	GO:0035904	-0.313053	-0.178994	-0.123026	-0.109484	-0.0690502	0.0926442	0.142439	0.135018	0.121846	0.243772	0.321995	-0.0365778	0.0278756	-0.0660536	0.0742183	-0.04253	-0.0793808	cluster 2
GO_AORTA_DEVELOPMENT__AORTA_MORPHOGENESIS	GO:0035909	-0.283497	-0.160998	-0.120241	-0.128478	-0.139181	0.119981	0.180592	0.154592	0.137769	0.25273	0.365715	-0.10128	-0.0117451	-0.138996	0.0808569	-0.011585	-0.0997274	cluster 2
GO___CELLULAR_RESPONSE_TO_ESTROGEN_STIMULUS	GO:0071391	-0.344992	-0.369929	-0.316378	-0.265134	-0.19043	0.2528	0.181162	0.0706568	0.311348	0.351946	0.525618	-0.109412	-0.102416	0.0250875	-0.183224	0.168665	0.191949	cluster 2
GO___CELLULAR_RESPONSE_TO_ESTRADIOL_STIMULUS	GO:0071392	-0.370704	-0.390356	-0.237039	-0.294532	-0.0440299	0.290383	0.192968	0.0545232	0.335247	0.488813	0.640577	-0.204954	-0.241243	-0.0806426	-0.195505	0.323455	0.234605	cluster 2
GO_EPITHELIAL_CELLS__COLUMNAR_CUBOIDAL_EPITHELIAL_CELL_DIFFERENTIATION	GO:0002065	-0.133978	-0.249086	-0.125691	-0.125305	-0.0747496	0.0937967	0.0645406	0.0865021	0.0802742	0.154443	0.234979	-0.090271	-0.0708746	-0.071203	-0.0419918	0.0436173	0.108253	cluster 2
GO_STRIATED_MUSCLE__STRIATED_MUSCLE_CELL_DIFFERENTIATION	GO:0051146	-0.272575	-0.257532	-0.309505	-0.109921	-0.0598908	0.157202	0.185341	0.20334	0.17151	0.29842	0.370274	-0.104093	-0.0663903	-0.0599355	-0.110532	0.0668914	0.0952947	cluster 2
GO___MYOTUBE_DIFFERENTIATION	GO:0014902	-0.385461	-0.428048	-0.336154	-0.134559	-0.144228	0.274974	0.320046	0.255449	0.308367	0.362555	0.540071	-0.138637	-0.0719853	-0.0788986	-0.2006	0.248545	0.128398	cluster 2
GO_CYTOSKELETON__INTERMEDIATE_FILAMENT_CYTOSKELETON_ORGANIZATION	GO:0045104	-0.316969	-0.226856	-0.430171	-0.337212	-0.0318402	0.288941	0.396869	0.24137	0.160764	0.246058	0.457608	0.0388662	-0.0759842	-0.0779732	-0.0433491	0.183471	0.0566682	cluster 2
GO_CYTOSKELETON__INTERMEDIATE_FILAMENT_BASED_PROCESS	GO:0045103	-0.285414	-0.205495	-0.40295	-0.287233	-0.0293037	0.286459	0.382898	0.23998	0.154295	0.264416	0.477073	-0.0293024	-0.13207	-0.141336	-0.0596517	0.176983	0.0559276	cluster 2
GO___POSITIVE_REGULATION_OF_CYCLIC_NUCLEOTIDE_BIOSYNTHETIC_PROCESS	GO:0030804	-0.152567	-0.158382	-0.14381	-0.138356	-0.0804914	0.209857	0.201055	0.136062	0.0819509	0.236661	0.268894	0.0308162	-0.104354	0.0556974	0.0121736	0.082375	0.0696528	cluster 2
GO___POSITIVE_REGULATION_OF_NUCLEOTIDE_BIOSYNTHETIC_PROCESS	GO:0030810	-0.192575	-0.182347	-0.170873	-0.149766	-0.0966066	0.2213	0.220735	0.155792	0.121087	0.25669	0.275417	0.0322833	-0.101919	0.0548182	0.00898565	0.0822811	0.0687269	cluster 2
GO_PURINE_METABOLISM__POSITIVE_REGULATION_OF_PURINE_NUCLEOTIDE_BIOSYNTHETIC_PROCESS	GO:1900373	-0.192575	-0.182347	-0.170873	-0.149766	-0.0966066	0.2213	0.220735	0.155792	0.121087	0.25669	0.275417	0.0322833	-0.101919	0.0548182	0.00898565	0.0822811	0.0687269	cluster 2
GO___POSITIVE_REGULATION_OF_CYCLIC_NUCLEOTIDE_METABOLIC_PROCESS	GO:0030801	-0.10568	-0.0655422	-0.0790853	-0.143382	-0.104825	0.169159	0.169651	0.0967175	0.0673101	0.25395	0.276306	0.0125934	-0.103801	0.00999352	0.0152118	0.0760227	0.0547273	cluster 2
GO___POSITIVE_REGULATION_OF_NUCLEOTIDE_METABOLIC_PROCESS	GO:0045981	-0.143323	-0.0995546	-0.115717	-0.155242	-0.114649	0.19499	0.202606	0.129152	0.123389	0.279245	0.287635	0.014312	-0.101123	0.00954273	-0.0104307	0.0588374	0.0323583	cluster 2
GO_PURINE_METABOLISM__POSITIVE_REGULATION_OF_PURINE_NUCLEOTIDE_METABOLIC_PROCESS	GO:1900544	-0.143323	-0.0995546	-0.115717	-0.155242	-0.114649	0.19499	0.202606	0.129152	0.123389	0.279245	0.287635	0.014312	-0.101123	0.00954273	-0.0104307	0.0588374	0.0323583	cluster 2
GO_PANCREAS_DEVELOPMENT__PANCREAS_DEVELOPMENT	GO:0031016	-0.305252	-0.230082	-0.262753	-0.289599	-0.0604703	0.216923	0.174148	0.176871	0.25008	0.280998	0.339747	-0.120992	-0.0895956	-0.0624799	0.0455046	-0.010286	0.178285	cluster 2
GO_HEART_DEVELOPMENT__CARDIAC_VENTRICLE_MORPHOGENESIS	GO:0003208	-0.344162	-0.166864	-0.243184	-0.264945	-0.0210455	0.260643	0.0944706	0.196271	0.231933	0.386433	0.354117	-0.177256	-0.147588	-0.114976	-0.00920563	0.0282002	0.196965	cluster 2
GO___MOLTING_CYCLE	GO:0042303	-0.175439	-0.216387	-0.22541	-0.193109	-0.0517727	0.125154	0.133642	0.226112	0.114168	0.211936	0.33387	-0.126023	-0.144073	-0.107342	0.0520573	0.0383548	0.0819698	cluster 2
GO___HAIR_CYCLE	GO:0042633	-0.175439	-0.216387	-0.22541	-0.193109	-0.0517727	0.125154	0.133642	0.226112	0.114168	0.211936	0.33387	-0.126023	-0.144073	-0.107342	0.0520573	0.0383548	0.0819698	cluster 2
GO___HAIR_CYCLE_PROCESS	GO:0022405	-0.246499	-0.293556	-0.284771	-0.24745	-0.0821711	0.129475	0.165344	0.241864	0.181742	0.26329	0.346139	-0.110466	-0.120074	-0.0929552	0.073564	0.0446369	0.0974396	cluster 2
GO___HAIR_FOLLICLE_DEVELOPMENT	GO:0001942	-0.246499	-0.293556	-0.284771	-0.24745	-0.0821711	0.129475	0.165344	0.241864	0.181742	0.26329	0.346139	-0.110466	-0.120074	-0.0929552	0.073564	0.0446369	0.0974396	cluster 2
GO___MOLTING_CYCLE_PROCESS	GO:0022404	-0.246499	-0.293556	-0.284771	-0.24745	-0.0821711	0.129475	0.165344	0.241864	0.181742	0.26329	0.346139	-0.110466	-0.120074	-0.0929552	0.073564	0.0446369	0.0974396	cluster 2
GO___MUSCLE_STRUCTURE_DEVELOPMENT	GO:0061061	-0.242113	-0.209696	-0.182614	-0.1527	-0.0995712	0.137576	0.162002	0.168066	0.159539	0.298774	0.296542	-0.139696	-0.0896432	-0.138159	0.00933698	0.0632113	0.0604121	cluster 2
GO___MUSCLE_CELL_DIFFERENTIATION	GO:0042692	-0.20051	-0.21576	-0.250859	-0.14518	-0.0920867	0.143372	0.178688	0.210092	0.214262	0.297059	0.328361	-0.161552	-0.0934024	-0.137469	-0.0559698	0.0328855	0.0717459	cluster 2
GO_CALCIUM_HOMEOSTASIS__REGULATION_OF_CALCIUM_ION_IMPORT	GO:0090279	-0.299361	-0.254953	-0.191853	-0.148722	-0.257873	0.324733	0.257073	0.218554	0.266436	0.368514	0.341373	-0.018325	-0.0286736	-0.136646	0.0291619	0.198942	0.245141	cluster 2
GO_EPITHELIAL_CELLS__BRANCH_ELONGATION_OF_AN_EPITHELIUM	GO:0060602	-0.335728	-0.331802	-0.387251	-0.37023	-0.32754	0.229065	0.336822	0.270957	0.2023	0.536331	0.64214	-0.0825221	-0.0564777	-0.120339	0.0159647	0.0491866	0.208624	cluster 2
GO___MAMMARY_GLAND_DEVELOPMENT	GO:0030879	-0.312032	-0.254411	-0.232081	-0.144478	-0.141406	0.15318	0.197359	0.214608	0.0197274	0.239802	0.255627	-0.070033	-0.0986217	-0.085594	0.0452003	0.0575408	0.0855199	cluster 2
GO___GLAND_DEVELOPMENT	GO:0048732	-0.288527	-0.278897	-0.254047	-0.173539	-0.0661046	0.117228	0.108828	0.179053	0.101081	0.268509	0.333475	-0.0613069	-0.0432509	-0.0879037	0.037717	0.0364553	0.1073	cluster 2
GO_HEART_DEVELOPMENT__CARDIAC_MUSCLE_CELL_DIFFERENTIATION	GO:0055007	-0.199307	-0.199236	-0.286483	-0.177955	0.0492533	0.0978838	0.0975276	0.129094	0.124179	0.27215	0.235541	-0.124089	-0.105432	-0.0878918	0.052045	0.0969719	0.233975	cluster 2
GO_HEART_DEVELOPMENT__CARDIOCYTE_DIFFERENTIATION	GO:0035051	-0.202672	-0.189937	-0.242068	-0.190668	0.072025	0.0962326	0.0971083	0.13818	0.159602	0.278382	0.279435	-0.148838	-0.151803	-0.145178	0.0434122	0.0758619	0.221414	cluster 2
GO_FOREBRAIN_DEVELOPMENT__FOREBRAIN_NEURON_DIFFERENTIATION	GO:0021879	-0.342854	-0.233774	-0.348215	-0.250965	0.0355631	0.0690352	0.14952	0.152422	0.170589	0.297783	0.352672	-0.0126367	-0.12495	-0.106058	0.190366	0.155756	0.223549	cluster 2
GO_LUNG_DEVELOPMENT__LUNG_DEVELOPMENT	GO:0030324	-0.260466	-0.22129	-0.209683	-0.147372	0.0588458	0.0968495	0.0848846	0.0543329	0.0640023	0.197237	0.226201	-0.0272583	-0.0628639	-0.0827541	0.0553066	0.0912122	0.0747498	cluster 2
GO___RESPIRATORY_TUBE_DEVELOPMENT	GO:0030323	-0.265538	-0.230454	-0.214146	-0.153053	0.0495654	0.112288	0.104236	0.0779095	0.074988	0.2063	0.227218	-0.0303185	-0.0730602	-0.0916169	0.0440508	0.089341	0.0717667	cluster 2
GO_EPITHELIAL_CELL_DIFFERENTIATION__EPITHELIAL_CELL_MORPHOGENESIS	GO:0003382	-0.289594	-0.28841	-0.36286	-0.00900036	0.0348749	0.0971546	0.0132769	-0.0156107	0.197131	0.261015	0.331699	-0.182802	-0.202001	-0.140819	0.0890617	0.0582485	0.144984	cluster 2
GO_WNT_PATHWAY__POSITIVE_REGULATION_OF_WNT_SIGNALING_PATHWAY	GO:0030177	-0.471878	-0.453864	-0.310389	-0.281098	-0.0794875	0.00597176	0.0565839	0.0275856	0.229702	0.334213	0.440383	-0.158683	-0.179341	-0.211193	0.0835787	0.199326	0.318941	cluster 2
GO___BRANCHING_INVOLVED_IN_SALIVARY_GLAND_MORPHOGENESIS	GO:0060445	-0.511085	-0.389269	-0.454893	-0.154821	-0.0217005	-0.0792977	0.00764923	0.0878844	0.0967709	0.343192	0.494298	-0.16774	-0.113955	-0.180294	0.0979623	0.143909	0.250488	cluster 2
GO___BRANCHING_INVOLVED_IN_URETERIC_BUD_MORPHOGENESIS	GO:0001658	-0.302431	-0.296809	-0.333932	-0.167073	-0.104272	0.0335121	0.19473	0.102799	0.00491417	0.260991	0.358181	-0.0715124	-0.0875875	-0.212482	0.131735	0.177507	0.297028	cluster 2
GO_URETER__URETERIC_BUD_MORPHOGENESIS	GO:0060675	-0.265621	-0.274269	-0.265575	-0.084609	-0.0980068	0.0606615	0.156064	0.0366839	0.046513	0.261275	0.370113	-0.186733	-0.166256	-0.276767	0.187326	0.165995	0.235258	cluster 2
GO_BRAIN__TELENCEPHALON_CELL_MIGRATION	GO:0022029	-0.301128	-0.3545	-0.410796	-0.130075	-0.0358034	0.156275	0.323989	0.269688	0.152439	0.255913	0.317587	-0.129921	-0.265464	-0.203249	0.229413	0.235037	0.256032	cluster 2
GO_BRAIN_DEVELOPMENT__FOREBRAIN_CELL_MIGRATION	GO:0021885	-0.278151	-0.323167	-0.391175	-0.0872263	0.00237474	0.0910184	0.266847	0.204099	0.138055	0.241754	0.304631	-0.137521	-0.236629	-0.202238	0.236925	0.24732	0.26271	cluster 2
GO___MAMMARY_GLAND_DUCT_MORPHOGENESIS	GO:0060603	-0.331984	-0.319081	-0.263018	-0.0249164	-0.194312	0.0618549	0.131658	0.155032	0.0919169	0.276202	0.271958	-0.132275	-0.253435	-0.105355	0.163233	0.139503	0.305903	cluster 2
GO___MAMMARY_GLAND_MORPHOGENESIS	GO:0060443	-0.264225	-0.224523	-0.194541	-0.0069803	-0.112484	0.0999013	0.18612	0.15656	0.0604206	0.285538	0.218119	-0.138902	-0.232379	-0.184874	0.0861303	0.154809	0.291202	cluster 2
GO_KIDNEY_DEVELOPMENT__KIDNEY_DEVELOPMENT	GO:0001822	-0.316208	-0.279159	-0.260721	-0.262904	-0.140877	0.0917395	0.0815838	0.128685	0.227985	0.31661	0.37538	-0.145859	-0.152341	-0.180455	0.0196486	0.147706	0.141832	cluster 2
GO_KIDNEY_DEVELOPMENT__RENAL_SYSTEM_DEVELOPMENT	GO:0072001	-0.294591	-0.225067	-0.198389	-0.174894	-0.0878219	0.025041	0.054582	0.0769263	0.174726	0.314292	0.382706	-0.148047	-0.192785	-0.203402	0.00213666	0.100151	0.134286	cluster 2
GO___UROGENITAL_SYSTEM_DEVELOPMENT	GO:0001655	-0.276519	-0.227884	-0.195372	-0.177763	-0.0730118	0.0553158	0.066764	0.0859855	0.14043	0.287881	0.364619	-0.11256	-0.157773	-0.170644	0.00711287	0.0783567	0.0927203	cluster 2
GO_SYNCYTIUM_FORMATION__SYNCYTIUM_FORMATION_BY_PLASMA_MEMBRANE_FUSION	GO:0000768	-0.42993	-0.437349	-0.401135	-0.212487	-0.0977817	0.301962	0.318703	0.299669	0.356369	0.527096	0.593413	-0.17068	-0.270729	-0.284023	-0.0696852	0.251996	0.263622	cluster 2
GO_MYOBLAST__MYOBLAST_FUSION	GO:0007520	-0.425336	-0.457006	-0.393908	-0.291711	-0.197829	0.324089	0.246962	0.315062	0.362088	0.478633	0.595444	-0.156432	-0.277288	-0.269311	-0.0400454	0.267709	0.30901	cluster 2
GO_SYNCYTIUM_FORMATION__SYNCYTIUM_FORMATION	GO:0006949	-0.356593	-0.321596	-0.364027	-0.124591	-0.0403767	0.199599	0.214983	0.208	0.20787	0.452055	0.534874	-0.154284	-0.272779	-0.296719	0.0152719	0.294098	0.304971	cluster 2
GO___GLAND_MORPHOGENESIS	GO:0022612	-0.326143	-0.301532	-0.339091	-0.082243	-0.122005	0.154349	0.207006	0.197853	0.214496	0.338266	0.404365	-0.195474	-0.23943	-0.245278	0.0307997	0.0776884	0.156063	cluster 2
GO___POSITIVE_REGULATION_OF_DEVELOPMENTAL_GROWTH	GO:0048639	-0.38692	-0.247828	-0.32434	-0.0258729	-0.134751	0.0393361	0.150787	0.10517	0.288982	0.332583	0.465242	-0.142471	-0.19013	-0.300201	0.0181791	0.168484	0.123869	cluster 2
GO___POSITIVE_REGULATION_OF_RHO_GTPASE_ACTIVITY	GO:0032321	-0.309368	-0.185692	-0.28214	0.00515582	-0.0831377	0.107347	0.131144	0.129166	0.235674	0.253603	0.230718	-0.0797279	-0.19017	-0.16331	0.0572161	0.100486	0.0836923	cluster 2
GO_STEM_CELL__STEM_CELL_DIVISION	GO:0017145	-0.371994	-0.408262	-0.300096	-0.197346	-0.248276	0.118575	0.0120755	0.162562	0.396761	0.324152	0.328908	-0.2067	-0.268654	-0.378652	0.080925	0.265069	0.177446	cluster 2
GO_STEM_CELL__SOMATIC_STEM_CELL_DIVISION	GO:0048103	-0.516704	-0.470863	-0.318608	-0.140553	-0.286416	0.0740702	0.142678	0.181323	0.361496	0.320141	0.339951	-0.0750031	-0.204487	-0.313547	-0.124961	0.273856	0.261176	cluster 2
GO___PROSTATE_GLAND_DEVELOPMENT	GO:0030850	-0.257809	-0.272379	-0.284821	-0.237803	-0.0288456	0.286352	0.220073	0.227881	0.204257	0.226158	0.375587	-0.0253379	-0.101699	-0.210264	0.0441237	-0.0453719	-0.119547	cluster 2
GO_EPITHELIAL_CELLS__PROSTATE_GLAND_EPITHELIUM_MORPHOGENESIS	GO:0060740	-0.217293	-0.304458	-0.308625	-0.234261	-0.0561875	0.372584	0.392259	0.269721	0.164073	0.262019	0.410046	-0.115253	-0.190015	-0.27777	-0.00876749	0.00619938	0.0191349	cluster 2
GO___PROSTATE_GLAND_MORPHOGENESIS	GO:0060512	-0.210658	-0.318206	-0.303484	-0.273006	-0.0704901	0.32296	0.336896	0.220459	0.212261	0.293243	0.43174	-0.0360411	-0.159544	-0.217893	-0.00664917	0.0106987	-0.0156649	cluster 2
GO___REGULATION_OF_RHO_GTPASE_ACTIVITY	GO:0032319	-0.277166	-0.231968	-0.290073	-0.1346	-0.189867	0.227922	0.250893	0.224005	0.235254	0.256065	0.281468	-0.0299348	-0.169466	-0.144535	0.012296	0.0434206	0.0377784	cluster 2
GO___REGULATION_OF_RHO_PROTEIN_SIGNAL_TRANSDUCTION	GO:0035023	-0.218624	-0.206006	-0.251518	-0.102078	-0.192965	0.266528	0.277654	0.292451	0.227042	0.22381	0.26685	-0.060149	-0.191222	-0.176906	0.0304786	0.0176381	-0.0131738	cluster 2
GO_WNT_PATHWAY__NEGATIVE_REGULATION_OF_CANONICAL_WNT_SIGNALING_PATHWAY	GO:0090090	-0.36196	-0.317152	-0.328077	-0.226183	-0.113091	0.231572	0.256183	0.280043	0.272944	0.323786	0.331918	-0.196652	-0.201769	-0.177677	0.0724787	0.0159521	0.0292373	cluster 2
GO_EMBRYONIC_DEVELOPMENT__BODY_MORPHOGENESIS	GO:0010171	-0.343552	-0.35868	-0.31577	-0.2572	-0.0904512	0.299269	0.373416	0.27911	0.308053	0.329903	0.455206	-0.160576	-0.230491	-0.274333	0.0029971	-0.104929	0.012842	cluster 2
GO_SMOOTH_MUSCLE__REGULATION_OF_SMOOTH_MUSCLE_CELL_DIFFERENTIATION	GO:0051150	-0.398247	-0.379595	-0.210911	-0.295985	0.0672304	0.318006	0.367582	0.365816	0.455016	0.272834	0.212101	-0.241612	-0.248061	-0.240674	-0.161057	-0.0800689	-0.0112993	cluster 2
GO_VESSEL__PATTERNING_OF_BLOOD_VESSELS	GO:0001569	-0.285194	-0.204966	-0.354557	-0.144056	-0.000710589	0.369395	0.364007	0.395975	0.268005	0.2983	0.308047	-0.308222	-0.377943	-0.369145	0.0883885	-0.0616694	0.0712916	cluster 2
GO___HEART_DEVELOPMENT	GO:0007507	-0.225787	-0.169787	-0.191848	-0.174104	-0.0431264	0.214078	0.192871	0.210448	0.183696	0.196551	0.290192	-0.235615	-0.245845	-0.283582	0.0260773	0.0328803	0.0749399	cluster 2
GO___HEAD_MORPHOGENESIS	GO:0060323	-0.324629	-0.34257	-0.324232	-0.158165	0.00656265	0.320907	0.40053	0.334077	0.32413	0.355693	0.54876	-0.30736	-0.361401	-0.421454	0.00546009	-0.0695208	0.0929679	cluster 2
GO_EMBRYONIC_DEVELOPMENT__FORELIMB_MORPHOGENESIS	GO:0035136	-0.326435	-0.3199	-0.252551	-0.216994	0.0417991	0.392039	0.383689	0.406741	0.353735	0.366983	0.41073	-0.276943	-0.411212	-0.376609	0.0367377	-0.0366406	0.11854	cluster 2
GO___REGULATION_OF_CELL_MORPHOGENESIS	GO:0022604	-0.264285	-0.223088	-0.245659	0.0247737	-0.0149903	0.148406	0.176917	0.178897	0.127323	0.152864	0.172091	-0.127141	-0.171061	-0.182465	0.0374636	0.0333192	0.00747737	cluster 2
GO_AXON__POSITIVE_REGULATION_OF_AXON_EXTENSION	GO:0045773	-0.497055	-0.405271	-0.422083	-0.0432982	-0.0467287	0.229327	0.383152	0.292721	0.228588	0.382657	0.570749	-0.129631	-0.236225	-0.337184	0.0955542	0.0462656	0.0717385	cluster 2
GO___REGULATION_OF_CELL_SIZE	GO:0008361	-0.193365	-0.123185	-0.192686	-0.0528897	-0.0157938	0.0926782	0.208802	0.187309	-0.00927252	0.100201	0.160079	-0.0696576	-0.121046	-0.133986	0.0168825	-0.00104621	0.0213197	cluster 2
GO_BRAIN_DEVELOPMENT__CEREBRAL_CORTEX_CELL_MIGRATION	GO:0021795	-0.233546	-0.279854	-0.39791	-0.0417689	0.040377	0.329493	0.413357	0.394	0.155843	0.283049	0.327157	-0.239318	-0.343582	-0.299454	0.119273	0.107565	0.193315	cluster 2
GO___MORPHOGENESIS_OF_A_BRANCHING_STRUCTURE	GO:0001763	-0.281783	-0.299453	-0.32806	-0.0937368	-0.11411	0.27265	0.315255	0.285824	0.0548564	0.229069	0.293228	-0.137174	-0.203766	-0.214245	0.059409	0.0121758	0.110913	cluster 2
GO___BRANCHING_MORPHOGENESIS_OF_AN_EPITHELIAL_TUBE	GO:0048754	-0.232595	-0.277453	-0.298933	-0.0709972	-0.0981273	0.264158	0.301081	0.27851	0.0550521	0.238422	0.30106	-0.166939	-0.2307	-0.243865	0.0418732	0.026179	0.102489	cluster 2
GO_EPITHELIAL_CELLS__MORPHOGENESIS_OF_A_BRANCHING_EPITHELIUM	GO:0061138	-0.267183	-0.28037	-0.313437	-0.0753027	-0.0927002	0.28633	0.327959	0.28295	0.0465855	0.238012	0.307938	-0.179207	-0.225366	-0.235251	0.0240449	-0.00121624	0.0910213	cluster 2
GO___REGIONALIZATION	GO:0003002	-0.267662	-0.198959	-0.163599	-0.258958	-0.0951362	0.224697	0.20399	0.251298	0.17005	0.186721	0.226239	-0.180958	-0.240515	-0.282272	0.206222	0.188624	0.225058	cluster 2
GO___PATTERN_SPECIFICATION_PROCESS	GO:0007389	-0.260019	-0.216854	-0.185439	-0.210826	-0.0785614	0.231406	0.240089	0.257732	0.148016	0.157882	0.207717	-0.159829	-0.224325	-0.252931	0.143921	0.168543	0.199856	cluster 2
GO_HEART_DEVELOPMENT__VENTRICULAR_SEPTUM_DEVELOPMENT	GO:0003281	-0.39376	-0.252274	-0.323901	-0.351215	-0.0219688	0.387825	0.282765	0.238222	0.277283	0.155534	0.348906	-0.265436	-0.246922	-0.298787	0.216803	0.0760679	0.0554049	cluster 2
GO_HEART_DEVELOPMENT__VENTRICULAR_SEPTUM_MORPHOGENESIS	GO:0060412	-0.382866	-0.292705	-0.26919	-0.416902	-0.101127	0.367832	0.176839	0.26349	0.243028	0.153753	0.368244	-0.263276	-0.283305	-0.258697	0.19459	0.12831	0.0603392	cluster 2
GO_ORGAN_DEVELOPMENT__ORGAN_GROWTH	GO:0035265	-0.406659	-0.276548	-0.242486	-0.350605	-0.081962	0.441318	0.390572	0.373811	0.165831	0.231988	0.30264	-0.289706	-0.290695	-0.303489	0.150818	0.0746823	0.02078	cluster 2
GO_EMBRYONIC_DEVELOPMENT__ANTERIOR_POSTERIOR_PATTERN_SPECIFICATION	GO:0009952	-0.277588	-0.200252	-0.113368	-0.258988	-0.137888	0.265089	0.279934	0.300762	0.190717	0.233644	0.271939	-0.182101	-0.225656	-0.274093	0.139424	0.0541483	0.101712	cluster 2
GO_AXON__AXON_GUIDANCE	GO:0007411	-0.324008	-0.292811	-0.277979	-0.115571	-0.0194393	0.233894	0.2492	0.30561	0.103674	0.199296	0.248042	-0.0907204	-0.138379	-0.127433	0.00191983	0.0892243	0.0389867	cluster 2
GO___NEURON_PROJECTION_GUIDANCE	GO:0097485	-0.324008	-0.292811	-0.277979	-0.115571	-0.0194393	0.233894	0.2492	0.30561	0.103674	0.199296	0.248042	-0.0907204	-0.138379	-0.127433	0.00191983	0.0892243	0.0389867	cluster 2
GO___AXON_DEVELOPMENT	GO:0061564	-0.329192	-0.311071	-0.282931	-0.157894	-0.0711898	0.225157	0.235652	0.289104	0.11453	0.191598	0.263208	-0.0716183	-0.10209	-0.098766	0.065025	0.135356	0.0720836	cluster 2
GO_AXON__AXONOGENESIS	GO:0007409	-0.325932	-0.316848	-0.281531	-0.160706	-0.0660177	0.224861	0.234684	0.289464	0.109372	0.186456	0.259222	-0.0623173	-0.0991119	-0.0886915	0.0607483	0.145076	0.0779019	cluster 2
GO___NEURON_PROJECTION_MORPHOGENESIS	GO:0048812	-0.336858	-0.329677	-0.294132	-0.176832	-0.0936051	0.218613	0.232691	0.28027	0.135402	0.197739	0.275515	-0.0786698	-0.107813	-0.0970808	0.0638852	0.162364	0.0886243	cluster 2
GO_CELL_MORPHOGENESIS__CELL_MORPHOGENESIS_INVOLVED_IN_NEURON_DIFFERENTIATION	GO:0048667	-0.332981	-0.313763	-0.275974	-0.169412	-0.0914586	0.211916	0.229922	0.281543	0.131184	0.2003	0.276768	-0.0758625	-0.104432	-0.102367	0.0656715	0.156093	0.0751231	cluster 2
GO_EMBRYONIC_DEVELOPMENT__EMBRYONIC_PLACENTA_DEVELOPMENT	GO:0001892	-0.388962	-0.257227	-0.321009	-0.187421	-0.153945	0.29592	0.213943	0.309301	0.224593	0.221594	0.172574	-0.116256	-0.152586	-0.156858	0.0496978	0.0893488	0.11706	cluster 2
GO_EPITHELIAL_CELLS__MORPHOGENESIS_OF_AN_EPITHELIUM	GO:0002009	-0.290062	-0.252502	-0.313071	-0.157642	-0.0695709	0.196086	0.233763	0.227585	0.116167	0.151805	0.2369	-0.123928	-0.163219	-0.182205	0.0569819	0.0851552	0.136926	cluster 2
GO_EPITHELIAL_CELLS__EPITHELIAL_TUBE_MORPHOGENESIS	GO:0060562	-0.255496	-0.238221	-0.295791	-0.14949	-0.0742521	0.225477	0.246195	0.265442	0.0901913	0.112236	0.181346	-0.140025	-0.179189	-0.209256	0.0855714	0.0916818	0.141425	cluster 2
GO_EMBRYONIC_DEVELOPMENT__TUBE_MORPHOGENESIS	GO:0035239	-0.242538	-0.231928	-0.286933	-0.142018	-0.0675733	0.216461	0.241337	0.251705	0.102949	0.134822	0.192196	-0.140245	-0.186278	-0.217954	0.0751117	0.0895318	0.135361	cluster 2
GO___HEAD_DEVELOPMENT	GO:0060322	-0.430168	-0.305817	-0.363773	-0.205439	-0.138233	0.31688	0.31573	0.222176	0.271736	0.293857	0.438492	-0.234658	-0.264237	-0.293576	-0.00528161	0.0555156	0.203514	cluster 2
GO_EMBRYONIC_DEVELOPMENT__TUBE_DEVELOPMENT	GO:0035295	-0.238244	-0.220275	-0.222124	-0.119766	-0.0233564	0.159862	0.163842	0.172308	0.125538	0.193785	0.234773	-0.113084	-0.154234	-0.190807	0.0358732	0.0603804	0.103503	cluster 2
GO___TISSUE_MORPHOGENESIS	GO:0048729	-0.275716	-0.229883	-0.298091	-0.13267	-0.0519141	0.182205	0.193931	0.214142	0.122073	0.193349	0.261584	-0.158225	-0.175301	-0.207114	0.0794026	0.0781092	0.123893	cluster 2
GO___GROWTH	GO:0040007	-0.201741	-0.178418	-0.158434	-0.12603	-0.107628	0.134302	0.130327	0.197889	0.0863621	0.222283	0.231716	-0.136102	-0.153894	-0.169374	0.0499645	0.0776786	0.116622	cluster 2
GO_EMBRYONIC_DEVELOPMENT__EMBRYONIC_LIMB_MORPHOGENESIS	GO:0030326	-0.278799	-0.255978	-0.265616	-0.260079	-0.122595	0.173111	0.253301	0.250692	0.303921	0.286113	0.372951	-0.172271	-0.243389	-0.26475	0.056409	0.0701619	0.0959074	cluster 2
GO_EMBRYONIC_DEVELOPMENT__EMBRYONIC_APPENDAGE_MORPHOGENESIS	GO:0035113	-0.278799	-0.255978	-0.265616	-0.260079	-0.122595	0.173111	0.253301	0.250692	0.303921	0.286113	0.372951	-0.172271	-0.243389	-0.26475	0.056409	0.0701619	0.0959074	cluster 2
GO_EMBRYONIC_DEVELOPMENT__LIMB_MORPHOGENESIS	GO:0035108	-0.325163	-0.301989	-0.301477	-0.281182	-0.158449	0.192354	0.255027	0.256721	0.267769	0.265885	0.359935	-0.144244	-0.213338	-0.207429	0.125272	0.115621	0.146288	cluster 2
GO_EMBRYONIC_DEVELOPMENT__APPENDAGE_MORPHOGENESIS	GO:0035107	-0.325163	-0.301989	-0.301477	-0.281182	-0.158449	0.192354	0.255027	0.256721	0.267769	0.265885	0.359935	-0.144244	-0.213338	-0.207429	0.125272	0.115621	0.146288	cluster 2
GO_EMBRYONIC_DEVELOPMENT__LIMB_DEVELOPMENT	GO:0060173	-0.313673	-0.295607	-0.274711	-0.255211	-0.15258	0.182692	0.261511	0.258989	0.28289	0.272302	0.356222	-0.170818	-0.232934	-0.233444	0.0855488	0.131565	0.142743	cluster 2
GO_EMBRYONIC_DEVELOPMENT__APPENDAGE_DEVELOPMENT	GO:0048736	-0.313673	-0.295607	-0.274711	-0.255211	-0.15258	0.182692	0.261511	0.258989	0.28289	0.272302	0.356222	-0.170818	-0.232934	-0.233444	0.0855488	0.131565	0.142743	cluster 2
GO___NEURAL_NUCLEUS_DEVELOPMENT	GO:0048857	-0.379586	-0.340483	-0.534122	-0.233591	-0.213239	0.264567	0.361368	0.246766	0.375821	0.487436	0.385745	-0.178751	-0.185561	-0.199305	0.125444	0.179819	0.221847	cluster 2
GO_MYOBLAST__MYOBLAST_DIFFERENTIATION	GO:0045445	-0.176116	-0.328805	-0.271427	-0.183785	-0.107936	0.205045	0.225718	0.269864	0.259538	0.285805	0.278101	-0.15567	-0.0807905	-0.197921	0.0487944	0.204757	0.123189	cluster 2
GO___ERYTHROCYTE_DEVELOPMENT	GO:0048821	-0.186367	0.0655705	-0.205768	-0.175003	-0.022029	0.00768846	0.0897806	0.127015	0.189916	0.121489	0.250037	-0.191388	-0.0590982	-0.101622	0.0238163	0.0611194	0.108131	cluster 2
GO_EPITHELIAL_CELL_DIFFERENTIATION__POSITIVE_REGULATION_OF_EPITHELIAL_CELL_DIFFERENTIATION	GO:0030858	-0.185181	-0.188818	-0.087733	0.0293012	-0.0476526	0.19353	0.0947509	0.116802	0.315431	0.269314	0.329453	-0.218175	-0.121164	-0.285619	0.0103068	0.0470366	0.019705	cluster 2
GO_EPITHELIAL_CELL_PROLIFERATION__EPITHELIAL_CELL_PROLIFERATION	GO:0050673	-0.277564	-0.189867	-0.212053	0.032533	0.0382979	0.0753897	0.10973	0.0689274	0.303328	0.375147	0.402101	-0.221533	-0.246967	-0.257426	-0.0321524	0.127527	0.0804059	cluster 2
GO___REGULATION_OF_OSTEOBLAST_DIFFERENTIATION	GO:0045667	-0.223791	-0.180804	-0.0935608	-0.0317299	0.092973	0.106346	0.0780002	0.0806296	0.273624	0.230328	0.32833	-0.322275	-0.27722	-0.247691	-0.0853677	-2.84327e-05	0.0856932	cluster 2
GO___REGULATION_OF_OSSIFICATION	GO:0030278	-0.240319	-0.183803	-0.127667	-0.113579	0.00120498	0.145895	0.0971453	0.11057	0.249853	0.221904	0.347615	-0.212557	-0.168925	-0.148251	-0.0616752	0.0459162	0.108476	cluster 2
GO_BONE__TRABECULA_FORMATION	GO:0060343	-0.348596	-0.295398	-0.283845	-0.128263	0.217789	0.192793	0.26513	0.243182	0.342524	0.471283	0.418942	-0.229345	-0.261095	-0.302831	0.010615	-0.0283617	-0.0357087	cluster 2
GO___REGULATION_OF_MUSCLE_ORGAN_DEVELOPMENT	GO:0048634	-0.241999	-0.219138	-0.177095	-0.111756	0.0324974	0.162442	0.226335	0.136769	0.245225	0.333939	0.240619	-0.172675	-0.206436	-0.270099	-0.0179014	-0.0409755	0.106611	cluster 2
GO___REGULATION_OF_STRIATED_MUSCLE_TISSUE_DEVELOPMENT	GO:0016202	-0.252722	-0.237713	-0.188265	-0.124658	0.0157266	0.169271	0.251782	0.16259	0.252474	0.347245	0.26674	-0.196052	-0.228059	-0.289885	-0.00289482	-0.0300294	0.106653	cluster 2
GO___REGULATION_OF_MUSCLE_TISSUE_DEVELOPMENT	GO:1901861	-0.259102	-0.244382	-0.198705	-0.134039	0.00312984	0.179249	0.261272	0.172843	0.261981	0.351187	0.26461	-0.195879	-0.227584	-0.289727	-0.00312313	-0.0292675	0.106401	cluster 2
GO___POSITIVE_REGULATION_OF_CELL_DEVELOPMENT	GO:0010720	-0.206256	-0.198145	-0.288074	-0.0703065	0.0440728	0.0248738	0.109431	0.155338	0.207249	0.29007	0.319994	-0.224977	-0.217602	-0.266595	0.133378	0.089237	0.0844747	cluster 2
GO_MESENCHYMAL_TO_EPITHELIAL_TRANSITION__MESENCHYMAL_CELL_DEVELOPMENT	GO:0014031	-0.242604	-0.265217	-0.225952	-0.089074	0.107074	0.12088	0.180937	0.259996	0.199166	0.301573	0.319496	-0.291063	-0.291261	-0.267034	0.0850613	0.0641878	0.135467	cluster 2
GO_MESENCHYMAL_TO_EPITHELIAL_TRANSITION__MESENCHYMAL_CELL_DIFFERENTIATION	GO:0048762	-0.237011	-0.246632	-0.195688	-0.111943	0.0654112	0.101739	0.169863	0.247678	0.225945	0.30593	0.330967	-0.305558	-0.293946	-0.261804	0.10375	0.109977	0.171858	cluster 2
GO___MESENCHYME_DEVELOPMENT	GO:0060485	-0.286775	-0.258903	-0.243202	-0.108704	0.0727777	0.136779	0.144208	0.216905	0.230638	0.334024	0.365887	-0.291103	-0.295539	-0.265699	0.100814	0.108806	0.171376	cluster 2
GO_BMP_PATHWAY__BMP_SIGNALING_PATHWAY	GO:0030509	-0.35861	-0.262346	-0.298935	-0.0667928	0.206475	0.173832	0.164972	0.163178	0.215355	0.311005	0.311787	-0.293864	-0.231252	-0.277517	0.151179	0.0347295	0.163989	cluster 2
GO_BMP_PATHWAY__RESPONSE_TO_BMP	GO:0071772	-0.494891	-0.444529	-0.304267	-0.189741	0.128013	0.252011	0.173649	0.173617	0.366072	0.532675	0.511	-0.443801	-0.397399	-0.345332	0.118791	0.148524	0.311106	cluster 2
GO_BMP_PATHWAY__CELLULAR_RESPONSE_TO_BMP_STIMULUS	GO:0071773	-0.494891	-0.444529	-0.304267	-0.189741	0.128013	0.252011	0.173649	0.173617	0.366072	0.532675	0.511	-0.443801	-0.397399	-0.345332	0.118791	0.148524	0.311106	cluster 2
GO___ECTODERM_DEVELOPMENT	GO:0007398	-0.234232	-0.27355	-0.286358	-0.0921356	0.188594	0.260301	0.162935	0.247091	0.411921	0.385746	0.479279	-0.265011	-0.304936	-0.16144	0.257999	0.00938308	0.205498	cluster 2
GO_BONE__OSSIFICATION	GO:0001503	-0.255456	-0.147902	-0.15444	-0.139264	0.0818886	0.126008	0.116487	0.0852802	0.228478	0.25617	0.311697	-0.28617	-0.257721	-0.212041	0.0736529	0.00633307	0.0449131	cluster 2
GO_BONE__OSTEOBLAST_DEVELOPMENT	GO:0002076	-0.288077	-0.130658	-0.166781	-0.290102	0.266973	0.164742	0.173735	0.192683	0.274016	0.272575	0.228214	-0.262399	-0.341453	-0.339443	-0.08514	0.138451	0.192164	cluster 2
GO_BONE__OSTEOBLAST_DIFFERENTIATION	GO:0001649	-0.215812	-0.196396	-0.225205	-0.1974	0.144449	0.161439	0.150638	0.100537	0.183305	0.245556	0.212201	-0.331527	-0.309728	-0.303896	0.213755	0.14018	0.136686	cluster 2
GO_HEART_DEVELOPMENT__EMBRYONIC_HEART_TUBE_DEVELOPMENT	GO:0035050	-0.257054	-0.169158	-0.184367	-0.237087	0.0951871	0.276176	0.276899	0.264352	0.200914	0.114532	0.219889	-0.329102	-0.341193	-0.33218	0.101088	0.0206181	0.15625	cluster 2
GO___REGULATION_OF_ORGAN_FORMATION	GO:0003156	-0.256746	-0.28499	0.00456165	-0.385099	0.0179839	0.220881	0.198958	0.305359	0.117403	0.291996	0.467496	-0.295894	-0.305425	-0.336477	0.231035	0.125995	0.259564	cluster 2
GO_STEM_CELL__REGULATION_OF_STEM_CELL_PROLIFERATION	GO:0072091	-0.177322	-0.246471	-0.0485782	-0.178539	0.00234673	0.118666	0.155543	0.139496	0.202789	0.298997	0.378635	-0.173367	-0.198747	-0.310713	0.0761614	0.0884794	0.14869	cluster 2
GO_ARTERY__ARTERY_MORPHOGENESIS	GO:0048844	-0.284802	-0.272135	-0.203343	-0.192845	-0.0630953	0.20746	0.155691	0.13979	0.294543	0.336295	0.480273	-0.260466	-0.218784	-0.322459	0.211499	0.047948	0.0794204	cluster 2
GO_ARTERY__ARTERY_DEVELOPMENT	GO:0060840	-0.291542	-0.260658	-0.212391	-0.220304	-0.044669	0.237949	0.200166	0.222526	0.300893	0.347099	0.463257	-0.244017	-0.216747	-0.33259	0.114577	0.00608387	0.0468738	cluster 2
GO___OUTFLOW_TRACT_MORPHOGENESIS	GO:0003151	-0.415481	-0.357065	-0.315715	-0.260667	0.00324447	0.346716	0.309068	0.297477	0.269592	0.304052	0.467168	-0.343687	-0.291743	-0.336478	0.134391	0.0109492	0.0869768	cluster 2
GO_HEART_DEVELOPMENT__CARDIAC_SEPTUM_DEVELOPMENT	GO:0003279	-0.374406	-0.241409	-0.332199	-0.319872	0.0332259	0.345993	0.2928	0.253202	0.306578	0.324627	0.466613	-0.329658	-0.29951	-0.337632	0.10246	-0.0238738	0.123448	cluster 2
GO_HEART_DEVELOPMENT__CARDIAC_SEPTUM_MORPHOGENESIS	GO:0060411	-0.369301	-0.249798	-0.264365	-0.329087	0.0750573	0.350435	0.246226	0.282221	0.275799	0.38869	0.46535	-0.335539	-0.307769	-0.319949	0.120479	-0.00973277	0.129573	cluster 2
GO_HEART_DEVELOPMENT__CARDIAC_VENTRICLE_DEVELOPMENT	GO:0003231	-0.302997	-0.179856	-0.261941	-0.209718	-0.00672481	0.271849	0.127118	0.145225	0.17377	0.295337	0.339383	-0.230984	-0.213379	-0.205615	0.116696	0.103966	0.154048	cluster 2
GO_HEART_DEVELOPMENT__CARDIAC_CHAMBER_DEVELOPMENT	GO:0003205	-0.31149	-0.173636	-0.270202	-0.229161	0.0456533	0.21218	0.140004	0.137919	0.186635	0.335566	0.385795	-0.206736	-0.232592	-0.226299	0.0996538	0.0740174	0.182781	cluster 2
GO_HEART_DEVELOPMENT__CARDIAC_CHAMBER_MORPHOGENESIS	GO:0003206	-0.301779	-0.178495	-0.241234	-0.245208	0.0587876	0.230078	0.13626	0.173927	0.186944	0.375728	0.394653	-0.210955	-0.239291	-0.209142	0.071616	0.0670228	0.180871	cluster 2
GO_EMBRYONIC_DEVELOPMENT__EMBRYONIC_ORGAN_DEVELOPMENT	GO:0048568	-0.245216	-0.168559	-0.139773	-0.20038	0.0016966	0.122927	0.117235	0.182396	0.140086	0.199303	0.257913	-0.18615	-0.214812	-0.247234	0.112603	0.115276	0.119094	cluster 2
GO___HEART_MORPHOGENESIS	GO:0003007	-0.315946	-0.204278	-0.234635	-0.210535	0.0820477	0.204578	0.157758	0.174367	0.241565	0.243515	0.344318	-0.281335	-0.285017	-0.309248	0.104439	0.100895	0.158752	cluster 2
GO_MIDBRAIN_DEVELOPMENT__MIDBRAIN_DEVELOPMENT	GO:0030901	-0.393696	-0.203096	-0.256603	-0.28908	-0.0188588	0.0699537	0.0644043	0.300414	0.374002	0.361662	0.231653	-0.18298	-0.245174	-0.218554	0.218805	0.229294	0.366044	cluster 2
GO_NEURON_DEVELOPMENT__POSITIVE_REGULATION_OF_NEURON_DIFFERENTIATION	GO:0045666	-0.215596	-0.166075	-0.154079	-0.12115	0.00321981	0.1999	0.0770143	0.0900201	0.172831	0.250329	0.122112	-0.203622	-0.216211	-0.226866	0.04375	0.200389	0.20658	cluster 2
GO_BONE__CHONDROCYTE_DIFFERENTIATION	GO:0002062	-0.374501	-0.312981	-0.280402	-0.270577	-0.0640517	0.26732	0.0698898	0.132705	0.196862	0.361564	0.375503	-0.183838	-0.282266	-0.220882	0.117181	0.209152	0.284299	cluster 2
GO___PALATE_DEVELOPMENT	GO:0060021	-0.297559	-0.32776	-0.247009	-0.156213	-0.0443431	0.212098	0.191952	0.210983	0.222288	0.247178	0.32431	-0.274092	-0.176927	-0.290781	0.113163	0.200433	0.236077	cluster 2
GO___REGULATION_OF_ORGAN_MORPHOGENESIS	GO:2000027	-0.252039	-0.235488	-0.196897	-0.142128	-0.00496081	0.107812	0.0643595	0.0692517	0.126509	0.178226	0.362726	-0.150036	-0.206841	-0.201909	0.216608	0.195173	0.200079	cluster 2
GO_EMBRYONIC_DEVELOPMENT__EMBRYONIC_MORPHOGENESIS	GO:0048598	-0.246795	-0.199246	-0.203079	-0.194963	-0.0395594	0.113573	0.109393	0.156662	0.123308	0.161916	0.233306	-0.173315	-0.169731	-0.222983	0.153803	0.134018	0.156675	cluster 2
GO_EMBRYONIC_DEVELOPMENT__EMBRYONIC_ORGAN_MORPHOGENESIS	GO:0048562	-0.232336	-0.196042	-0.156103	-0.249819	0.00320168	0.10514	0.10493	0.154139	0.0999591	0.165915	0.294829	-0.191632	-0.193784	-0.230958	0.11694	0.183472	0.178322	cluster 2
GO_BONE__BONE_MORPHOGENESIS	GO:0060349	-0.178126	-0.207545	-0.15337	-0.148559	-0.031081	0.153694	0.136624	0.166268	0.0755105	0.213336	0.229787	-0.252157	-0.291907	-0.170536	0.12123	0.178187	0.148925	cluster 2
GO_BONE__ENDOCHONDRAL_BONE_MORPHOGENESIS	GO:0060350	-0.230127	-0.260389	-0.122667	-0.177117	-0.0835051	0.20014	0.0904247	0.144887	0.158454	0.26305	0.230959	-0.302474	-0.317412	-0.178185	0.0689111	0.127316	0.113195	cluster 2
GO___RESPONSE_TO_PH	GO:0009268	-0.256877	-0.297817	-0.183775	-0.308156	-0.0758441	0.176957	0.19039	0.270562	0.162805	0.412332	0.328778	-0.32596	-0.158522	-0.256391	0.195482	0.310961	0.113904	cluster 2
GO___EPIDERMIS_MORPHOGENESIS	GO:0048730	-0.31492	-0.295796	-0.294651	-0.198296	-0.0207603	0.165216	0.129254	0.207618	0.231024	0.383506	0.367044	-0.293561	-0.274806	-0.210784	0.276581	0.255805	0.170754	cluster 2
GO_SKIN__SKIN_MORPHOGENESIS	GO:0043589	-0.321955	-0.294406	-0.318196	-0.23601	-0.0286226	0.196595	0.184624	0.264689	0.255774	0.417763	0.401556	-0.269062	-0.249998	-0.239544	0.155078	0.181664	0.148771	cluster 2
GO_TLRX_PATHWAY__NEGATIVE_REGULATION_OF_TOLL_LIKE_RECEPTOR_SIGNALING_PATHWAY	GO:0034122	-0.227684	-0.165852	-0.108076	-0.193561	-0.302062	-0.134737	0.13347	-0.0781087	0.338872	0.273572	0.131792	0.0410709	-0.296848	-0.181374	0.181606	0.155719	0.0282925	cluster 2
GO_CHOLESTEROL_METABOLISM__RESPONSE_TO_CHOLESTEROL	GO:0070723	-0.212599	-0.273902	-0.0279298	-0.213816	-0.403184	0.0182546	0.0492132	-0.0686796	0.296406	0.177523	0.375026	-0.104797	-0.210287	-0.234948	0.214317	0.185675	0.261755	cluster 2
GO___REGULATION_OF_MYELINATION	GO:0031641	-0.433257	-0.306989	-0.240189	-0.0762135	-0.395947	0.100781	0.0258986	0.0588229	0.413398	0.570316	0.507835	-0.333448	-0.240448	-0.363149	0.263647	0.242888	0.233306	cluster 2
GO_EPITHELIAL_CELL_PROLIFERATION__NEGATIVE_REGULATION_OF_EPITHELIAL_CELL_PROLIFERATION	GO:0050680	-0.167859	-0.13921	-0.00848497	-0.0888523	-0.178803	0.00440705	-0.00562839	0.045842	0.257923	0.234518	0.192399	-0.180116	-0.173208	-0.199549	0.0639109	0.239071	0.192519	cluster 2
GO___REGULATION_OF_SENSORY_PERCEPTION_OF_PAIN	GO:0051930	-0.165825	-0.244673	0.011412	-0.0966929	-0.375395	0.0968157	0.0385056	0.138881	0.161185	0.166227	0.2554	-0.154668	-0.218648	-0.0671052	-0.0744017	0.157221	-0.0496937	cluster 2
GO___REGULATION_OF_SENSORY_PERCEPTION	GO:0051931	-0.165825	-0.244673	0.011412	-0.0966929	-0.375395	0.0968157	0.0385056	0.138881	0.161185	0.166227	0.2554	-0.154668	-0.218648	-0.0671052	-0.0744017	0.157221	-0.0496937	cluster 2
GO___RESPONSE_TO_STEROL	GO:0036314	-0.185927	-0.225404	0.0213688	-0.225751	-0.347452	0.0977179	0.154541	0.0285475	0.14016	0.074998	0.269155	0.0243583	-0.0414895	-0.0110379	0.125144	0.133545	0.130065	cluster 2
GO___CELLULAR_RESPONSE_TO_CAMP	GO:0071320	-0.299476	-0.251747	0.0416227	-0.349925	-0.225481	0.169965	0.211398	0.083168	0.16581	0.15682	0.259288	-0.0751181	-0.0218667	-0.0642048	-0.0159052	0.0742906	0.0394172	cluster 2
GO___CELLULAR_RESPONSE_TO_ALCOHOL	GO:0097306	-0.2293	-0.207983	-0.116491	-0.255916	-0.263431	0.159618	0.148778	0.0534528	0.168461	0.169942	0.314834	-0.0250303	-0.037275	-0.00435922	-0.110908	0.0605802	0.10092	cluster 2
GO___HYPOTHALAMUS_DEVELOPMENT	GO:0021854	-0.0128417	-0.0172545	-0.140786	-0.330475	-0.126083	0.168024	0.0922376	-0.0819515	0.283549	0.473319	0.369505	-0.165118	0.105134	0.0742777	0.0915335	0.126897	0.0722905	cluster 2
GO___RETINA_HOMEOSTASIS	GO:0001895	-0.0633072	0.00131326	-0.0250428	-0.277791	-0.110496	0.0305731	-0.0177135	-0.055874	0.135651	0.200026	0.224786	-0.0415552	-0.0991324	-0.0801222	0.0149108	6.62337e-05	0.0378086	cluster 2
GO___NEURON_PROJECTION_REGENERATION	GO:0031102	-0.254123	-0.00795379	-0.0182605	-0.40699	-0.17455	-0.0667223	0.119004	0.125209	0.307711	0.342949	0.341938	-0.18825	-0.131627	-0.262919	0.0541991	0.0137841	-0.0183144	cluster 2
GO_PEPTIDE_METABOLISM__PEPTIDYL_LYSINE_METHYLATION	GO:0018022	-0.273464	-0.28018	-0.256704	-0.363838	-0.293199	0.224125	0.140513	0.37061	0.440645	0.411217	0.42308	-0.0313594	-0.359031	-0.247537	-0.0569269	0.0138506	0.266317	cluster 2
GO_PEPTIDE_METABOLISM__PEPTIDYL_LYSINE_TRIMETHYLATION	GO:0018023	-0.373912	-0.295839	-0.334037	-0.462201	-0.344486	0.296535	0.218282	0.329322	0.549007	0.406979	0.491514	0.114374	-0.373119	-0.244356	-0.251842	0.0592514	0.276793	cluster 2
GO___POSITIVE_REGULATION_OF_GLYCOGEN_METABOLIC_PROCESS	GO:0070875	-0.30364	-0.229364	-0.051846	-0.465644	-0.345383	0.0733898	-0.0993561	0.170044	0.244101	0.56845	0.457497	-0.0522003	-0.169121	-0.0553455	-0.324277	-0.0871141	0.146237	cluster 2
GO_SUGAR_METABOLISM__REGULATION_OF_GLYCOGEN_BIOSYNTHETIC_PROCESS	GO:0005979	-0.212214	-0.288673	-0.113288	-0.42078	-0.227008	0.103614	0.02647	0.222786	0.24056	0.382568	0.262692	-0.0258728	-0.0699778	-0.00572086	-0.119747	-0.130651	0.00186384	cluster 2
GO_SUGAR_METABOLISM__REGULATION_OF_GLUCAN_BIOSYNTHETIC_PROCESS	GO:0010962	-0.212214	-0.288673	-0.113288	-0.42078	-0.227008	0.103614	0.02647	0.222786	0.24056	0.382568	0.262692	-0.0258728	-0.0699778	-0.00572086	-0.119747	-0.130651	0.00186384	cluster 2
GO___RESPONSE_TO_AMMONIUM_ION	GO:0060359	-0.134869	-0.0754017	-0.0374009	-0.0985514	-0.0721519	-0.0273121	-0.0619209	0.0612947	0.195796	0.213826	0.193849	0.00190936	-0.0303611	0.019372	-0.0700551	0.0670423	-0.101834	cluster 2
GO___NEGATIVE_REGULATION_OF_SYNAPTIC_TRANSMISSION	GO:0050805	-0.136645	-0.176035	-0.120753	-0.160904	-0.10134	-0.0603382	0.108076	0.0842905	0.163621	0.216863	0.348168	-0.00545483	-0.0142147	0.112932	-0.0693657	0.0477376	0.0255809	cluster 2
GO___REGULATION_OF_NEUROLOGICAL_SYSTEM_PROCESS	GO:0031644	-0.281515	-0.231964	-0.216185	-0.0805972	-0.293777	0.0404664	0.0137583	0.0131227	0.343653	0.401229	0.470659	-0.214764	-0.131817	0.000434484	-0.0442167	0.143602	0.0449402	cluster 2
GO___REGULATION_OF_SYSTEM_PROCESS	GO:0044057	-0.230188	-0.172753	-0.120175	-0.130152	-0.0997948	0.0978159	0.102267	0.0822991	0.195309	0.280557	0.328362	-0.0770131	-0.0529746	-0.0136852	-0.0850245	0.00649943	-0.00740881	cluster 2
GO_EMBRYONIC_DEVELOPMENT__NEURAL_CREST_CELL_MIGRATION	GO:0001755	-0.213995	-0.253866	-0.24358	-0.116617	0.165452	-0.00368913	0.0507083	0.149291	0.202123	0.405013	0.358206	-0.112216	-0.137678	-0.158202	-0.0639704	0.0568432	0.0778777	cluster 2
GO_NEUROTRANSMITTER__REGULATION_OF_NEUROTRANSMITTER_SECRETION	GO:0046928	-0.152757	-0.276975	-0.188793	-0.104678	0.0820579	-0.122425	-0.0442087	0.120776	0.199105	0.321801	0.324108	-0.00515426	-0.0942004	0.046735	0.00195292	0.0661979	0.0578116	cluster 2
GO___NEGATIVE_REGULATION_OF_HYDROLASE_ACTIVITY	GO:0051346	-0.112326	-0.123667	-0.109265	-0.0610311	0.0453425	-0.00502295	-0.025919	0.0284681	0.180495	0.216418	0.165676	0.00281927	-0.00924994	0.00688367	0.0217119	-0.00888453	0.018391	cluster 2
GO_HEART_DEVELOPMENT__VENTRICULAR_CARDIAC_MUSCLE_TISSUE_DEVELOPMENT	GO:0003229	-0.303404	-0.141066	-0.210298	-0.250515	0.069251	0.183023	-0.00277126	0.094288	0.180786	0.287938	0.328378	-0.0563168	-0.0885117	0.0338493	-0.0166118	0.0104752	0.171783	cluster 2
GO_HEART_DEVELOPMENT__VENTRICULAR_CARDIAC_MUSCLE_TISSUE_MORPHOGENESIS	GO:0055010	-0.3324	-0.166724	-0.206397	-0.247191	-0.0276882	0.133281	-0.018634	0.0755814	0.22193	0.329563	0.339074	-0.0582911	-0.0920562	0.0249285	-0.0656157	0.00949466	0.0924038	cluster 2
GO_HEART_FUNCTION__CARDIAC_MUSCLE_CONTRACTION	GO:0060048	-0.314983	-0.0943291	-0.27574	-0.257929	-0.183292	-0.00482827	-0.0685697	0.0434668	0.202274	0.338095	0.342495	-0.133462	-0.181295	-0.108567	-0.0822736	0.115579	0.238883	cluster 2
GO___HEART_CONTRACTION	GO:0060047	-0.189615	-0.0627539	-0.272011	-0.190508	-0.0574786	-0.043569	-0.125386	0.0268531	0.149313	0.304247	0.318193	-0.112733	-0.164328	-0.0639708	-0.126468	0.0491365	0.160629	cluster 2
GO___HEART_PROCESS	GO:0003015	-0.221491	-0.0963076	-0.281908	-0.203339	-0.102152	-0.0316738	-0.112893	0.0541436	0.199418	0.33284	0.354452	-0.115846	-0.168749	-0.0509084	-0.187834	-0.00518525	0.122436	cluster 2
GO_SUGAR_METABOLISM__CARBOHYDRATE_PHOSPHORYLATION	GO:0046835	-0.147972	-0.404645	-0.481225	0.129194	0.216916	0.0446972	0.331525	0.187485	-0.0821986	0.163398	-0.0546608	0.00565347	-0.124711	0.0269257	-0.115599	-0.243534	0.164751	cluster 2
GO_CELL_CYCLE_G1_S__POSITIVE_REGULATION_OF_G1_S_TRANSITION_OF_MITOTIC_CELL_CYCLE	GO:1900087	-0.199545	-0.158574	-0.287652	0.0879787	0.266425	0.0843869	0.0162586	0.0170525	0.0967229	0.0242262	-0.0658844	-0.0434691	-0.131367	-0.161205	-0.0933054	-0.0561596	0.0947963	cluster 2
GO_PEPTIDE_METABOLISM__PEPTIDYL_TYROSINE_MODIFICATION	GO:0018212	-0.153674	-0.199996	-0.0217119	0.116066	-0.0519211	0.0862349	0.0714822	0.122907	0.0674592	0.0619597	-0.0183865	-0.0331311	-0.00646371	-0.0679449	-0.039148	-0.0426518	-0.0117631	cluster 2
GO_PEPTIDE_METABOLISM__PEPTIDYL_TYROSINE_PHOSPHORYLATION	GO:0018108	-0.165205	-0.241906	-0.0418656	0.101358	-0.0712719	0.0837897	0.0590808	0.110454	0.0674616	0.0650473	-0.00532138	-0.0182501	0.00488911	-0.0622834	-0.0185789	-0.026984	0.0111947	cluster 2
GO_AXON__NEGATIVE_REGULATION_OF_AXONOGENESIS	GO:0050771	-0.249733	-0.149968	-0.189342	-0.0161866	-0.061514	0.187181	0.267643	0.297872	-0.0313214	0.0325353	-0.0580852	-0.0921054	-0.148377	-0.123426	0.140496	-0.0584652	-0.0730795	cluster 2
GO___NEGATIVE_REGULATION_OF_DEVELOPMENTAL_GROWTH	GO:0048640	-0.292556	-0.188913	-0.304508	0.0834973	-0.00785621	0.126594	0.196547	0.2093	-0.116184	0.0115616	-0.140172	-0.0338218	-0.122318	-0.131617	0.0966698	0.00158869	0.0821346	cluster 2
GO_AXON__NEGATIVE_REGULATION_OF_AXON_EXTENSION	GO:0030517	-0.259677	-0.174549	-0.23666	0.176449	0.0498408	0.0963536	0.216658	0.224753	-0.195636	0.0252388	-0.195477	-0.14174	-0.151277	-0.226747	0.0686182	-0.057356	-0.0884319	cluster 2
GO___RESPONSE_TO_GAMMA_RADIATION	GO:0010332	-0.0939585	0.0489327	-0.270994	0.107662	-0.00449763	0.039146	0.164521	0.0632985	-0.122562	0.0389637	0.0807026	-0.0925824	-0.217974	-0.217654	-0.0106491	0.0680311	0.160569	cluster 2
GO___NEGATIVE_REGULATION_OF_CELL_PROJECTION_ORGANIZATION	GO:0031345	-0.040717	-0.0150957	-0.0979189	0.0655802	0.0959304	0.112752	0.173013	0.18423	-0.113831	-0.0829662	0.0551326	-0.101103	-0.172567	-0.153433	0.0919747	-0.0648509	-0.0891585	cluster 2
GO___PROTEIN_LOCALIZATION_TO_CELL_SURFACE	GO:0034394	-0.0359928	-0.340933	-0.355487	0.276943	0.0161345	0.331226	0.280815	0.221157	-0.27738	0.132578	0.495702	-0.331625	-0.176303	-0.26671	0.00365235	0.0874091	-0.11291	cluster 2
GO___REGULATION_OF_ARF_PROTEIN_SIGNAL_TRANSDUCTION	GO:0032012	-0.382072	-0.451157	-0.0573436	0.0672697	0.179955	0.406204	0.362658	0.412629	0.0365382	-0.0838178	0.14256	-0.123399	-0.299531	-0.176788	-0.071086	-0.0883262	0.0125768	cluster 2
GO___REGULATION_OF_ARF_GTPASE_ACTIVITY	GO:0032312	-0.193312	-0.287088	0.277407	0.120009	0.25076	0.430465	0.258718	0.302058	-0.00334484	-0.227964	0.0248866	-0.297982	-0.441436	-0.240694	-0.0870537	-0.0868052	0.0117263	cluster 2
GO___ESTABLISHMENT_OF_ORGANELLE_LOCALIZATION	GO:0051656	0.095914	-0.100852	-0.0824541	0.130302	-0.018987	0.157686	0.184307	0.210542	0.162181	-0.0409242	-0.0337039	-0.215926	-0.238346	-0.236568	-0.0167214	-0.017589	-0.0751673	cluster 2
GO___ORGANELLE_LOCALIZATION	GO:0051640	0.0515852	-0.101729	-0.0695107	0.0542602	-0.0496206	0.145921	0.188262	0.230624	0.174105	-0.02442	0.0162715	-0.197031	-0.232192	-0.243352	-0.0384102	-0.0369802	-0.07672	cluster 2
GO_CYTOSKELETON__REGULATION_OF_CYTOSKELETON_ORGANIZATION	GO:0051493	0.035357	-0.0540477	-0.0840697	0.0457705	-0.0111376	0.119245	0.148794	0.15168	0.0613159	-0.00550415	0.0291918	-0.0868159	-0.135757	-0.118284	-0.0746627	-0.0463106	-0.0696452	cluster 2
GO___CYTOSKELETON_DEPENDENT_INTRACELLULAR_TRANSPORT	GO:0030705	0.174987	0.0349173	-0.0449657	0.182313	0.0106939	0.320757	0.34299	0.35151	0.0364219	-0.0764312	0.0247353	-0.22619	-0.231863	-0.287838	-0.178798	-0.138918	-0.181283	cluster 2
GO_CYTOSKELETON__MICROTUBULE_BASED_TRANSPORT	GO:0010970	0.124708	0.0587232	-0.0473242	0.143338	-0.00679556	0.308	0.341907	0.351089	0.0617332	-0.00937257	0.0950354	-0.244158	-0.257323	-0.311515	-0.183112	-0.121165	-0.151191	cluster 2
GO_AXON__AXON_CARGO_TRANSPORT	GO:0008088	-0.0756972	0.0557863	-0.168893	0.0685173	-0.135833	0.275677	0.304172	0.30639	0.182958	0.114923	0.317261	-0.21746	-0.315454	-0.28818	-0.181255	-0.0275316	-0.0345211	cluster 2
GO___RETINA_VASCULATURE_DEVELOPMENT_IN_CAMERA_TYPE_EYE	GO:0061298	-0.0643628	-0.183112	-0.226863	0.176117	-0.017038	0.347041	0.373214	0.316153	0.318569	-0.175026	0.250566	-0.328843	-0.242649	-0.33919	-0.217409	-0.163287	-0.138338	cluster 2
GO___COPII_COATED_VESICLE_BUDDING	GO:0090114	-0.0444053	-0.29014	-0.254601	0.540507	-0.18843	0.557191	0.557648	0.561985	0.176732	0.0204317	0.531199	-0.439044	-0.431828	-0.51308	-0.154307	-0.336797	-0.417788	cluster 2
GO___COPII_VESICLE_COATING	GO:0048208	-0.0444053	-0.29014	-0.254601	0.540507	-0.18843	0.557191	0.557648	0.561985	0.176732	0.0204317	0.531199	-0.439044	-0.431828	-0.51308	-0.154307	-0.336797	-0.417788	cluster 2
GO_VESCICLE_DYNAMICS__VESICLE_TARGETING__ROUGH_ER_TO_CIS_GOLGI	GO:0048207	-0.0444053	-0.29014	-0.254601	0.540507	-0.18843	0.557191	0.557648	0.561985	0.176732	0.0204317	0.531199	-0.439044	-0.431828	-0.51308	-0.154307	-0.336797	-0.417788	cluster 2
GO___TISSUE_HOMEOSTASIS	GO:0001894	-0.054527	-0.0464285	-0.0270408	-0.0841242	-0.0691602	0.046828	0.0794368	0.0366817	0.0769756	0.138904	0.111998	-0.0331273	-0.0760852	-0.123851	0.0317361	-0.0695357	-0.0582482	cluster 2
GO___MULTICELLULAR_ORGANISMAL_HOMEOSTASIS	GO:0048871	-0.0529769	-0.0520569	0.00432405	-0.0387361	-0.036156	0.0406331	0.138296	0.0659203	0.111496	0.171502	0.161265	-0.0261824	-0.0930414	-0.119225	-0.0441588	-0.120635	-0.113953	cluster 2
GO_T_CELLS__POSITIVE_REGULATION_OF_ALPHA_BETA_T_CELL_DIFFERENTIATION	GO:0046638	0.0468698	-0.111188	0.0231463	-0.0015718	-0.0287861	0.323109	0.221558	0.251397	0.20562	0.384776	0.159218	-0.197053	-0.152021	-0.352965	0.0562555	-0.151767	-0.117487	cluster 2
GO_T_CELLS__REGULATION_OF_ALPHA_BETA_T_CELL_DIFFERENTIATION	GO:0046637	-0.00193657	0.088281	0.111548	-0.101519	-0.0628953	0.228179	0.211599	0.182623	0.228818	0.334014	0.168433	-0.168357	-0.133002	-0.36742	-0.0135144	-0.200314	-0.0359999	cluster 2
GO_LUNG_DEVELOPMENT__LUNG_ALVEOLUS_DEVELOPMENT	GO:0048286	-0.151	0.048651	-0.0399507	-0.00229518	0.169132	0.252144	0.26993	0.309172	0.145714	0.168046	0.32998	-0.305416	-0.196091	-0.300889	-0.127267	-0.0809077	-0.129956	cluster 2
GO_BMP_PATHWAY__POSITIVE_REGULATION_OF_BMP_SIGNALING_PATHWAY	GO:0030513	-0.0599934	0.0815248	0.117451	-0.0441424	0.223927	0.282267	0.311744	0.401051	0.29815	0.264442	0.36214	-0.410452	-0.298854	-0.499199	-0.122124	-0.211856	-0.259156	cluster 2
GO___KERATAN_SULFATE_METABOLIC_PROCESS	GO:0042339	-0.0543715	0.0925298	-0.0884872	0.0116231	0.091626	0.26851	0.206979	0.302308	0.335399	0.31811	0.259876	-0.341317	-0.372975	-0.356598	-0.0235141	-0.102142	-0.373726	cluster 2
GO_LEUKOCYTE_ACTIVATION__LEUKOCYTE_DIFFERENTIATION	GO:0002521	0.0174386	0.0650981	0.0496732	0.0194255	0.0749791	0.119747	0.102222	0.20799	0.109699	0.167474	0.149459	-0.127121	-0.0979828	-0.108828	-0.0830122	-0.0880748	-0.106619	cluster 2
GO_LIPOPROTEIN_METABOLISM__LIPOPROTEIN_BIOSYNTHETIC_PROCESS	GO:0042158	0.00667254	-0.047793	-0.0492436	0.000717273	0.110089	0.2671	0.208078	0.16516	0.171061	0.26719	0.240175	-0.238642	-0.255461	-0.27507	-0.193429	-0.159504	-0.212172	cluster 2
GO___PROTEIN_LIPIDATION	GO:0006497	0.0281357	-0.0439111	-0.046335	0.0311019	0.177751	0.283522	0.202117	0.17572	0.177443	0.269012	0.248413	-0.270099	-0.268574	-0.306808	-0.209072	-0.163639	-0.25778	cluster 2
GO___NEGATIVE_REGULATION_OF_INTRACELLULAR_SIGNAL_TRANSDUCTION	GO:1902532	-0.0834246	-0.0832749	-0.0677469	0.0989278	0.0519749	0.0973495	0.141204	0.149384	0.105802	0.170249	0.100658	-0.178158	-0.169219	-0.12109	-0.0852404	-0.0860638	-0.128858	cluster 2
GO___REGULATION_OF_PROTEIN_SERINE_THREONINE_KINASE_ACTIVITY	GO:0071900	-0.128792	-0.0590278	-0.0524557	0.0504206	0.0777116	0.0732246	0.0816042	0.103299	0.131758	0.124747	0.0882195	-0.152856	-0.160074	-0.146822	-0.0876688	-0.096491	-0.106625	cluster 2
GO___RESPONSE_TO_MECHANICAL_STIMULUS	GO:0009612	-0.206277	-0.0633941	0.00653478	0.0706802	0.0638836	0.247537	0.17006	0.261047	0.228854	0.251591	0.271622	-0.277462	-0.251083	-0.287539	-0.131801	-0.125177	-0.205047	cluster 2
GO_VASCULAR__VASCULATURE_DEVELOPMENT	GO:0001944	-0.13346	-0.0951717	-0.0606773	0.0647183	0.0596233	0.26498	0.256121	0.272593	0.209335	0.263753	0.306658	-0.311717	-0.300854	-0.328741	-0.136567	-0.175569	-0.134373	cluster 2
GO_VESSEL__BLOOD_VESSEL_DEVELOPMENT	GO:0001568	-0.115224	-0.0832035	-0.0406386	0.0878018	0.0698829	0.28062	0.261733	0.274737	0.204714	0.267402	0.298444	-0.314428	-0.308908	-0.340734	-0.157362	-0.196488	-0.15297	cluster 2
GO___AMEBOIDAL_CELL_MIGRATION	GO:0001667	-0.141774	-0.120548	-0.009955	0.00191719	0.0818681	0.145969	0.173905	0.266893	0.167339	0.260727	0.241326	-0.184927	-0.237833	-0.232361	-0.0745695	-0.124207	-0.155774	cluster 2
GO_KINASE_ACTIVITY__ACTIVATION_OF_PROTEIN_KINASE_ACTIVITY	GO:0032147	-0.141008	-0.101633	-0.047806	0.0377225	0.0438972	0.11387	0.1496	0.135541	0.155985	0.14461	0.195648	-0.141238	-0.18294	-0.171208	-0.115882	-0.118909	-0.102588	cluster 2
GO___REGULATION_OF_TOR_SIGNALING	GO:0032006	0.0118959	-0.119472	0.0634421	0.102985	0.00827714	0.214128	0.21956	0.179226	0.29789	0.300642	0.311352	-0.309132	-0.364482	-0.236811	-0.265923	-0.110465	-0.160809	cluster 2
GO_G_PROTEIN__REGULATION_OF_G_PROTEIN_COUPLED_RECEPTOR_PROTEIN_SIGNALING_PATHWAY	GO:0008277	-0.0504724	-0.0991844	0.0280911	0.0791389	0.0391138	0.133178	0.164189	0.211639	0.132391	0.13274	0.217061	-0.14143	-0.239035	-0.151708	-0.112751	-0.00949961	-0.0787758	cluster 2
GO___PHOSPHATIDYLINOSITOL_METABOLIC_PROCESS	GO:0046488	-0.132787	-0.0698174	-0.0703872	0.195265	0.0967618	0.206165	0.177497	0.183356	0.258697	0.146804	0.270806	-0.220589	-0.17001	-0.248645	-0.169249	-0.133055	-0.142217	cluster 2
GO___PHOSPHATIDYLINOSITOL_BIOSYNTHETIC_PROCESS	GO:0006661	-0.158938	-0.118759	-0.0815027	0.200627	0.148414	0.256948	0.177768	0.23179	0.323601	0.156564	0.281757	-0.276092	-0.259441	-0.32668	-0.190085	-0.166945	-0.162909	cluster 2
GO___REGULATION_OF_CELL_SUBSTRATE_ADHESION	GO:0010810	-0.0996119	-0.0230588	-0.0916121	0.120213	0.0933836	0.162727	0.148281	0.191179	0.299525	0.257099	0.327793	-0.311405	-0.289722	-0.28585	-0.131346	-0.125601	-0.147719	cluster 2
GO___POSITIVE_REGULATION_OF_PROTEIN_KINASE_ACTIVITY	GO:0045860	-0.0822129	-0.038921	-0.0420667	0.114644	0.083509	0.126882	0.135941	0.141637	0.162249	0.198193	0.269856	-0.209525	-0.241471	-0.233085	-0.150717	-0.144471	-0.171231	cluster 2
GO___POSITIVE_REGULATION_OF_TRANSFERASE_ACTIVITY	GO:0051347	-0.0777973	-0.0529876	-0.0383983	0.1115	0.0704884	0.112165	0.119458	0.124594	0.147679	0.186019	0.238279	-0.171316	-0.206105	-0.198795	-0.145875	-0.135534	-0.15243	cluster 2
GO___POSITIVE_REGULATION_OF_KINASE_ACTIVITY	GO:0033674	-0.0746846	-0.0465617	-0.0361189	0.115109	0.0749622	0.110592	0.123601	0.1296	0.15233	0.188393	0.244038	-0.186548	-0.215941	-0.208138	-0.150468	-0.142413	-0.162427	cluster 2
GO___POSITIVE_REGULATION_OF_LOCOMOTION	GO:0040017	-0.0794301	-0.0752069	-0.0225951	0.140073	0.0355222	0.118594	0.14643	0.139864	0.206085	0.272287	0.314407	-0.274863	-0.25362	-0.29743	-0.163311	-0.194477	-0.156735	cluster 2
GO___POSITIVE_REGULATION_OF_CELLULAR_COMPONENT_MOVEMENT	GO:0051272	-0.0749761	-0.0598171	-0.0206174	0.130824	0.0568753	0.1185	0.137053	0.134356	0.222906	0.269886	0.304999	-0.268033	-0.248719	-0.287867	-0.202795	-0.211439	-0.175851	cluster 2
GO___POSITIVE_REGULATION_OF_CELL_MIGRATION	GO:0030335	-0.0913335	-0.0851291	-0.029492	0.144864	0.0453442	0.119609	0.136315	0.13958	0.234959	0.2704	0.314119	-0.26879	-0.246126	-0.293376	-0.197078	-0.209123	-0.171766	cluster 2
GO___POSITIVE_REGULATION_OF_CELL_MOTILITY	GO:2000147	-0.087723	-0.0708236	-0.0284549	0.144412	0.0492675	0.106585	0.127037	0.129136	0.22356	0.269288	0.311653	-0.264822	-0.24943	-0.28754	-0.192781	-0.205176	-0.168766	cluster 2
GO_ANGIOGENESIS__SPROUTING_ANGIOGENESIS	GO:0002040	-0.0860844	-0.0952305	-0.142708	0.207844	0.00984127	0.299491	0.277142	0.316936	0.322212	0.344504	0.324323	-0.361401	-0.353503	-0.401643	-0.296822	-0.271854	-0.299949	cluster 2
GO_VESSEL__BLOOD_VESSEL_MORPHOGENESIS	GO:0048514	-0.0801891	-0.0667742	-0.0110316	0.133858	0.0973307	0.268554	0.232908	0.238065	0.190779	0.25605	0.288141	-0.307651	-0.311871	-0.334403	-0.180225	-0.218262	-0.170749	cluster 2
GO___REGULATION_OF_CELL_MOTILITY	GO:2000145	-0.0832118	-0.0571927	-0.0347007	0.133832	0.0918979	0.208669	0.226405	0.245873	0.207233	0.253416	0.319002	-0.279458	-0.270722	-0.301793	-0.233311	-0.227989	-0.197578	cluster 2
GO___REGULATION_OF_CELL_MIGRATION	GO:0030334	-0.0958255	-0.0517666	-0.0245918	0.138432	0.0818229	0.211403	0.225088	0.248175	0.207332	0.267165	0.322668	-0.282138	-0.27626	-0.302377	-0.233009	-0.229904	-0.200253	cluster 2
GO_LEUKOCYTE_ACTIVATION__LEUKOCYTE_CELL_CELL_ADHESION	GO:0007159	-0.08337	-0.0282402	-0.0137056	0.229874	0.127801	0.187642	0.23773	0.339453	0.216468	0.330566	0.370216	-0.254432	-0.253406	-0.280398	-0.230563	-0.192339	-0.260371	cluster 2
GO_CELL_MATRIX__EXTRACELLULAR_MATRIX_ORGANIZATION	GO:0030198	-0.109944	-0.114968	-0.0555932	0.126175	0.041553	0.166737	0.180199	0.239082	0.150206	0.282725	0.380416	-0.278766	-0.279849	-0.281383	-0.171324	-0.144792	-0.187201	cluster 2
GO___EXTRACELLULAR_STRUCTURE_ORGANIZATION	GO:0043062	-0.114512	-0.114863	-0.0555976	0.126125	0.0414497	0.160324	0.178517	0.229643	0.153372	0.281407	0.381872	-0.277428	-0.277881	-0.274989	-0.17114	-0.144756	-0.187031	cluster 2
GO_EPITHELIAL_CELL_DIFFERENTIATION__EPITHELIAL_CELL_DIFFERENTIATION_INVOLVED_IN_KIDNEY_DEVELOPMENT	GO:0035850	-0.14227	-0.12535	0.0128009	-0.115065	-0.14237	0.309279	0.332457	0.412885	0.361761	0.434696	0.242149	-0.287746	-0.402184	-0.335476	-0.385741	-0.0992801	-0.0361014	cluster 2
GO___SUCKLING_BEHAVIOR	GO:0001967	-0.23774	-0.153874	0.08149	-0.11424	0.103359	0.345615	0.478815	0.284629	0.219243	0.392893	0.507184	-0.245153	-0.261927	-0.336381	-0.397898	-0.0826481	-0.230776	cluster 2
GO___REGULATION_OF_RAB_PROTEIN_SIGNAL_TRANSDUCTION	GO:0032483	-0.272114	-0.108414	-0.0649043	-0.0262232	-0.00305882	0.0843755	0.14935	0.245734	0.252639	0.232495	0.262149	-0.235423	-0.297474	-0.295049	-0.344093	-0.0154034	-0.178407	cluster 2
GO___REGULATION_OF_RAB_GTPASE_ACTIVITY	GO:0032313	-0.303526	-0.19467	-0.123197	-0.0726554	-0.0317094	0.0879059	0.15541	0.255733	0.261981	0.24231	0.280437	-0.193676	-0.259715	-0.270519	-0.356308	-0.0155719	-0.180216	cluster 2
GO_HORMONE_METABOLISM__HORMONE_MEDIATED_SIGNALING_PATHWAY	GO:0009755	0.0759217	-0.070232	-0.117903	0.0479684	0.0187024	0.147221	0.25351	0.127641	0.274295	0.332687	0.14111	-0.163008	-0.210018	-0.327962	-0.137201	-0.03472	-0.132571	cluster 2
GO___POSITIVE_REGULATION_OF_STRIATED_MUSCLE_CELL_DIFFERENTIATION	GO:0051155	0.0322829	0.00303124	-0.103727	-0.0820758	0.107569	0.277751	0.301068	0.31155	0.336867	0.452634	0.358733	-0.171375	-0.326885	-0.474616	-0.131948	-0.067074	-0.0293415	cluster 2
GO___POSITIVE_REGULATION_OF_MUSCLE_CELL_DIFFERENTIATION	GO:0051149	-0.0222205	-0.187819	-0.106894	-0.0783584	0.0451834	0.314286	0.340146	0.342993	0.352157	0.340488	0.351242	-0.251184	-0.31316	-0.404865	-0.204122	-0.144265	-0.0685068	cluster 2
GO_SKELETAL_MUSCLE__REGULATION_OF_SKELETAL_MUSCLE_FIBER_DEVELOPMENT	GO:0048742	-0.0997429	-0.0915767	-0.0170908	-0.190373	-0.0983335	0.330743	0.381024	0.277788	0.473174	0.479399	0.404607	-0.370886	-0.479589	-0.470449	-0.2692	-0.191875	-0.240236	cluster 2
GO___REGULATION_OF_MYOTUBE_DIFFERENTIATION	GO:0010830	-0.144572	-0.0484367	0.0474867	-0.0874816	0.0140984	0.189469	0.342563	0.189983	0.437417	0.400638	0.331507	-0.243671	-0.39771	-0.392103	-0.25537	-0.149916	-0.22023	cluster 2
GO_SKELETAL_MUSCLE__REGULATION_OF_SKELETAL_MUSCLE_TISSUE_DEVELOPMENT	GO:0048641	-0.16682	-0.112177	0.0174779	-0.194762	-0.0286075	0.150416	0.216134	0.101708	0.368444	0.468342	0.387008	-0.291823	-0.362128	-0.365373	-0.197035	-0.135534	-0.147902	cluster 2
GO_MYOBLAST__REGULATION_OF_MYOBLAST_DIFFERENTIATION	GO:0045661	-0.112329	-0.0757354	0.0657305	-0.0550484	0.0140796	0.243305	0.334414	0.184597	0.532871	0.56563	0.505786	-0.416536	-0.546066	-0.521353	-0.208219	-0.188746	-0.159839	cluster 2
GO___REGULATION_OF_STRIATED_MUSCLE_CELL_DIFFERENTIATION	GO:0051153	-0.0984757	-0.077732	-0.0635492	-0.077832	0.0218596	0.134625	0.259985	0.165948	0.372602	0.402262	0.298932	-0.262832	-0.359536	-0.383461	-0.0807064	-0.0678524	-0.073997	cluster 2
GO_SMOOTH_MUSCLE__SMOOTH_MUSCLE_CELL_DIFFERENTIATION	GO:0051145	-0.170506	-0.097517	-0.11401	-0.222964	0.0395171	0.177838	0.248403	0.310017	0.402265	0.441234	0.344893	-0.402909	-0.362179	-0.385455	-0.0781986	-0.143002	-0.205997	cluster 2
GO___MRNA_TRANSCRIPTION	GO:0009299	-0.314054	-0.174098	-0.192454	-0.112598	0.0348417	0.420118	0.469991	0.416063	0.486388	0.524407	0.483665	-0.270583	-0.43115	-0.438891	-0.16896	-0.105037	-0.198259	cluster 2
GO___REGULATION_OF_MUSCLE_CELL_DIFFERENTIATION	GO:0051147	-0.184527	-0.21099	-0.109474	-0.108365	-0.00657511	0.237892	0.326496	0.269909	0.368279	0.332264	0.254022	-0.22366	-0.284249	-0.297648	-0.0714916	-0.097516	-0.0579548	cluster 2
GO_MAPK_SIGNALLING__MAPK_CASCADE	GO:0000165	-0.181408	-0.0376474	-0.0345679	-0.056336	0.0805835	0.167917	0.170855	0.176643	0.181914	0.110878	0.113915	-0.162415	-0.203049	-0.171788	-0.119927	-0.105218	-0.176764	cluster 2
GO___SIGNAL_TRANSDUCTION_BY_PHOSPHORYLATION	GO:0023014	-0.219836	-0.106013	-0.0789062	-0.080652	0.031093	0.17454	0.186614	0.198788	0.221708	0.160097	0.159331	-0.139769	-0.176505	-0.153093	-0.144939	-0.103754	-0.158035	cluster 2
GO___REGULATION_OF_JNK_CASCADE	GO:0046328	-0.286882	-0.127809	-0.0893475	-0.1183	-0.00270147	0.235199	0.272102	0.292643	0.282121	0.234978	0.253275	-0.204919	-0.275088	-0.199641	-0.152096	-0.190405	-0.143758	cluster 2
GO___REGULATION_OF_STRESS_ACTIVATED_MAPK_CASCADE	GO:0032872	-0.245697	-0.0945457	-0.065638	-0.0785887	0.0423823	0.207792	0.231552	0.254212	0.284157	0.244564	0.246248	-0.193552	-0.26189	-0.194409	-0.178043	-0.208466	-0.172616	cluster 2
GO___REGULATION_OF_STRESS_ACTIVATED_PROTEIN_KINASE_SIGNALING_CASCADE	GO:0070302	-0.245641	-0.0943022	-0.0678613	-0.078575	0.0354529	0.212998	0.229635	0.259322	0.290055	0.251532	0.244747	-0.193459	-0.261082	-0.194241	-0.185135	-0.21766	-0.18236	cluster 2
GO___TERMINATION_OF_G_PROTEIN_COUPLED_RECEPTOR_SIGNALING_PATHWAY	GO:0038032	-0.252456	-0.128214	-0.0794763	0.104672	0.0947882	0.362643	0.264539	0.420959	0.231145	0.257278	0.322268	-0.199773	-0.31635	-0.183213	-0.264097	-0.132197	-0.298411	cluster 2
GO___TERMINATION_OF_SIGNAL_TRANSDUCTION	GO:0023021	-0.214909	-0.0748881	-0.0713158	0.141964	0.137516	0.342039	0.245236	0.375693	0.170468	0.232415	0.321462	-0.231774	-0.332856	-0.205403	-0.237191	-0.110559	-0.285941	cluster 2
GO_MAPK_SIGNALLING__ACTIVATION_OF_MAPKK_ACTIVITY	GO:0000186	-0.144114	-0.224968	-0.178197	-0.0069159	0.162401	0.321283	0.338285	0.349088	0.25777	0.138315	0.256848	-0.264199	-0.271252	-0.279106	-0.274535	-0.266994	-0.273415	cluster 2
GO___NEGATIVE_REGULATION_OF_PROTEIN_SERINE_THREONINE_KINASE_ACTIVITY	GO:0071901	-0.188887	-0.123593	-0.0781387	0.0706177	0.0868377	0.176886	0.18762	0.204294	0.157571	0.15515	0.091789	-0.179379	-0.130252	-0.103718	-0.172781	-0.172954	-0.25767	cluster 2
GO___FC_RECEPTOR_SIGNALING_PATHWAY	GO:0038093	-0.132682	-0.107401	-0.0365498	0.037381	0.024699	0.214802	0.20658	0.211341	0.101958	0.0791536	0.172328	-0.0586362	-0.0589986	-0.0589952	-0.0765348	-0.143985	-0.161902	cluster 2
GO___NEUROTROPHIN_SIGNALING_PATHWAY	GO:0038179	-0.205465	-0.170305	-0.0567317	0.0415613	-0.0190874	0.195141	0.234308	0.235812	0.180004	0.121047	0.167585	-0.0836919	-0.113763	-0.108476	-0.127228	-0.156065	-0.188075	cluster 2
GO_NERVOUS__NEUROTROPHIN_TRK_RECEPTOR_SIGNALING_PATHWAY	GO:0048011	-0.198438	-0.163153	-0.0517432	0.0485905	-0.00844121	0.192528	0.23405	0.232757	0.17944	0.119739	0.169999	-0.0884437	-0.118873	-0.113664	-0.129148	-0.160329	-0.193788	cluster 2
GO_FAT_METABOLISM__LIPID_PHOSPHORYLATION	GO:0046834	-0.247458	-0.180128	-0.302307	0.117116	-0.0619912	0.457299	0.4309	0.389827	0.249923	0.18863	0.237793	-0.289055	-0.253574	-0.276519	-0.165285	-0.387402	-0.360465	cluster 2
GO___PHOSPHATIDYLINOSITOL_PHOSPHORYLATION	GO:0046854	-0.349637	-0.282524	-0.356148	-0.00457638	-0.203855	0.482359	0.459868	0.363339	0.410974	0.346938	0.393249	-0.310564	-0.219644	-0.271244	-0.199166	-0.451933	-0.389808	cluster 2
GO___NEGATIVE_REGULATION_OF_STRESS_ACTIVATED_MAPK_CASCADE	GO:0032873	-0.190436	-0.28435	-0.138896	-0.11796	0.0224013	0.260579	0.37582	0.395003	0.216118	0.229455	0.0326077	-0.215601	-0.222883	-0.223918	-0.20908	-0.149714	-0.255893	cluster 2
GO___NEGATIVE_REGULATION_OF_STRESS_ACTIVATED_PROTEIN_KINASE_SIGNALING_CASCADE	GO:0070303	-0.190436	-0.28435	-0.138896	-0.11796	0.0224013	0.260579	0.37582	0.395003	0.216118	0.229455	0.0326077	-0.215601	-0.222883	-0.223918	-0.20908	-0.149714	-0.255893	cluster 2
GO___PROTEIN_PALMITOYLATION	GO:0018345	-0.200315	-0.0805276	-0.188611	0.0450915	0.0922172	0.465673	0.521257	0.45942	0.135651	0.246643	0.193039	-0.293221	-0.349007	-0.359523	-0.151705	-0.20626	-0.402166	cluster 2
GO___NEGATIVE_REGULATION_OF_SMALL_GTPASE_MEDIATED_SIGNAL_TRANSDUCTION	GO:0051058	-0.244784	-0.32363	-0.0448717	0.168784	0.0484031	0.432752	0.419537	0.477916	0.222754	0.204676	0.184199	-0.224484	-0.311701	-0.331846	-0.067475	-0.100555	-0.230877	cluster 2
GO___NEGATIVE_REGULATION_OF_RAS_PROTEIN_SIGNAL_TRANSDUCTION	GO:0046580	-0.245754	-0.336027	-0.0272185	0.173866	-0.00659998	0.43947	0.424936	0.484047	0.224528	0.207325	0.160985	-0.195273	-0.285799	-0.304874	-0.137081	-0.12376	-0.234867	cluster 2
GO_VESCICLE_DYNAMICS__VESICLE_TRANSPORT_ALONG_MICROTUBULE	GO:0047496	-0.317579	-0.341076	-0.174227	0.144949	-0.0295673	0.624404	0.61516	0.570457	0.249342	0.186182	0.332577	-0.327841	-0.39442	-0.464788	-0.327515	-0.276484	-0.311923	cluster 2
GO_CYTOSKELETON__ORGANELLE_TRANSPORT_ALONG_MICROTUBULE	GO:0072384	-0.113765	-0.268523	-0.194469	0.164785	-0.00748072	0.465097	0.489635	0.498735	0.202686	0.141653	0.227013	-0.206934	-0.286373	-0.318264	-0.239832	-0.216408	-0.275448	cluster 2
GO___NEGATIVE_REGULATION_OF_NOTCH_SIGNALING_PATHWAY	GO:0045746	-0.282694	-0.172242	-0.326561	0.114115	0.0381889	0.240577	0.256618	0.376966	0.340538	0.11683	0.157056	-0.177369	-0.256297	-0.241077	-0.0794113	-0.180658	-0.286262	cluster 2
GO_CELL_SHAPE__REGULATION_OF_CELL_SHAPE	GO:0008360	-0.254311	-0.137931	-0.0311803	0.0683932	-0.0613672	0.263109	0.2504	0.240322	0.253976	0.189658	0.121702	-0.180686	-0.264753	-0.232446	-0.153827	-0.16401	-0.168254	cluster 2
GO___CELL_SURFACE_RECEPTOR_SIGNALING_PATHWAY_INVOLVED_IN_HEART_DEVELOPMENT	GO:0061311	-0.256679	-0.308967	-0.105258	0.0683629	-0.0634263	0.420568	0.423763	0.465618	0.37879	0.37542	0.285038	-0.371846	-0.366007	-0.463109	0.0157033	-0.197883	-0.203048	cluster 2
GO___SMALL_GTPASE_MEDIATED_SIGNAL_TRANSDUCTION	GO:0007264	-0.140257	-0.0823179	-0.130104	0.0427404	-0.0048712	0.224059	0.20968	0.228254	0.193919	0.135433	0.121803	-0.230958	-0.225032	-0.214729	-0.101748	-0.104398	-0.200224	cluster 2
GO___RAS_PROTEIN_SIGNAL_TRANSDUCTION	GO:0007265	-0.201286	-0.155243	-0.185089	0.0786556	-0.019983	0.338429	0.318651	0.326597	0.371199	0.303986	0.291813	-0.374914	-0.384218	-0.384687	-0.0891859	-0.228884	-0.265119	cluster 2
GO_VESSEL__LABYRINTHINE_LAYER_BLOOD_VESSEL_DEVELOPMENT	GO:0060716	-0.113697	0.138064	0.0825187	-0.192732	0.0655779	0.433244	0.376242	0.310581	0.167285	0.168933	0.251073	-0.0959913	-0.173824	-0.269216	-0.0825977	-0.101895	-0.318078	cluster 2
GO_LYMPHOCYTE__LYMPHOCYTE_DIFFERENTIATION	GO:0030098	-0.0128671	0.0670667	0.0297001	-0.0399542	0.0206059	0.155267	0.085965	0.246764	0.0532146	0.159637	0.12262	-0.0498779	-0.0293804	-0.0443743	-0.0703502	-0.0740825	-0.0940744	cluster 2
GO___POSITIVE_REGULATION_OF_JUN_KINASE_ACTIVITY	GO:0043507	-0.198093	0.0618822	0.019536	-0.154032	0.0703113	0.195941	0.262677	0.337018	0.221486	0.0905537	0.0631241	-0.160652	-0.237755	-0.198103	-0.084976	-0.269503	-0.199009	cluster 2
GO___ACTIVATION_OF_JUN_KINASE_ACTIVITY	GO:0007257	-0.292575	0.0768728	0.0612818	-0.123213	0.0372589	0.18321	0.290216	0.390634	0.396699	0.302536	0.124532	-0.108141	-0.248615	-0.220399	-0.258746	-0.400385	-0.311203	cluster 2
GO_ENDOTHELIAL__BLOOD_VESSEL_ENDOTHELIAL_CELL_MIGRATION	GO:0043534	-0.206715	-0.0620288	0.0171852	0.0594918	-0.0375009	0.188013	0.176587	0.171945	0.171239	0.173832	0.102164	-0.145707	-0.182366	-0.199821	-0.0976523	-0.163636	-0.324265	cluster 2
GO___JNK_CASCADE	GO:0007254	-0.189925	0.0336163	0.0332085	-0.0840326	0.0942055	0.132661	0.153665	0.151644	0.238772	0.145807	0.0934644	-0.199423	-0.216549	-0.157978	-0.142487	-0.126684	-0.251185	cluster 2
GO_MAPK_SIGNALLING__STRESS_ACTIVATED_MAPK_CASCADE	GO:0051403	-0.178573	0.037589	0.0390316	-0.0577196	0.077905	0.155505	0.147921	0.197543	0.305987	0.174994	0.115425	-0.270242	-0.315091	-0.253969	-0.106067	-0.0844023	-0.257037	cluster 2
GO_MAPK_SIGNALLING__STRESS_ACTIVATED_PROTEIN_KINASE_SIGNALING_CASCADE	GO:0031098	-0.187817	0.0176387	0.0238432	-0.0572313	0.0757507	0.163703	0.150278	0.208699	0.303538	0.174745	0.128672	-0.272673	-0.312297	-0.252287	-0.0982611	-0.0838949	-0.25402	cluster 2
GO_B_CELLS__NEGATIVE_REGULATION_OF_B_CELL_ACTIVATION	GO:0050869	-0.265093	-0.314348	-0.140731	0.113193	-0.0836929	0.251985	0.112973	0.315515	0.151016	0.221799	0.409981	-0.253597	-0.196053	-0.0728114	-0.138856	-0.014092	0.100791	cluster 2
GO___COLLAGEN_CATABOLIC_PROCESS	GO:0030574	-0.266184	-0.348902	-0.223849	-0.0822275	-0.147845	0.242079	0.297739	0.282499	0.198746	0.282018	0.439279	-0.155186	-0.129513	-0.180346	-0.164426	0.0268516	0.0675561	cluster 2
GO___MULTICELLULAR_ORGANISMAL_CATABOLIC_PROCESS	GO:0044243	-0.232702	-0.313365	-0.15762	-0.0586629	-0.151888	0.2708	0.286642	0.277126	0.16154	0.253469	0.373297	-0.17656	-0.123382	-0.1609	-0.140549	0.00820837	0.0687504	cluster 2
GO___MULTICELLULAR_ORGANISMAL_MACROMOLECULE_METABOLIC_PROCESS	GO:0044259	-0.221606	-0.306274	-0.159281	-0.0293266	-0.143082	0.218012	0.195206	0.236559	0.177548	0.259217	0.339724	-0.101492	-0.114723	-0.167151	-0.15018	-0.00642802	0.0479676	cluster 2
GO___COLLAGEN_METABOLIC_PROCESS	GO:0032963	-0.253197	-0.322089	-0.191642	-0.021658	-0.122799	0.250742	0.23894	0.292873	0.164822	0.255982	0.339447	-0.138403	-0.14994	-0.192466	-0.152175	0.000824163	0.0740689	cluster 2
GO___MULTICELLULAR_ORGANISMAL_METABOLIC_PROCESS	GO:0044236	-0.232145	-0.299714	-0.146829	-0.00259188	-0.136114	0.225269	0.202903	0.255782	0.186051	0.25242	0.323787	-0.138233	-0.136499	-0.192865	-0.106812	0.00749985	0.0850133	cluster 2
GO_EPITHELIAL_CELLS__EPITHELIAL_CELL_DEVELOPMENT	GO:0002064	-0.241684	-0.280032	-0.26438	-0.0744539	-0.130642	0.259086	0.202447	0.254111	0.175413	0.250108	0.325305	-0.196561	-0.191934	-0.168507	-0.0381528	0.0376532	0.0472569	cluster 2
GO_EPITHELIAL_CELLS__MORPHOGENESIS_OF_AN_EPITHELIAL_SHEET	GO:0002011	-0.394079	-0.354762	-0.400744	-0.122677	-0.0525881	0.229327	0.2666	0.303933	0.21238	0.334493	0.525372	-0.176642	-0.295898	-0.311006	-0.156865	0.0787693	0.0192957	cluster 2
GO_BMP_PATHWAY__REGULATION_OF_BMP_SIGNALING_PATHWAY	GO:0030510	-0.301131	-0.197163	-0.174693	-0.0515978	0.0194559	0.372724	0.374161	0.376377	0.1441	0.136855	0.321529	-0.203146	-0.0993428	-0.244615	-0.170673	-0.154355	0.00018386	cluster 2
GO___MUSCLE_HYPERTROPHY	GO:0014896	-0.489233	-0.304522	-0.370863	-0.0731104	0.0165215	0.412563	0.461165	0.543535	0.0975846	0.164612	0.22835	-0.316404	-0.353922	-0.311717	-0.184469	-0.0163067	-0.0388162	cluster 2
GO___PROTEIN_PHOSPHORYLATION	GO:0006468	-0.178984	-0.167192	-0.10882	0.0712428	-0.0225372	0.160413	0.164307	0.210837	0.14108	0.115736	0.118052	-0.13336	-0.137201	-0.168529	-0.0953701	-0.0723418	-0.0550985	cluster 2
GO___REGULATION_OF_RAS_PROTEIN_SIGNAL_TRANSDUCTION	GO:0046578	-0.244129	-0.237558	-0.177677	-0.0378606	-0.103114	0.281833	0.287807	0.319176	0.192188	0.18233	0.227222	-0.122656	-0.208604	-0.197461	-0.0488375	-0.0363452	-0.0832492	cluster 2
GO___REGULATION_OF_SMALL_GTPASE_MEDIATED_SIGNAL_TRANSDUCTION	GO:0051056	-0.271387	-0.229256	-0.14766	-0.0346744	-0.078591	0.266402	0.275153	0.307931	0.186353	0.148442	0.178301	-0.145232	-0.219448	-0.203264	-0.0329688	-0.00540715	-0.0773524	cluster 2
GO___NEGATIVE_REGULATION_OF_JNK_CASCADE	GO:0046329	-0.281569	-0.451195	-0.305785	-0.164067	-0.0859471	0.359443	0.450822	0.441366	0.44659	0.369227	0.266972	-0.355474	-0.310032	-0.334823	-0.198708	-0.0805591	-0.198662	cluster 2
GO___POSITIVE_REGULATION_OF_GTPASE_ACTIVITY	GO:0043547	-0.261291	-0.206259	-0.205788	0.0533593	-0.0733622	0.236662	0.266077	0.257744	0.29179	0.257763	0.246645	-0.154983	-0.205429	-0.166368	-0.109343	-0.101473	-0.134449	cluster 2
GO___REGULATION_OF_GTPASE_ACTIVITY	GO:0043087	-0.242071	-0.207332	-0.168451	-0.00765489	-0.0285723	0.241423	0.239257	0.23373	0.232432	0.223538	0.236224	-0.138032	-0.221542	-0.201432	-0.109198	-0.0885174	-0.112783	cluster 2
GO___REGULATION_OF_GTP_CATABOLIC_PROCESS	GO:0033124	-0.240558	-0.205881	-0.161935	-0.0076275	-0.0286544	0.243823	0.238627	0.232828	0.235766	0.222791	0.234468	-0.140948	-0.225963	-0.205131	-0.109052	-0.088293	-0.115859	cluster 2
GO___REGULATION_OF_NUCLEOSIDE_METABOLIC_PROCESS	GO:0009118	-0.218675	-0.193847	-0.162954	-0.0372982	-0.0594797	0.21539	0.214658	0.215656	0.238941	0.22662	0.229257	-0.13821	-0.196327	-0.1744	-0.0857975	-0.0817491	-0.11704	cluster 2
GO___REGULATION_OF_NUCLEOTIDE_CATABOLIC_PROCESS	GO:0030811	-0.211842	-0.191254	-0.168233	-0.0279151	-0.0359615	0.215065	0.214318	0.216085	0.230169	0.210514	0.214609	-0.137421	-0.195266	-0.172537	-0.0796057	-0.0794028	-0.115946	cluster 2
GO_PURINE_METABOLISM__REGULATION_OF_PURINE_NUCLEOTIDE_CATABOLIC_PROCESS	GO:0033121	-0.212244	-0.187529	-0.163823	-0.0279523	-0.0380181	0.215605	0.215112	0.216138	0.230412	0.211313	0.216474	-0.137765	-0.195771	-0.174612	-0.0859119	-0.0851691	-0.120705	cluster 2
GO_PEPTIDE_METABOLISM__PEPTIDYL_THREONINE_PHOSPHORYLATION	GO:0018107	-0.407109	-0.386985	-0.48101	-0.0142815	-0.139773	0.334066	0.325659	0.352736	0.318801	0.336373	0.273323	-0.22868	-0.278674	-0.272877	-0.221897	-0.0789492	0.00230459	cluster 2
GO_PEPTIDE_METABOLISM__PEPTIDYL_THREONINE_MODIFICATION	GO:0018210	-0.402582	-0.358673	-0.480868	0.0788515	-0.0452882	0.333458	0.345641	0.359659	0.319164	0.344805	0.324353	-0.264723	-0.280903	-0.299457	-0.251565	-0.130781	-0.075339	cluster 2
GO_PEPTIDE_METABOLISM__PEPTIDYL_SERINE_PHOSPHORYLATION	GO:0018105	-0.378074	-0.276698	-0.28365	-0.0504941	-0.0260473	0.381115	0.327186	0.371291	0.347247	0.202261	0.0873132	-0.208067	-0.293196	-0.252976	-0.241288	-0.0935052	-0.081344	cluster 2
GO_PEPTIDE_METABOLISM__PEPTIDYL_SERINE_MODIFICATION	GO:0018209	-0.377055	-0.267507	-0.28884	-0.0689823	0.028248	0.330624	0.282608	0.342699	0.342554	0.237548	0.142922	-0.232313	-0.298298	-0.258395	-0.141433	-0.111542	-0.100444	cluster 2
GO___NEGATIVE_REGULATION_OF_MAPK_CASCADE	GO:0043409	-0.274007	-0.198974	-0.130867	-0.0289416	0.0307046	0.131557	0.198841	0.213147	0.146694	0.213929	0.120063	-0.139138	-0.171826	-0.106069	-0.056883	-0.0847619	-0.196948	cluster 2
GO___NEGATIVE_REGULATION_OF_MAP_KINASE_ACTIVITY	GO:0043407	-0.339185	-0.260718	-0.236681	-0.100339	-0.019073	0.125066	0.165094	0.208895	0.235951	0.27304	0.136356	-0.103734	-0.123388	-0.0321166	-0.0255258	-0.0212592	-0.2019	cluster 2
GO_GLIAL__REGULATION_OF_GLIAL_CELL_PROLIFERATION	GO:0060251	-0.242246	-0.265917	-0.344081	-0.144622	-0.0413706	0.384668	0.349154	0.265999	0.502337	0.502541	0.374502	-0.174439	-0.258151	-0.240192	0.0256053	-0.150375	-0.389716	cluster 2
GO___ENDOCARDIAL_CUSHION_MORPHOGENESIS	GO:0003203	-0.446843	-0.460617	-0.295338	-0.279245	-0.113146	0.423056	0.447729	0.375119	0.515847	0.42462	0.502264	-0.273622	-0.249217	-0.399378	0.0655003	-0.380158	-0.0978043	cluster 2
GO___MESENCHYME_MORPHOGENESIS	GO:0072132	-0.469634	-0.430947	-0.321251	-0.34815	-0.157951	0.387568	0.397917	0.381228	0.52362	0.465192	0.549178	-0.33535	-0.329097	-0.379119	0.0511543	-0.298699	-0.0322873	cluster 2
GO___REGULATION_OF_MAP_KINASE_ACTIVITY	GO:0043405	-0.227419	-0.124586	-0.137205	-0.0577568	-0.00535937	0.105963	0.11891	0.147007	0.166253	0.172611	0.187558	-0.104067	-0.158707	-0.109592	-0.0414402	-0.0414295	-0.0625477	cluster 2
GO___POSITIVE_REGULATION_OF_RAS_GTPASE_ACTIVITY	GO:0032320	-0.295194	-0.229615	-0.225826	0.0271216	-0.0956415	0.20353	0.238301	0.220961	0.268361	0.281381	0.24458	-0.0891385	-0.173241	-0.153268	-0.0301055	-0.0495863	-0.0556718	cluster 2
GO___REGULATION_OF_RAS_GTPASE_ACTIVITY	GO:0032318	-0.293164	-0.268512	-0.189317	-0.0847103	-0.12226	0.251776	0.2557	0.257357	0.248531	0.241421	0.257494	-0.116603	-0.213229	-0.187911	-0.041947	-0.021126	-0.0623864	cluster 2
GO_PURINE_METABOLISM__REGULATION_OF_PURINE_NUCLEOTIDE_METABOLIC_PROCESS	GO:1900542	-0.208479	-0.197652	-0.162365	-0.0574993	-0.0716314	0.201407	0.212814	0.198467	0.193787	0.18688	0.210498	-0.0794508	-0.15875	-0.0974662	-0.0604721	-0.0437946	-0.0805101	cluster 2
GO___REGULATION_OF_NUCLEOTIDE_METABOLIC_PROCESS	GO:0006140	-0.203845	-0.195737	-0.161702	-0.057299	-0.0708682	0.196031	0.204047	0.189854	0.189393	0.183761	0.208356	-0.0778519	-0.151547	-0.092405	-0.0536129	-0.0416457	-0.08017	cluster 2
GO___HEPARAN_SULFATE_PROTEOGLYCAN_BIOSYNTHETIC_PROCESS	GO:0015012	-0.237742	-0.316496	-0.365698	0.0665801	-0.132023	0.132165	0.306614	0.30206	0.157909	0.178664	0.329656	-0.188415	-0.379281	-0.311919	0.12381	0.0791813	-0.177605	cluster 2
GO___HEPARAN_SULFATE_PROTEOGLYCAN_METABOLIC_PROCESS	GO:0030201	-0.223044	-0.30851	-0.232337	0.106317	-0.0608827	0.173911	0.307115	0.316064	0.0626754	0.211228	0.358078	-0.227089	-0.378358	-0.302003	0.0827244	-0.00687286	-0.257268	cluster 2
GO_SUGAR_METABOLISM__AMINOGLYCAN_METABOLIC_PROCESS	GO:0006022	-0.0759801	-0.141283	-0.166877	0.0664001	0.0402827	0.228385	0.227007	0.316689	0.149125	0.204943	0.281467	-0.233932	-0.236573	-0.255608	0.0406284	-0.101989	-0.232915	cluster 2
GO___GLYCOSAMINOGLYCAN_METABOLIC_PROCESS	GO:0030203	-0.100894	-0.182692	-0.20353	0.0481179	0.012852	0.23267	0.245784	0.317314	0.169689	0.222324	0.292617	-0.234509	-0.262699	-0.274517	0.0446357	-0.119043	-0.231672	cluster 2
GO___POSITIVE_REGULATION_OF_SMALL_GTPASE_MEDIATED_SIGNAL_TRANSDUCTION	GO:0051057	-0.185154	-0.221359	-0.352233	0.0512489	-0.0925075	0.419208	0.41396	0.420429	0.254058	0.21565	0.32894	-0.385864	-0.37404	-0.319382	0.0573146	-0.00245467	-0.0309225	cluster 2
GO___POSITIVE_REGULATION_OF_RAS_PROTEIN_SIGNAL_TRANSDUCTION	GO:0046579	-0.157387	-0.114038	-0.281169	0.109826	-0.111403	0.405574	0.371661	0.394605	0.188916	0.223864	0.275887	-0.356687	-0.277675	-0.2715	0.0648445	-0.0456866	-0.0932552	cluster 2
GO_SUGAR_METABOLISM__AMINOGLYCAN_BIOSYNTHETIC_PROCESS	GO:0006023	-0.304761	-0.339007	-0.315078	-0.062667	-0.149519	0.230209	0.241814	0.309223	0.147003	0.192344	0.280213	-0.0934916	-0.126392	-0.116682	0.122059	-0.0230582	-0.174905	cluster 2
GO___GLYCOSAMINOGLYCAN_BIOSYNTHETIC_PROCESS	GO:0006024	-0.313549	-0.34752	-0.3227	-0.06408	-0.149628	0.237916	0.249331	0.315957	0.132988	0.180845	0.273977	-0.0760672	-0.112948	-0.100297	0.122138	-0.0229649	-0.175114	cluster 2
GO___PROTEOGLYCAN_METABOLIC_PROCESS	GO:0006029	-0.258357	-0.293538	-0.329977	0.0152496	0.00180242	0.199538	0.232684	0.28146	0.0433749	0.242277	0.370867	-0.140054	-0.200789	-0.208093	0.161298	-0.0993961	-0.223234	cluster 2
GO_BONE__CHONDROITIN_SULFATE_METABOLIC_PROCESS	GO:0030204	-0.313307	-0.349011	-0.36233	-0.0558762	0.0305966	0.246714	0.262812	0.341367	0.119903	0.26318	0.358675	-0.130777	-0.185271	-0.195347	0.0938199	-0.179206	-0.304458	cluster 2
GO_BONE__CHONDROITIN_SULFATE_PROTEOGLYCAN_METABOLIC_PROCESS	GO:0050654	-0.309567	-0.335659	-0.371674	-0.0150997	0.0364261	0.259074	0.274363	0.352422	0.0727725	0.254157	0.359606	-0.147753	-0.179902	-0.19076	0.0853015	-0.188095	-0.306351	cluster 2
GO_PEPTIDE_METABOLISM__PEPTIDYL_TYROSINE_DEPHOSPHORYLATION	GO:0035335	-0.226666	-0.318431	-0.17216	-0.0186892	-0.0124159	0.160755	0.0961227	0.125121	0.128362	0.232562	0.227326	-0.199682	-0.106007	-0.187696	0.167555	-0.0110848	-0.103648	cluster 2
GO_TAXIS__NEGATIVE_REGULATION_OF_CHEMOTAXIS	GO:0050922	-0.369471	-0.202638	-0.19192	-0.0014287	-0.114082	0.182326	0.207396	0.26959	0.0885316	0.24626	0.326328	-0.147454	-0.110802	-0.255871	0.201166	-0.086662	-0.011035	cluster 2
GO_HEART_DEVELOPMENT__ATRIAL_SEPTUM_DEVELOPMENT	GO:0003283	-0.200286	-0.164079	-0.364559	-0.0898582	0.433399	0.362119	0.331347	0.2018	0.24023	0.0865908	0.333085	-0.171433	-0.231818	-0.189732	-0.165766	-0.184551	-0.107253	cluster 2
GO_HEART_DEVELOPMENT__CARDIAC_RIGHT_VENTRICLE_MORPHOGENESIS	GO:0003215	-0.424913	-0.0778569	-0.345463	-0.278911	0.411387	0.549382	0.380735	0.5097	0.409973	0.551003	0.485934	-0.481566	-0.33084	-0.406806	-0.224335	-0.458685	-0.22851	cluster 2
GO_HEART_DEVELOPMENT__CARDIAC_ATRIUM_DEVELOPMENT	GO:0003230	-0.165383	-0.0368434	-0.296925	-0.260731	0.347788	0.391584	0.388272	0.275487	0.223204	0.299034	0.366875	-0.200752	-0.332409	-0.273363	-0.14934	-0.191235	-0.175048	cluster 2
GO_HEART_DEVELOPMENT__CARDIAC_ATRIUM_MORPHOGENESIS	GO:0003209	-0.138465	-0.0526322	-0.230451	-0.334733	0.377832	0.424416	0.376224	0.364293	0.195456	0.359829	0.329646	-0.19661	-0.323652	-0.276043	-0.173543	-0.224532	-0.203107	cluster 2
GO_EMBRYONIC_DEVELOPMENT__EMBRYONIC_HEMOPOIESIS	GO:0035162	-0.257459	-0.282843	-0.162543	0.0402809	0.0359085	0.15215	0.234987	0.202102	0.449074	0.371709	0.286308	-0.245051	-0.331724	-0.359535	-0.0216805	-0.349015	-0.0134206	cluster 2
GO___ENDOCARDIAL_CUSHION_DEVELOPMENT	GO:0003197	-0.358684	-0.325105	-0.240938	0.0370499	0.227124	0.459538	0.400853	0.386171	0.476782	0.49169	0.501025	-0.469256	-0.397993	-0.458345	-0.18165	-0.347654	-0.0565221	cluster 2
GO___PERICARDIUM_DEVELOPMENT	GO:0060039	-0.235184	-0.181538	-0.0914681	-0.0372823	0.175659	0.481613	0.427246	0.469673	0.633337	0.510381	0.537215	-0.308822	-0.479792	-0.480517	-0.227601	-0.391042	0.102026	cluster 2
GO_MAPK_SIGNALLING__ACTIVATION_OF_MAPK_ACTIVITY	GO:0000187	-0.13961	-0.0192031	-0.0271314	0.0210378	0.027964	0.0606061	0.0662665	0.0914332	0.180345	0.107035	0.17154	-0.109696	-0.162365	-0.147967	-0.0178649	-0.0890984	-0.0829384	cluster 2
GO_EPITHELIAL_TO_MESENCHYMAL_TRANSITION__CARDIAC_EPITHELIAL_TO_MESENCHYMAL_TRANSITION	GO:0060317	-0.399399	-0.345562	-0.0603406	-0.108717	0.0875727	0.389267	0.389655	0.331332	0.463276	0.388181	0.461332	-0.381991	-0.385103	-0.43222	0.0927333	-0.448415	-0.310089	cluster 2
GO_SER_THR_KINASE_SIGNALING__NEGATIVE_REGULATION_OF_TRANSMEMBRANE_RECEPTOR_PROTEIN_SERINE_THREONINE_KINASE_SIGNALING_PATHWAY	GO:0090101	-0.0711882	-0.0696222	-0.113682	0.0877368	0.155801	0.120125	0.103114	0.146845	0.0785437	0.0966909	0.31	-0.207515	-0.173783	-0.212114	-0.162605	-0.197126	-0.00853086	cluster 2
GO___NEGATIVE_REGULATION_OF_CELLULAR_RESPONSE_TO_GROWTH_FACTOR_STIMULUS	GO:0090288	-0.030325	-0.0590416	-0.0525862	-0.0125424	0.180368	0.211076	0.207401	0.210796	0.147806	0.15557	0.319533	-0.26777	-0.236115	-0.278745	-0.0501932	-0.20216	-0.125403	cluster 2
GO___HEART_VALVE_MORPHOGENESIS	GO:0003179	-0.232965	-0.249193	-0.121256	0.0372366	0.501821	0.450376	0.405459	0.368094	0.333451	0.331198	0.484713	-0.4285	-0.435086	-0.438507	-0.203864	-0.376187	-0.251671	cluster 2
GO___HEART_VALVE_DEVELOPMENT	GO:0003170	-0.244801	-0.284933	-0.191479	-0.0421497	0.531062	0.498089	0.418446	0.412749	0.344999	0.327979	0.498969	-0.388326	-0.401437	-0.431183	-0.209711	-0.36035	-0.245557	cluster 2
GO___REGULATION_OF_ODONTOGENESIS	GO:0042481	-0.22174	-0.0782846	-0.180257	-0.0808445	0.233905	0.291449	0.308031	0.271067	0.296026	0.278366	0.401768	-0.238552	-0.400447	-0.348683	0.0802785	-0.19994	0.126727	cluster 2
GO_SER_THR_KINASE_SIGNALING__REGULATION_OF_TRANSMEMBRANE_RECEPTOR_PROTEIN_SERINE_THREONINE_KINASE_SIGNALING_PATHWAY	GO:0090092	-0.12513	-0.0930009	-0.106804	-0.0215075	0.111623	0.138155	0.122018	0.173449	0.136752	0.130834	0.295748	-0.242896	-0.189469	-0.247867	-0.0954897	-0.0746696	0.0156844	cluster 2
GO___REGULATION_OF_CELLULAR_RESPONSE_TO_GROWTH_FACTOR_STIMULUS	GO:0090287	-0.124744	-0.137232	-0.0704012	-0.0467654	0.100368	0.164009	0.166859	0.167041	0.243177	0.206537	0.368575	-0.330703	-0.334608	-0.354255	-0.02155	-0.0420386	0.0154446	cluster 2
GO_BONE__TRABECULA_MORPHOGENESIS	GO:0061383	-0.264557	-0.186558	-0.219122	-0.00419019	0.285045	0.117182	0.120515	0.171349	0.176371	0.276876	0.252753	-0.1817	-0.237267	-0.27091	-0.123749	-0.0364399	-0.0908284	cluster 2
GO_SER_THR_KINASE_SIGNALING__TRANSMEMBRANE_RECEPTOR_PROTEIN_SERINE_THREONINE_KINASE_SIGNALING_PATHWAY	GO:0007178	-0.186399	-0.0577576	-0.0976694	0.0375206	0.167546	0.0715804	0.0787762	0.112684	0.128425	0.113475	0.175546	-0.202595	-0.141847	-0.155862	-0.0130959	-0.013271	0.0186102	cluster 2
GO___ACTIVIN_RECEPTOR_SIGNALING_PATHWAY	GO:0032924	-0.370827	0.0501303	-0.122918	0.0642069	0.409605	0.266175	0.283454	0.367047	0.196371	0.245457	0.475853	-0.341777	-0.268145	-0.333099	-0.153356	-0.141424	-0.0263735	cluster 2
GO___POSITIVE_REGULATION_OF_RAC_GTPASE_ACTIVITY	GO:0032855	-0.218237	-0.1568	-0.280292	0.205862	-0.0873242	0.245026	0.235447	0.21191	0.200102	0.200919	0.247079	-0.0930594	-0.194654	-0.210609	-0.178999	-0.0819763	-0.077649	cluster 2
GO_CELL_MATRIX__REGULATION_OF_CELL_MATRIX_ADHESION	GO:0001952	-0.171104	-0.0894521	-0.200018	0.12632	-0.0370114	0.229393	0.229337	0.289186	0.324169	0.303052	0.397633	-0.316358	-0.300258	-0.338141	-0.124902	-0.114569	-0.0661422	cluster 2
GO_CYTOSKELETON__ACTIN_CYTOSKELETON_REORGANIZATION	GO:0031532	-0.31602	-0.178244	-0.250661	0.158852	0.0569648	0.304909	0.367042	0.349463	0.170313	0.39531	0.476303	-0.339948	-0.4212	-0.297801	-0.125859	-0.079067	-0.163568	cluster 2
GO___REGULATION_OF_MUSCLE_ADAPTATION	GO:0043502	-0.283744	-0.0528804	-0.117908	0.137545	0.0610875	0.173121	0.210253	0.216249	0.20454	0.373051	0.388336	-0.232926	-0.335046	-0.306697	-0.153423	-0.130533	-0.068625	cluster 2
GO_CELL_MATRIX__EXTRACELLULAR_MATRIX_DISASSEMBLY	GO:0022617	-0.231698	-0.220178	-0.133047	0.105539	0.0655022	0.205188	0.280795	0.257141	0.0579144	0.305072	0.455255	-0.249854	-0.258865	-0.276254	-0.256579	-0.155044	-0.0983062	cluster 2
GO_SMOOTH_MUSCLE__REGULATION_OF_SMOOTH_MUSCLE_CELL_MIGRATION	GO:0014910	-0.323056	-0.217993	-0.224137	0.0492958	-0.145955	0.225846	0.407977	0.262293	0.162893	0.44803	0.507459	-0.239463	-0.279482	-0.327443	-0.233488	-0.172593	-0.236832	cluster 2
GO_EGFR_PATHWAY__REGULATION_OF_EPIDERMAL_GROWTH_FACTOR_RECEPTOR_SIGNALING_PATHWAY	GO:0042058	-0.20615	-0.316578	-0.101926	0.23387	0.0760634	0.238047	0.179096	0.290768	0.21316	0.312009	0.362327	-0.238608	-0.322412	-0.279731	-0.193851	-0.209809	-0.104822	cluster 2
GO_ERBB_SIGNALING_PATHWAY__REGULATION_OF_ERBB_SIGNALING_PATHWAY	GO:1901184	-0.201217	-0.307275	-0.0982331	0.247412	0.075127	0.24839	0.205164	0.312318	0.203435	0.294476	0.385681	-0.238163	-0.311755	-0.275632	-0.245723	-0.242647	-0.124453	cluster 2
GO_CELL_MATRIX__CELL_SUBSTRATE_ADHESION	GO:0031589	-0.132778	-0.15796	-0.107447	0.174768	0.0818672	0.0834835	0.104091	0.197246	0.151811	0.265894	0.317431	-0.235891	-0.277535	-0.302336	-0.252676	-0.0660822	-0.0864599	cluster 2
GO_CELL_MATRIX__CELL_MATRIX_ADHESION	GO:0007160	-0.174799	-0.213096	-0.179734	0.152961	0.0294317	0.0423034	0.0860987	0.170927	0.264979	0.350629	0.40244	-0.212535	-0.21177	-0.259315	-0.289788	-0.0893769	-0.118236	cluster 2
GO___CELLULAR_RESPONSE_TO_ABIOTIC_STIMULUS	GO:0071214	-0.0522945	-0.146032	-0.0846468	0.0605245	0.00395396	0.10384	0.0561884	0.10076	0.140603	0.219672	0.180144	-0.180602	-0.170295	-0.178783	-0.0581745	-0.00265794	0.00796632	cluster 2
GO_HEART_DEVELOPMENT__REGULATION_OF_CARDIAC_MUSCLE_HYPERTROPHY	GO:0010611	-0.177358	-0.18903	-0.322165	0.259526	0.0658628	0.219033	0.230889	0.175858	0.346405	0.446911	0.444902	-0.375204	-0.375989	-0.342486	-0.0112813	-0.162011	-0.00681778	cluster 2
GO___REGULATION_OF_MUSCLE_HYPERTROPHY	GO:0014743	-0.177358	-0.18903	-0.322165	0.259526	0.0658628	0.219033	0.230889	0.175858	0.346405	0.446911	0.444902	-0.375204	-0.375989	-0.342486	-0.0112813	-0.162011	-0.00681778	cluster 2
GO_TAXIS__POSITIVE_REGULATION_OF_POSITIVE_CHEMOTAXIS	GO:0050927	-0.244009	-0.236366	-0.102645	0.199727	-0.0411085	0.104101	0.158459	0.0946215	0.0517596	0.363634	0.372368	-0.299598	-0.293905	-0.370408	-0.0740772	-0.0989309	0.0043862	cluster 2
GO_TAXIS__REGULATION_OF_POSITIVE_CHEMOTAXIS	GO:0050926	-0.237832	-0.235994	-0.0990641	0.197029	-0.0408073	0.165278	0.210454	0.156256	0.0837569	0.380839	0.369293	-0.356083	-0.316627	-0.403358	-0.0717368	-0.0992816	-0.00389773	cluster 2
GO___EPIBOLY	GO:0090504	-0.251071	-0.215438	-0.303877	0.294155	0.114065	0.21954	0.338376	0.329652	0.126727	0.43998	0.603102	-0.454499	-0.466357	-0.51725	-0.173318	0.0568641	0.0190799	cluster 2
GO_WOUND_HEALING__WOUND_HEALING__SPREADING_OF_CELLS	GO:0044319	-0.24723	-0.221467	-0.31383	0.297264	0.119434	0.181894	0.279513	0.166219	0.120537	0.405756	0.64344	-0.425983	-0.413541	-0.499205	-0.188903	0.0532892	0.0172606	cluster 2
GO___EPIBOLY_INVOLVED_IN_WOUND_HEALING	GO:0090505	-0.24723	-0.221467	-0.31383	0.297264	0.119434	0.181894	0.279513	0.166219	0.120537	0.405756	0.64344	-0.425983	-0.413541	-0.499205	-0.188903	0.0532892	0.0172606	cluster 2
GO___MYELOID_CELL_DEVELOPMENT	GO:0061515	-0.188734	0.0956188	-0.131165	-0.139011	0.0158151	0.0885541	0.2002	0.185509	0.283479	0.2729	0.277216	-0.254823	-0.13057	-0.178825	-0.101662	-0.0658138	-0.0514589	cluster 2
GO_AXON__AXON_REGENERATION	GO:0031103	-0.210406	-0.172368	-0.216686	-0.319984	-0.321295	0.270847	0.269947	0.27969	0.404061	0.410915	0.415196	-0.311568	-0.225105	-0.314779	-0.122768	-0.15933	-0.142804	cluster 2
GO_EMBRYONIC_DEVELOPMENT__POST_EMBRYONIC_DEVELOPMENT	GO:0009791	-0.171762	-0.0833057	-0.229861	-0.159622	-0.191655	0.20391	0.174153	0.14002	0.208645	0.277844	0.362911	-0.161959	-0.136843	-0.139321	-0.127892	-0.160363	-0.017343	cluster 2
GO___RESPONSE_TO_ISOQUINOLINE_ALKALOID	GO:0014072	-0.270634	-0.235965	-0.05666	0.0248242	-0.0669144	0.175294	0.128764	0.253586	0.253199	0.34459	0.275602	-0.232807	-0.292732	-0.272927	0.0237821	0.0323312	-0.0384581	cluster 2
GO___RESPONSE_TO_MORPHINE	GO:0043278	-0.275382	-0.297306	-0.0741069	-0.0230623	-0.123175	0.179855	0.130016	0.256148	0.301548	0.376844	0.287606	-0.224742	-0.250807	-0.224213	-0.0524839	-0.0269891	-0.0393097	cluster 2
GO___POSITIVE_REGULATION_OF_PHOSPHATIDYLINOSITOL_3_KINASE_SIGNALING	GO:0014068	-0.278969	-0.305858	-0.174199	-0.00998863	-0.160807	0.157985	0.0715503	0.2799	0.328304	0.427726	0.40759	-0.270716	-0.291784	-0.321294	-0.22954	-0.0649719	-0.0193267	cluster 2
GO___REGULATION_OF_PHOSPHATIDYLINOSITOL_3_KINASE_SIGNALING	GO:0014066	-0.301483	-0.258008	-0.0762309	-0.0914862	-0.104774	0.229178	0.142908	0.326851	0.241435	0.380906	0.370021	-0.255546	-0.316782	-0.304633	-0.166388	-0.0666776	-0.0766271	cluster 2
GO_EMBRYONIC_DEVELOPMENT__EMBRYONIC_FORELIMB_MORPHOGENESIS	GO:0035115	-0.325898	-0.309766	-0.260259	-0.19662	0.0546687	0.402846	0.465236	0.436468	0.423498	0.444317	0.482446	-0.310487	-0.431199	-0.404135	-0.232757	-0.173979	0.0184639	cluster 2
GO___FACE_DEVELOPMENT	GO:0060324	-0.328041	-0.217591	-0.276668	-0.0895843	0.0589142	0.337625	0.400356	0.368429	0.363188	0.367535	0.550423	-0.368578	-0.421486	-0.425361	-0.24844	-0.173433	0.045943	cluster 2
GO___FACE_MORPHOGENESIS	GO:0060325	-0.325704	-0.311069	-0.291056	-0.133911	0.136973	0.285516	0.412726	0.362539	0.392074	0.394047	0.638237	-0.400216	-0.430991	-0.473423	-0.203556	-0.106572	0.0652739	cluster 2
GO___REGULATION_OF_MAPK_CASCADE	GO:0043408	-0.221635	-0.147957	-0.0904491	-0.019137	0.00213502	0.110669	0.140982	0.149359	0.185582	0.217467	0.267575	-0.128045	-0.173255	-0.128804	-0.0973367	-0.07808	-0.0661699	cluster 2
GO___POSITIVE_REGULATION_OF_MAPK_CASCADE	GO:0043410	-0.184727	-0.107269	-0.0384773	-0.042723	-0.013003	0.101651	0.11391	0.145759	0.176262	0.219189	0.285115	-0.123813	-0.179595	-0.14404	-0.120918	-0.0674137	-0.0126965	cluster 2
GO___POSITIVE_REGULATION_OF_MAP_KINASE_ACTIVITY	GO:0043406	-0.160378	-0.0860857	-0.0806035	-0.0688623	0.0115881	0.101118	0.102994	0.16212	0.164636	0.132831	0.221093	-0.135591	-0.204516	-0.170726	-0.0512334	-0.0461138	-0.0348513	cluster 2
GO___POSITIVE_REGULATION_OF_PROTEIN_SERINE_THREONINE_KINASE_ACTIVITY	GO:0071902	-0.156206	-0.0635419	-0.0348276	-0.0158111	0.045549	0.0858166	0.108921	0.155899	0.189761	0.204809	0.24894	-0.184944	-0.221411	-0.215475	-0.0886524	-0.0775143	-0.0674002	cluster 2
GO_EPITHELIAL_CELL_DIFFERENTIATION__EPITHELIAL_CELL_DIFFERENTIATION	GO:0030855	-0.10524	-0.155679	-0.131929	0.00410948	0.0130151	0.118082	0.0711718	0.143084	0.0812154	0.190716	0.217822	-0.0713854	-0.0631489	-0.074429	-0.0711815	-0.0244239	-0.0248847	cluster 2
GO_HEART_DEVELOPMENT__CARDIAC_MUSCLE_TISSUE_MORPHOGENESIS	GO:0055008	-0.311692	-0.156508	-0.201957	-0.177997	0.0315717	0.294062	0.147024	0.204914	0.177717	0.37167	0.361678	-0.185163	-0.217532	-0.138111	-0.21943	-0.156002	-0.0755534	cluster 2
GO___MUSCLE_ORGAN_MORPHOGENESIS	GO:0048644	-0.276384	-0.16493	-0.218667	-0.167908	0.000945315	0.303072	0.198342	0.263718	0.236127	0.372678	0.367997	-0.161148	-0.224222	-0.208659	-0.0605818	-0.0738723	-0.0217382	cluster 2
GO___MUSCLE_TISSUE_MORPHOGENESIS	GO:0060415	-0.28214	-0.171728	-0.180025	-0.205456	0.0373023	0.305801	0.218041	0.280054	0.197888	0.374114	0.355327	-0.182468	-0.231895	-0.20082	-0.0979123	-0.0742242	-0.0265357	cluster 2
GO___RECEPTOR_INTERNALIZATION	GO:0031623	-0.311597	-0.246641	-0.0808774	-0.0373249	-0.0806652	0.177067	0.187205	0.259565	0.438781	0.396796	0.382359	-0.0824174	-0.218346	-0.128445	-0.224875	-0.223389	-0.226261	cluster 2
GO___LAMELLIPODIUM_ASSEMBLY	GO:0030032	-0.406904	-0.303293	-0.214659	0.00640889	0.0973982	0.246024	0.269683	0.279053	0.501005	0.390322	0.380281	-0.253398	-0.213556	-0.242042	-0.253927	-0.2139	-0.23927	cluster 2
GO_HORMONE_METABOLISM__CELLULAR_RESPONSE_TO_HORMONE_STIMULUS	GO:0032870	-0.131983	-0.12734	-0.105165	0.0265275	0.00938379	0.144666	0.163825	0.121194	0.186218	0.171656	0.269538	-0.1271	-0.118433	-0.136484	-0.0630445	-0.0586457	-0.0960105	cluster 2
GO_CELL_ADHESION__REGULATION_OF_CELL_ADHESION	GO:0030155	-0.172119	-0.146772	-0.121392	0.0896114	0.0659548	0.160221	0.134561	0.165254	0.161805	0.252492	0.303287	-0.165868	-0.158998	-0.170276	-0.144312	-0.108624	-0.122251	cluster 2
GO_IMMUNE_RESPONSE__IMMUNE_RESPONSE_REGULATING_CELL_SURFACE_RECEPTOR_SIGNALING_PATHWAY	GO:0002768	-0.119099	-0.0631494	-0.0381359	0.0343065	-0.0165752	0.175253	0.125015	0.168722	0.135881	0.126439	0.19134	-0.1058	-0.0969921	-0.112317	-0.0393127	-0.105132	-0.117948	cluster 2
GO___CELLULAR_RESPONSE_TO_ORGANONITROGEN_COMPOUND	GO:0071417	-0.125408	-0.11877	-0.0444174	0.014024	-0.0453078	0.139616	0.151105	0.116934	0.159052	0.15536	0.23713	-0.0746714	-0.0937493	-0.108826	-0.106325	-0.081828	-0.0904266	cluster 2
GO___CELLULAR_RESPONSE_TO_NITROGEN_COMPOUND	GO:1901699	-0.116684	-0.115339	-0.0383629	0.00992474	-0.0366303	0.127717	0.141726	0.108151	0.150546	0.126114	0.206458	-0.0759832	-0.088061	-0.102029	-0.102176	-0.0831392	-0.0842643	cluster 2
GO___CELLULAR_RESPONSE_TO_PEPTIDE	GO:1901653	-0.138467	-0.1242	-0.0659091	0.0524336	-0.0385767	0.1202	0.128429	0.105565	0.147034	0.128281	0.226083	-0.0744049	-0.0951132	-0.0966113	-0.07728	-0.0777653	-0.0755873	cluster 2
GO_HORMONE_METABOLISM__CELLULAR_RESPONSE_TO_PEPTIDE_HORMONE_STIMULUS	GO:0071375	-0.137842	-0.128508	-0.083055	0.0382236	-0.0522097	0.139577	0.139023	0.123822	0.144683	0.117711	0.240025	-0.0595221	-0.0734307	-0.0820013	-0.0756951	-0.0854572	-0.0822775	cluster 2
GO___CELLULAR_RESPONSE_TO_DRUG	GO:0035690	0.0520777	-0.144771	-0.027399	0.0657646	-0.0635588	0.0231667	0.0860559	0.0119787	0.0223937	0.207702	0.126986	-0.0671604	-0.0724475	-0.107962	-0.0327376	-0.0630094	-0.0902685	cluster 2
GO___BRANCHING_INVOLVED_IN_MAMMARY_GLAND_DUCT_MORPHOGENESIS	GO:0060444	-0.107572	-0.223349	-0.14269	0.212092	-0.117138	0.0725111	0.144584	0.097591	-0.00696175	0.296277	0.270159	-0.197198	-0.301642	-0.158869	0.0815676	-0.188854	0.162865	cluster 2
GO___TONGUE_DEVELOPMENT	GO:0043586	-0.146949	-0.257657	-0.195272	-0.00613782	0.0735604	0.120952	0.0111895	-0.0535448	0.17514	0.610001	0.500392	-0.209099	-0.24831	-0.251001	-0.12856	0.259347	0.205434	cluster 2
GO_EMBRYONIC_DEVELOPMENT__EMBRYONIC_SKELETAL_JOINT_DEVELOPMENT	GO:0072498	-0.12483	-0.260309	-0.319427	0.0180298	0.26603	0.1086	0.0749591	0.00541186	0.300027	0.557377	0.502547	-0.336311	-0.410331	-0.315516	-0.0156296	0.0583807	0.0800595	cluster 2
GO_EMBRYONIC_DEVELOPMENT__NEURAL_CREST_CELL_DIFFERENTIATION	GO:0014033	-0.22944	-0.215851	-0.165297	-0.111529	0.0977774	0.0245155	0.0898959	0.106822	0.181311	0.395179	0.405133	-0.239082	-0.286321	-0.254709	0.00213468	0.0854688	0.199071	cluster 2
GO_EMBRYONIC_DEVELOPMENT__NEURAL_CREST_CELL_DEVELOPMENT	GO:0014032	-0.163551	-0.146429	-0.130149	-0.0194177	0.158448	-0.0101803	0.0632688	0.13229	0.162928	0.410332	0.368588	-0.287253	-0.285893	-0.249033	-0.0973254	0.0353646	0.12961	cluster 2
GO___POSITIVE_REGULATION_OF_CAMP_BIOSYNTHETIC_PROCESS	GO:0030819	-0.104939	-0.121605	-0.114456	-0.0729681	0.0186508	0.143969	0.222678	0.145407	0.0204739	0.23746	0.29566	-0.0606614	-0.165879	-0.0186032	-0.0148562	0.105107	0.0932889	cluster 2
GO___POSITIVE_REGULATION_OF_CAMP_METABOLIC_PROCESS	GO:0030816	-0.025769	-0.0124727	-0.0526052	-0.0302738	0.0259471	0.106436	0.160916	0.0620678	0.0287041	0.248649	0.283741	-0.0673968	-0.162	-0.0621974	-0.0327615	0.0601849	0.0473843	cluster 2
GO_PEPTIDE_METABOLISM__PEPTIDE_CROSS_LINKING	GO:0018149	-0.010457	-0.0971021	-0.25136	-0.185998	0.0962142	0.143163	0.095384	0.295244	0.106712	0.413059	0.400466	-0.38881	-0.224843	-0.188972	0.0791657	0.0827283	0.0845214	cluster 2
GO_HEART_DEVELOPMENT__CARDIAC_MUSCLE_TISSUE_DEVELOPMENT	GO:0048738	-0.182707	-0.103242	-0.163631	-0.176677	-0.0164878	0.135726	0.103933	0.149226	0.142714	0.310319	0.317882	-0.201319	-0.183532	-0.189117	-0.0273688	0.0314444	0.100142	cluster 2
GO___HEMATOPOIETIC_PROGENITOR_CELL_DIFFERENTIATION	GO:0002244	-0.224983	-0.122769	-0.233353	-0.174633	0.129948	0.173887	0.0997876	0.258728	0.248579	0.397474	0.391143	-0.289172	-0.293261	-0.377966	-0.0344604	-0.00718199	0.0194914	cluster 2
GO_CARTILAGE__CARTILAGE_CONDENSATION	GO:0001502	-0.249364	-0.12876	-0.173955	-0.0471295	-0.139277	0.0568058	0.24011	0.188882	0.246973	0.426159	0.469394	-0.156499	-0.328943	-0.202641	-0.053789	0.369574	0.0987689	cluster 2
GO___REGULATION_OF_BEHAVIOR	GO:0050795	-0.153238	-0.120518	-0.0869431	0.00415259	-0.135587	0.042768	0.145398	0.139536	0.177441	0.253844	0.333409	-0.156464	-0.141462	-0.23443	0.073073	0.0235465	0.0809328	cluster 2
GO_EPITHELIAL_CELLS__MAMMARY_GLAND_EPITHELIUM_DEVELOPMENT	GO:0061180	-0.237448	-0.220826	-0.139992	-0.0632232	-0.158537	0.121214	0.168773	0.163717	0.145351	0.25399	0.282345	-0.136057	-0.248965	-0.151734	0.0718497	0.0656726	0.0207633	cluster 2
GO_SKELETAL_MUSCLE__SKELETAL_MUSCLE_ORGAN_DEVELOPMENT	GO:0060538	-0.257605	-0.22287	-0.0927911	-0.0635879	-0.106758	0.0475179	0.156241	0.115367	0.19258	0.31378	0.280291	-0.169978	-0.135972	-0.215591	0.111115	0.185301	0.0818403	cluster 2
GO_SKELETAL_MUSCLE__SKELETAL_MUSCLE_TISSUE_DEVELOPMENT	GO:0007519	-0.22652	-0.189679	-0.0414198	-0.052597	-0.0864786	0.0556905	0.199136	0.160486	0.213264	0.310129	0.262279	-0.181359	-0.135101	-0.224997	0.0610154	0.151622	0.043981	cluster 2
GO___MUSCLE_ORGAN_DEVELOPMENT	GO:0007517	-0.281853	-0.192791	-0.108259	-0.134519	-0.0953817	0.152834	0.189797	0.19177	0.158347	0.317703	0.302479	-0.170898	-0.158895	-0.205232	0.0381796	0.104088	0.0613353	cluster 2
GO_STRIATED_MUSCLE__STRIATED_MUSCLE_TISSUE_DEVELOPMENT	GO:0014706	-0.23464	-0.165494	-0.127802	-0.130333	-0.0389593	0.102981	0.125287	0.135492	0.166514	0.304146	0.290281	-0.159754	-0.134279	-0.18014	0.0492036	0.0716943	0.0744909	cluster 2
GO___MUSCLE_TISSUE_DEVELOPMENT	GO:0060537	-0.238761	-0.165812	-0.144934	-0.114323	-0.0298505	0.0937479	0.129909	0.123333	0.179014	0.318165	0.303993	-0.174314	-0.156611	-0.199039	0.0472738	0.0762634	0.0835588	cluster 2
GO_NOTCH_SIGNALING_PATHWAY__NOTCH_SIGNALING_PATHWAY	GO:0007219	-0.142074	-0.118874	-0.0410315	-0.0254341	-0.128162	0.01107	0.0473952	0.150879	0.182034	0.136888	0.0724417	-0.115273	-0.148763	-0.209256	-0.0168683	-0.025622	0.0131884	cluster 2
GO_EPITHELIAL_TO_MESENCHYMAL_TRANSITION__POSITIVE_REGULATION_OF_EPITHELIAL_TO_MESENCHYMAL_TRANSITION	GO:0010718	-0.226139	-0.119816	-0.162807	-0.0882064	0.00565775	0.20495	0.205486	0.277213	0.385509	0.447365	0.360267	-0.476066	-0.524974	-0.497889	-0.0639926	-0.0903963	0.192572	cluster 2
GO_INSULIN__REGULATION_OF_INSULIN_LIKE_GROWTH_FACTOR_RECEPTOR_SIGNALING_PATHWAY	GO:0043567	-0.276967	-0.254834	-0.0261125	-0.0808095	-0.0411408	0.281427	0.28382	0.251309	0.336106	0.538873	0.52137	-0.36243	-0.33963	-0.406608	-0.136788	0.0513503	0.225452	cluster 2
GO_EMBRYONIC_DEVELOPMENT__EMBRYONIC_SKELETAL_SYSTEM_DEVELOPMENT	GO:0048706	-0.14997	-0.142192	-0.104701	-0.204476	-0.0453468	0.246281	0.229992	0.279279	0.224437	0.318905	0.441555	-0.332349	-0.338326	-0.388559	-0.0426913	-0.0321919	0.0451375	cluster 2
GO_CARTILAGE__CARTILAGE_DEVELOPMENT	GO:0051216	-0.210472	-0.177668	-0.146749	-0.116344	-0.0218249	0.224798	0.144057	0.215965	0.18693	0.333917	0.33486	-0.262239	-0.301717	-0.301313	-0.0865845	0.0373466	0.0494108	cluster 2
GO___CONNECTIVE_TISSUE_DEVELOPMENT	GO:0061448	-0.161376	-0.151256	-0.103187	-0.0490723	-0.0191059	0.211563	0.131315	0.188605	0.203591	0.294813	0.31887	-0.265282	-0.305472	-0.305945	-0.0550054	0.0123576	-0.00284776	cluster 2
GO___NEGATIVE_REGULATION_OF_TOR_SIGNALING	GO:0032007	-0.304803	-0.265254	-0.0541971	-0.0984689	-0.337481	0.163755	0.218432	0.201796	0.477786	0.34162	0.39805	-0.284349	-0.335577	-0.319452	-0.276602	-0.0892564	0.188	cluster 2
GO_EMBRYONIC_DEVELOPMENT__EMBRYONIC_DIGIT_MORPHOGENESIS	GO:0042733	-0.226352	-0.212874	-0.291893	-0.23818	-0.156131	0.197612	0.23887	0.214249	0.349111	0.331799	0.374594	-0.198457	-0.276869	-0.225391	-0.119425	0.0548044	0.165675	cluster 2
GO___COLLAGEN_FIBRIL_ORGANIZATION	GO:0030199	-0.277489	-0.385541	-0.262781	-0.269467	-0.154212	0.302035	0.242677	0.325025	0.46343	0.444354	0.560787	-0.305901	-0.306295	-0.416183	-0.114511	0.0577109	0.104501	cluster 2
GO___RESPONSE_TO_PROSTAGLANDIN	GO:0034694	0.0654337	-0.347665	-0.198521	-0.0752197	-0.192017	0.160359	0.146852	0.136605	0.117323	0.307688	0.36344	-0.107455	-0.312733	-0.252035	0.181284	0.146314	-0.10151	cluster 2
GO___POSITIVE_REGULATION_OF_PROTEIN_COMPLEX_DISASSEMBLY	GO:0043243	0.119661	-0.0836852	-0.238802	0.0342502	-0.184387	0.100407	0.23685	0.172898	0.13578	0.275706	0.284772	-0.401334	-0.39097	-0.249493	0.0272633	-0.0133731	0.141185	cluster 2
GO___POSITIVE_REGULATION_OF_ESTABLISHMENT_OF_PROTEIN_LOCALIZATION_TO_PLASMA_MEMBRANE	GO:0090004	-0.0883825	-0.0958733	-0.262141	-0.0820911	-0.173303	0.0864793	0.117788	0.198436	0.162266	0.214287	0.220074	-0.138892	-0.231952	-0.144543	0.150056	-0.0938891	0.0055149	cluster 2
GO_ENDODERM_DEVELOPMENT__ENDODERM_DEVELOPMENT	GO:0007492	-0.270459	-0.24784	-0.287859	-0.124309	0.0699702	0.274995	0.239111	0.283989	0.200966	0.0959461	0.157552	-0.191323	-0.181195	-0.207575	0.332665	-0.0888472	0.0287664	cluster 2
GO_ENDODERM_DEVELOPMENT__ENDODERM_FORMATION	GO:0001706	-0.241243	-0.373336	-0.338959	0.0269387	0.159538	0.205383	0.0272241	0.131887	0.229773	0.21724	0.160163	-0.324791	-0.169948	-0.21357	0.481294	-0.0911761	-0.0486192	cluster 2
GO_MITOCHONDRIAL__MITOCHONDRION_LOCALIZATION	GO:0051646	-0.22538	-0.209573	-0.401132	-0.0247971	0.0343867	-0.110984	0.0256	0.154374	0.231234	0.19047	0.132604	-0.0780475	-0.356671	-0.1851	0.168793	0.143771	-0.0542929	cluster 2
GO___SEMAPHORIN_PLEXIN_SIGNALING_PATHWAY	GO:0071526	-0.373158	-0.164771	-0.281499	0.0378331	0.0218878	0.0070251	-0.00377184	0.154926	0.0811302	0.379295	0.176918	-0.253894	-0.466485	-0.458008	0.193886	0.0732739	0.127871	cluster 2
GO___PROTEIN_LOCALIZATION_TO_NUCLEUS	GO:0034504	0.0209036	0.0103839	-0.0450493	-0.00872281	0.0392776	0.0512051	-0.0147375	0.0974067	0.1261	0.048108	0.0955183	-0.137401	-0.08721	-0.182827	0.00343991	-0.0216768	0.00868803	cluster 2
GO_NUCLEAR_EVENTS__NUCLEAR_IMPORT	GO:0051170	-0.0194688	-0.0293112	-0.141828	-0.0117265	-0.0618581	0.109129	0.0403966	0.120925	0.140649	-0.00258117	0.0848323	-0.125246	-0.0899845	-0.155312	0.0141684	-0.0107808	0.0481419	cluster 2
GO___SINGLE_ORGANISM_NUCLEAR_IMPORT	GO:1902593	-0.00887266	-0.0155341	-0.117175	-0.0352406	-0.0485246	0.11619	0.0465467	0.128347	0.184057	0.0457385	0.109892	-0.158893	-0.10486	-0.198189	0.0185414	-0.0139409	0.0394188	cluster 2
GO___PROTEIN_TARGETING_TO_NUCLEUS	GO:0044744	-0.00887266	-0.0155341	-0.117175	-0.0352406	-0.0485246	0.11619	0.0465467	0.128347	0.184057	0.0457385	0.109892	-0.158893	-0.10486	-0.198189	0.0185414	-0.0139409	0.0394188	cluster 2
GO___PROTEIN_IMPORT_INTO_NUCLEUS	GO:0006606	-0.00887266	-0.0155341	-0.117175	-0.0352406	-0.0485246	0.11619	0.0465467	0.128347	0.184057	0.0457385	0.109892	-0.158893	-0.10486	-0.198189	0.0185414	-0.0139409	0.0394188	cluster 2
GO___FORMATION_OF_PRIMARY_GERM_LAYER	GO:0001704	-0.134367	-0.158754	-0.183594	0.0675324	0.0522532	0.158059	0.0838196	0.192401	0.0398209	0.15302	0.194959	-0.346171	-0.254489	-0.320967	0.237703	-0.0204037	0.0984428	cluster 2
GO___MESODERM_FORMATION	GO:0001707	-0.0820715	-0.057388	-0.181328	0.16372	0.0913936	0.151786	0.0925807	0.19957	-0.0768934	0.11051	0.195558	-0.351917	-0.289451	-0.340967	0.140979	0.0117451	0.170523	cluster 2
GO___MESODERM_MORPHOGENESIS	GO:0048332	-0.132949	-0.0836738	-0.21556	0.11116	0.0523146	0.170925	0.115382	0.22075	-0.0774905	0.121451	0.209956	-0.305262	-0.278014	-0.335485	0.137092	-0.0148444	0.187615	cluster 2
GO_BRAIN_DEVELOPMENT__CEREBRAL_CORTEX_RADIALLY_ORIENTED_CELL_MIGRATION	GO:0021799	-0.0081115	-0.155933	-0.259153	-0.0793768	0.0824893	0.34138	0.454376	0.394275	0.160417	0.246607	0.210801	-0.457054	-0.460671	-0.40736	0.242294	0.0786043	0.047832	cluster 2
GO_AXON__RETINAL_GANGLION_CELL_AXON_GUIDANCE	GO:0031290	-0.236754	-0.386525	-0.312817	0.0456465	0.135678	0.356904	0.314631	0.360278	0.148629	0.216962	0.250959	-0.399059	-0.411595	-0.295392	0.143348	0.166895	0.0560265	cluster 2
GO_FIBROBLAST__REGULATION_OF_FIBROBLAST_GROWTH_FACTOR_RECEPTOR_SIGNALING_PATHWAY	GO:0040036	-0.31631	-0.217655	-0.220498	-0.05269	0.0554629	0.285368	0.343181	0.266561	0.159938	0.30807	0.339185	-0.421648	-0.390403	-0.373328	0.157654	0.225069	0.121434	cluster 2
GO___DEVELOPMENTAL_MATURATION	GO:0021700	-0.00630866	-0.0743491	-0.0181674	0.00876819	-0.0105281	0.0372091	0.0708027	0.0932626	0.0430396	0.136842	0.131444	-0.158185	-0.157619	-0.12212	0.00854749	0.0799459	0.0705876	cluster 2
GO_EMBRYONIC_DEVELOPMENT__ANATOMICAL_STRUCTURE_MATURATION	GO:0071695	-0.00826826	-0.185281	-0.119091	0.194834	0.13206	0.0972338	0.125336	0.280496	0.12541	0.24531	0.337639	-0.331769	-0.35061	-0.302259	-0.0301666	0.217753	0.0788795	cluster 2
GO_EMBRYONIC_DEVELOPMENT__EMBRYONIC_CRANIAL_SKELETON_MORPHOGENESIS	GO:0048701	-0.119103	-0.129174	-0.106387	-0.120228	0.210422	0.135075	0.0452148	0.120115	0.117315	0.146325	0.47836	-0.38105	-0.351133	-0.395444	0.0306818	0.0318408	0.29468	cluster 2
GO_LUNG_DEVELOPMENT__LUNG_MORPHOGENESIS	GO:0060425	-0.189044	-0.173143	-0.257886	0.0055638	0.123446	0.0604093	0.122289	0.144509	0.00450482	0.232848	0.308723	-0.251344	-0.221273	-0.239787	0.100028	0.165398	0.15888	cluster 2
GO___REGULATION_OF_MORPHOGENESIS_OF_A_BRANCHING_STRUCTURE	GO:0060688	-0.143102	-0.270183	-0.214996	0.0114157	0.211129	0.105808	0.0415814	0.139498	0.180655	0.21649	0.445385	-0.355777	-0.257405	-0.263426	0.251059	0.201058	0.0885022	cluster 2
GO___RESPONSE_TO_GONADOTROPIN	GO:0034698	-0.164976	-0.0927673	0.0283235	-0.171662	0.0397994	-0.00777468	-0.0282687	0.0524425	0.0576749	-0.01687	-0.0349916	-0.251859	-0.289038	-0.203887	0.340947	0.267256	0.0414165	cluster 2
GO_HISTONE_DYNAMICS__REGULATION_OF_HISTONE_DEACETYLATION	GO:0031063	-0.152838	0.044279	0.0829079	-0.189288	0.0776492	0.0498387	-0.0107613	0.103588	-0.0576857	-0.0449761	0.154103	-0.466157	-0.459196	-0.384867	0.356117	0.141042	0.162736	cluster 2
GO___REGULATION_OF_PROTEIN_DEACETYLATION	GO:0090311	-0.180592	0.056333	-0.0064199	-0.256769	0.0375828	0.136577	0.0614453	0.141957	0.0663957	-0.111591	-0.0126152	-0.430297	-0.344843	-0.32483	0.326801	0.164946	0.248096	cluster 2
GO___NEGATIVE_REGULATION_OF_DNA_BINDING	GO:0043392	-0.234431	-0.18439	-0.16242	0.0634125	0.189383	0.189703	0.099613	0.0781646	0.195847	0.135896	-0.0766998	-0.259032	-0.152078	-0.284342	0.194384	0.0958756	-0.0549376	cluster 2
GO_DNA_DYNAMICS__REGULATION_OF_DNA_BINDING	GO:0051101	-0.00341193	-0.0653225	-0.11976	-0.0467094	0.126006	0.0623624	-0.00265058	-0.0094458	0.142638	0.0323844	-0.178752	-0.127258	-0.133022	-0.167351	0.110187	0.00400441	-0.0664265	cluster 2
GO_HISTONE_DYNAMICS__POSITIVE_REGULATION_OF_HISTONE_ACETYLATION	GO:0035066	0.0353478	-0.241544	0.172726	0.0150231	-0.0691874	-0.0289859	0.0408678	0.0830724	0.275014	0.160793	-0.0220802	-0.246367	-0.358171	-0.286331	0.21684	0.173274	-0.156772	cluster 2
GO_PEPTIDE_METABOLISM__POSITIVE_REGULATION_OF_PEPTIDYL_LYSINE_ACETYLATION	GO:2000758	-0.0235506	-0.199574	0.144363	-0.0638054	-0.12568	-0.0314136	0.0306631	-0.00104882	0.217054	0.145174	-0.0280515	-0.182036	-0.251331	-0.15813	0.180274	0.10927	-0.0979302	cluster 2
GO___POSITIVE_REGULATION_OF_PROTEIN_ACETYLATION	GO:1901985	-0.0235506	-0.199574	0.144363	-0.0638054	-0.12568	-0.0314136	0.0306631	-0.00104882	0.217054	0.145174	-0.0280515	-0.182036	-0.251331	-0.15813	0.180274	0.10927	-0.0979302	cluster 2
GO___KERATAN_SULFATE_BIOSYNTHETIC_PROCESS	GO:0018146	-0.105029	-0.0982687	-0.119073	-0.240222	-0.064554	0.256946	0.202088	0.287126	0.385636	0.256355	0.0737715	-0.27483	-0.316827	-0.325517	0.13627	0.094408	-0.258155	cluster 2
GO_SKELETAL_MUSCLE__SKELETAL_MUSCLE_CELL_DIFFERENTIATION	GO:0035914	-0.219724	-0.138046	0.0293941	-0.141741	-0.0822426	0.125894	0.2372	0.0790815	0.296004	0.348759	0.150508	-0.207851	-0.127353	-0.284009	0.2864	0.159145	-0.191305	cluster 2
GO___MESODERMAL_CELL_DIFFERENTIATION	GO:0048333	-0.044523	0.0921147	0.157998	-0.191151	-0.09182	0.281274	0.102886	0.201061	0.0294389	0.0605907	0.142112	-0.189753	-0.109682	-0.140574	-0.0385718	0.00863183	0.285127	cluster 2
GO___PHOSPHATIDYLETHANOLAMINE_METABOLIC_PROCESS	GO:0046337	-0.172406	-0.0306732	0.127365	-0.142611	-0.385786	0.323889	0.370225	0.385051	0.0929309	0.151195	0.165826	-0.424242	-0.400614	-0.229074	0.145064	0.163943	0.278479	cluster 2
GO___CYTOKINE_SECRETION	GO:0050663	0.0193761	-0.0554513	0.0469456	-0.274626	-0.284813	0.393622	0.27689	0.372364	0.131951	0.20552	0.032626	-0.271378	-0.233404	-0.25969	-0.0228879	-0.0458128	-0.0397404	cluster 2
GO___PROTEIN_KINASE_C_ACTIVATING_G_PROTEIN_COUPLED_RECEPTOR_SIGNALING_PATHWAY	GO:0007205	-0.296006	-0.00754155	-0.124486	-0.364981	-0.26058	0.320547	0.383861	0.359029	0.0906998	0.177218	0.362001	-0.284994	-0.299042	-0.236951	0.0183279	-0.122995	-0.0289865	cluster 2
GO_HEART_DEVELOPMENT__REGULATION_OF_HEART_MORPHOGENESIS	GO:2000826	0.20883	0.0631942	0.302876	-0.198528	0.340308	0.171794	0.0760864	0.128931	0.263855	0.20827	0.158803	-0.306103	-0.392338	-0.377564	0.0337945	-0.179525	0.184949	cluster 2
GO_CELL_PROLIFERATION__REGULATION_OF_CELL_PROLIFERATION_INVOLVED_IN_HEART_MORPHOGENESIS	GO:2000136	0.117262	0.109162	0.130853	-0.321787	0.234965	0.200684	0.0865236	0.189812	0.2385	0.181631	0.251095	-0.222024	-0.368242	-0.380503	0.0624203	-0.0109104	0.250407	cluster 2
GO___POSITIVE_REGULATION_OF_CHONDROCYTE_DIFFERENTIATION	GO:0032332	0.101693	-0.066581	0.00547813	-0.0944147	0.247755	0.12549	0.0435704	0.0869076	-0.15606	0.151996	0.194216	-0.330384	-0.491612	-0.315675	0.152217	0.0401502	0.0765815	cluster 2
GO___MIDDLE_EAR_MORPHOGENESIS	GO:0042474	0.240111	-0.103371	0.112738	-0.175502	0.314204	0.084979	-0.0477271	0.112145	0.010505	0.107219	0.126719	-0.457815	-0.371702	-0.389805	0.134184	0.111407	0.0749897	cluster 2
GO_CYTOSKELETON__MICROTUBULE_BUNDLE_FORMATION	GO:0001578	0.162565	0.00110167	0.145473	0.128191	0.0842015	0.140109	0.201044	0.279968	0.129789	0.0257793	0.0259844	-0.409426	-0.340438	-0.330103	0.0818362	0.0423564	0.0240614	cluster 2
GO_IMMUNE_RESPONSE__REGULATION_OF_T_HELPER_1_TYPE_IMMUNE_RESPONSE	GO:0002825	-0.00175298	0.0993256	0.248677	-0.00721179	-0.0241489	0.229609	0.149821	0.198245	0.210294	0.201227	0.177126	-0.253831	-0.256963	-0.483828	0.0927467	-0.0104801	-0.0366849	cluster 2
GO_BONE__OSTEOCLAST_DIFFERENTIATION	GO:0030316	0.0278804	-0.0270882	-0.0362137	-0.0104633	0.205529	0.280562	0.333804	0.284207	0.249027	0.0846611	0.263392	-0.434322	-0.440296	-0.396953	0.0663764	0.0130097	-0.0177902	cluster 2
GO___HEART_GROWTH	GO:0060419	0.0518766	-0.012405	0.1465	-0.00431924	0.30691	0.524413	0.44929	0.427759	0.221221	0.356975	0.291717	-0.602154	-0.623152	-0.645762	0.0420538	-0.107239	-0.129716	cluster 2
GO_HEART_DEVELOPMENT__CARDIAC_MUSCLE_TISSUE_GROWTH	GO:0055017	-0.0462358	-0.102012	0.112409	-0.0316448	0.325097	0.526608	0.487633	0.456528	0.392155	0.426243	0.417773	-0.61875	-0.63173	-0.636398	-0.0396953	-0.199428	-0.138459	cluster 2
GO_VESSEL_DEVELOPMENT__GLOMERULUS_VASCULATURE_DEVELOPMENT	GO:0072012	0.107033	0.134631	0.19223	-0.222099	-0.0921366	0.378815	0.419435	0.53762	0.380754	0.486524	0.417979	-0.582503	-0.428927	-0.547624	-0.165428	-0.0213146	-0.160902	cluster 2
GO_KIDNEY_DEVELOPMENT__KIDNEY_VASCULATURE_DEVELOPMENT	GO:0061440	-0.0299706	0.0358465	0.13291	-0.224382	-0.0978572	0.326582	0.346474	0.468627	0.367982	0.48231	0.408559	-0.558625	-0.411951	-0.523099	-0.0381563	0.0276408	-0.101257	cluster 2
GO_VESSEL__RENAL_SYSTEM_VASCULATURE_DEVELOPMENT	GO:0061437	-0.0299706	0.0358465	0.13291	-0.224382	-0.0978572	0.326582	0.346474	0.468627	0.367982	0.48231	0.408559	-0.558625	-0.411951	-0.523099	-0.0381563	0.0276408	-0.101257	cluster 2
GO_EMBRYONIC_DEVELOPMENT__EMBRYONIC_SKELETAL_SYSTEM_MORPHOGENESIS	GO:0048704	-0.0272423	-0.0116818	-0.0301721	-0.088386	0.0313656	0.179085	0.170372	0.24182	0.218186	0.272813	0.40116	-0.364943	-0.343522	-0.393123	-0.11305	-0.108579	0.0180485	cluster 2
GO_IMMUNE_RESPONSE__IMMUNE_SYSTEM_DEVELOPMENT	GO:0002520	0.0163755	0.0286083	0.0244628	-0.00441923	0.0355515	0.0778564	0.0445555	0.150244	0.0855387	0.111531	0.100705	-0.155238	-0.103599	-0.140893	-0.0409386	-0.0460264	-0.0201282	cluster 2
GO___HEMATOPOIETIC_OR_LYMPHOID_ORGAN_DEVELOPMENT	GO:0048534	-0.00604135	0.0291171	0.0257797	-0.00734985	0.0383622	0.108729	0.0719397	0.182554	0.105121	0.144696	0.146641	-0.172586	-0.13609	-0.160981	-0.0655817	-0.0602946	-0.0418556	cluster 2
GO___HEMOPOIESIS	GO:0030097	-0.0144353	0.0435914	0.0283738	0.0075168	0.0174296	0.120161	0.0928696	0.201978	0.105863	0.158279	0.164087	-0.188575	-0.149936	-0.171916	-0.0857994	-0.0734298	-0.0545467	cluster 2
GO_CELL_ADHESION_AND_MOTILITY__SUBSTRATE_ADHESION_DEPENDENT_CELL_SPREADING	GO:0034446	-0.108457	-0.211848	-0.0723155	0.185923	0.210926	0.208715	0.121044	0.156601	0.192382	0.321663	0.300283	-0.393332	-0.440332	-0.469869	-0.0859447	-0.0241564	-0.0133273	cluster 2
GO_ADIPOSE_DIFFERENTIATION__NEGATIVE_REGULATION_OF_FAT_CELL_DIFFERENTIATION	GO:0045599	0.0172286	-0.0963954	0.0518584	0.0624432	0.0876371	0.123417	0.0838289	0.113151	0.0845459	0.236741	0.335125	-0.208418	-0.312134	-0.284544	-0.0593235	-0.037532	-0.0230384	cluster 2
GO_BONE__REGULATION_OF_CHONDROCYTE_DIFFERENTIATION	GO:0032330	0.0297279	-0.138148	-0.0310115	-0.0278059	0.245078	0.132923	0.0982532	0.140041	0.0813704	0.228032	0.327692	-0.366195	-0.426936	-0.330324	-0.0181823	-0.0169303	-0.0135439	cluster 2
GO_BONE__REGULATION_OF_CARTILAGE_DEVELOPMENT	GO:0061035	0.0567562	-0.0703826	0.00920008	0.0208552	0.219839	0.204911	0.176327	0.159893	0.124901	0.289311	0.340985	-0.392392	-0.450596	-0.362514	0.0124702	-0.02799	-0.119454	cluster 2
GO_CELL_GROWTH__REGULATION_OF_CELL_GROWTH	GO:0001558	-0.0246409	0.0151457	-0.024094	0.0345043	0.0813518	0.0183772	0.0292363	0.0408177	0.0423602	0.147415	0.172823	-0.166933	-0.166588	-0.203829	0.0114096	-0.0398759	-0.0220672	cluster 2
GO___POSITIVE_REGULATION_OF_CELL_MORPHOGENESIS_INVOLVED_IN_DIFFERENTIATION	GO:0010770	0.0295677	0.000219495	-0.0805558	0.10768	0.197403	0.127602	0.142229	0.189569	0.305499	0.354133	0.325047	-0.399765	-0.440324	-0.392501	-0.160652	-0.1128	0.0319145	cluster 2
GO_TGF_BETA_PATHWAY__REGULATION_OF_TRANSFORMING_GROWTH_FACTOR_BETA_RECEPTOR_SIGNALING_PATHWAY	GO:0017015	-0.0133725	-0.0323377	-0.056102	0.0178782	0.155755	0.0469329	0.0354214	0.0671637	0.152057	0.153953	0.320559	-0.307397	-0.298084	-0.318159	-0.076509	-0.074163	0.03183	cluster 2
GO_SER_THR_KINASE_SIGNALING__POSITIVE_REGULATION_OF_TRANSMEMBRANE_RECEPTOR_PROTEIN_SERINE_THREONINE_KINASE_SIGNALING_PATHWAY	GO:0090100	-0.120013	0.0302002	0.02517	-0.0756122	0.0975221	0.0932719	0.0939452	0.160635	0.23732	0.196354	0.302841	-0.369626	-0.316641	-0.363316	0.00991646	0.0531828	0.0524464	cluster 2
GO_BONE__BONE_DEVELOPMENT	GO:0060348	-0.111423	-0.138436	-0.0838172	-0.0630714	0.0611938	0.124398	0.100541	0.13929	0.086497	0.218537	0.26482	-0.284701	-0.315372	-0.256304	0.0262621	0.0867315	0.0428855	cluster 2
GO_SKELETAL_MUSCLE__SKELETAL_SYSTEM_DEVELOPMENT	GO:0001501	-0.109825	-0.0585427	-0.0495613	-0.0404125	0.0134457	0.160494	0.152878	0.18296	0.135899	0.238288	0.338766	-0.294619	-0.302993	-0.298169	-0.0114247	1.08065e-05	0.0268273	cluster 2
GO_SKELETAL_MUSCLE__SKELETAL_SYSTEM_MORPHOGENESIS	GO:0048705	-0.133828	-0.0874125	-0.0797383	-0.0775807	-0.0369657	0.177673	0.186983	0.214765	0.14871	0.206293	0.336283	-0.332402	-0.324299	-0.319903	0.0138079	0.0505208	0.0938043	cluster 2
GO_ORGAN_DEVELOPMENT__ORGAN_FORMATION	GO:0048645	0.0554962	0.0167707	0.0063848	0.00377015	0.260667	0.225863	0.203917	0.31182	0.0456058	0.301612	0.337808	-0.43023	-0.34795	-0.431315	-0.00918758	0.00366727	0.21171	cluster 2
GO___MULTICELLULAR_ORGANISM_GROWTH	GO:0035264	-0.0811909	-0.0748745	-0.0034741	-0.0696245	-0.0327955	0.164193	0.156824	0.275346	0.0757098	0.242528	0.150144	-0.245626	-0.290023	-0.332576	0.0420782	0.0239149	0.0638363	cluster 2
GO___MUSCLE_CELL_PROLIFERATION	GO:0033002	-0.020368	-0.134124	0.0598714	-0.0257672	0.0301228	0.387373	0.390216	0.423222	0.283215	0.294981	0.213026	-0.534924	-0.540793	-0.558968	0.0689344	0.0065356	0.191449	cluster 2
GO_OVARY__OVULATION_CYCLE	GO:0042698	-0.153127	-0.0423125	-0.115783	-0.0345252	0.158192	0.0917188	0.0981637	0.11543	0.257694	0.335604	0.268616	-0.0564482	-0.0681068	-0.136412	-0.255044	-0.170626	0.00689875	cluster 2
GO_OVARY__OVULATION_CYCLE_PROCESS	GO:0022602	-0.136277	-0.0172191	-0.0982435	-0.0499578	0.199939	0.135457	0.149345	0.147248	0.259516	0.323761	0.26001	-0.0644297	-0.0792971	-0.150826	-0.28436	-0.198995	-0.011842	cluster 2
GO___POSITIVE_REGULATION_OF_OSSIFICATION	GO:0045778	-0.0930608	-0.109966	-0.117692	-0.14794	0.175214	0.0589915	-0.0082483	0.0422496	0.267888	0.318534	0.413193	-0.157095	-0.234936	-0.0957718	-0.274391	-0.0976894	0.11427	cluster 2
GO___REGULATION_OF_BIOMINERAL_TISSUE_DEVELOPMENT	GO:0070167	-0.120427	-0.04593	-0.185136	-0.132601	0.175921	0.121923	0.0886062	0.0209426	0.282339	0.242608	0.405274	-0.267675	-0.200044	-0.130259	-0.103155	-0.115076	0.152419	cluster 2
GO_BONE__REGULATION_OF_BONE_MINERALIZATION	GO:0030500	-0.0743721	0.0107302	-0.191507	-0.113261	0.182527	0.0900654	0.0504101	0.00116027	0.284642	0.237681	0.401744	-0.246237	-0.175777	-0.104335	-0.161605	-0.128991	0.109807	cluster 2
GO___PHARYNGEAL_SYSTEM_DEVELOPMENT	GO:0060037	0.066703	-0.109705	0.123171	-0.184473	0.156201	-0.0298907	0.0913799	0.0548726	0.245311	0.573818	0.484053	-0.385577	-0.458533	-0.399978	0.11199	-0.29133	0.0171972	cluster 2
GO_EPITHELIAL_CELL_PROLIFERATION__REGULATION_OF_EPITHELIAL_CELL_PROLIFERATION	GO:0050678	-0.0757062	0.00344739	0.0458702	0.0491137	0.0265992	-0.0557967	-0.0298003	0.00191556	0.199283	0.274097	0.285815	-0.209957	-0.237177	-0.263669	-0.0949177	-0.00493143	0.0315317	cluster 2
GO_GRANULOCYTE__REGULATION_OF_GRANULOCYTE_DIFFERENTIATION	GO:0030852	-0.0791	0.000681427	0.0709507	0.0753465	0.119899	-0.00590526	0.136822	0.0668056	0.346849	0.604233	0.600983	-0.375075	-0.23099	-0.468462	-0.16797	-0.030865	-0.120613	cluster 2
GO_EPITHELIAL_CELL_PROLIFERATION__POSITIVE_REGULATION_OF_EPITHELIAL_CELL_PROLIFERATION	GO:0050679	-0.0825499	0.0164261	0.0841623	0.09753	0.152559	-0.00225661	0.0359697	-0.00126711	0.153028	0.300494	0.333852	-0.275886	-0.258734	-0.322311	-0.167203	-0.0989195	-0.0353046	cluster 2
GO_CELL_DIFFERENTIATION__CELL_FATE_DETERMINATION	GO:0001709	0.0134522	0.042796	-0.0347559	-0.0652222	0.2934	0.0122178	0.021697	0.218785	0.296878	0.46488	0.261432	-0.21158	-0.287276	-0.230265	-0.0906601	0.113056	0.17671	cluster 2
GO_BONE__POSITIVE_REGULATION_OF_BONE_MINERALIZATION	GO:0030501	0.100582	0.0685874	-0.0314272	-0.0456701	0.400785	-0.0705253	-0.0696527	-0.108535	0.286616	0.286096	0.422537	-0.299424	-0.347802	-0.26736	-0.253101	-0.207125	0.0361156	cluster 2
GO___POSITIVE_REGULATION_OF_BIOMINERAL_TISSUE_DEVELOPMENT	GO:0070169	0.065078	0.020961	-0.0650424	-0.0661225	0.379236	0.00663827	-0.0196211	-0.0961613	0.264719	0.255605	0.418798	-0.280299	-0.328718	-0.251804	-0.223702	-0.202251	0.0862723	cluster 2
GO___RESPONSE_TO_ESTROGEN	GO:0043627	-0.0127158	-0.0570823	-0.0515155	0.0253125	-0.0628157	0.0842519	0.0146155	0.00803149	0.151774	0.15723	0.252342	-0.153654	-0.170908	-0.160882	-0.0746695	0.0697099	0.102149	cluster 2
GO___RESPONSE_TO_ALCOHOL	GO:0097305	-0.00396133	0.0107031	0.0201777	-0.0262871	-0.0412288	0.0669519	-0.00314546	-0.00304245	0.0546952	0.121595	0.200746	-0.0502458	-0.0994356	-0.0570173	-0.0858028	0.0115434	-0.0113087	cluster 2
GO___RESPONSE_TO_ESTRADIOL	GO:0032355	0.0378824	-0.0392993	0.0787586	-0.0378883	-0.0218315	0.0472415	-0.0327505	-0.036238	0.202606	0.200161	0.311463	-0.126086	-0.184177	-0.167652	-0.12217	0.095413	0.0152669	cluster 2
GO___POSITIVE_REGULATION_OF_MULTICELLULAR_ORGANISMAL_METABOLIC_PROCESS	GO:0044253	0.0229441	-0.149013	-0.163438	0.0840946	-0.0191714	0.137213	0.181868	-0.102635	0.269456	0.368733	0.462168	-0.26475	-0.264402	-0.23777	-0.0495939	-0.118567	-0.16721	cluster 2
GO___POSITIVE_REGULATION_OF_COLLAGEN_BIOSYNTHETIC_PROCESS	GO:0032967	0.124746	-0.103547	-0.135731	-0.0163683	-0.0995182	0.15405	0.0881158	-0.184877	0.307796	0.480756	0.518029	-0.361157	-0.377341	-0.424592	0.0210701	-0.133236	-0.0711473	cluster 2
GO___POSITIVE_REGULATION_OF_COLLAGEN_METABOLIC_PROCESS	GO:0010714	0.0766464	-0.15038	-0.171684	-0.0652349	-0.11186	0.162368	0.142494	-0.159492	0.322347	0.485515	0.493793	-0.263765	-0.37335	-0.414126	0.0208194	-0.133041	-0.0706681	cluster 2
GO___CELLULAR_RESPONSE_TO_LIPID	GO:0071396	0.0125923	-0.0235896	0.0620052	0.0964865	-0.0533418	0.0522468	0.0851045	-0.0276383	0.163661	0.258517	0.240075	-0.143563	-0.168589	-0.160322	-0.0628833	-0.0457097	-0.0459675	cluster 2
GO___REGULATION_OF_MULTICELLULAR_ORGANISMAL_METABOLIC_PROCESS	GO:0044246	0.107141	-0.0340139	-0.0486357	0.169964	0.0898109	0.130173	0.148952	-0.0660722	0.302182	0.379359	0.470069	-0.29738	-0.335868	-0.279744	-0.14386	-0.205871	-0.298019	cluster 2
GO_CELL_MATRIX__REGULATION_OF_COLLAGEN_METABOLIC_PROCESS	GO:0010712	0.16268	-0.024313	-0.0392113	0.0805689	0.0284934	0.0965187	0.087357	-0.172014	0.339935	0.496124	0.499568	-0.250665	-0.410203	-0.411537	-0.117621	-0.228162	-0.220313	cluster 2
GO_CELL_MATRIX__REGULATION_OF_COLLAGEN_BIOSYNTHETIC_PROCESS	GO:0032965	0.160362	-0.0205545	-0.0411913	0.0655498	-0.0365167	0.0997515	0.0108325	-0.192083	0.332765	0.490367	0.516369	-0.304627	-0.4026	-0.406398	-0.0673149	-0.194034	-0.176346	cluster 2
GO___POSITIVE_REGULATION_OF_BEHAVIOR	GO:0048520	-0.0780152	-0.0529168	-0.0121388	-0.00479601	-0.0652479	0.0427552	0.148378	0.0920582	0.234747	0.315524	0.387598	-0.277331	-0.197045	-0.341085	-0.0344193	-0.0952814	0.062683	cluster 2
GO___CELL_GROWTH	GO:0016049	-0.13581	-0.0845896	-0.0217019	-0.00688547	0.00985261	0.0778591	0.0789313	0.146888	0.0903559	0.254249	0.326718	-0.202316	-0.216935	-0.227049	-0.0731341	-0.111634	-0.0644804	cluster 2
GO_TAXIS__REGULATION_OF_CHEMOTAXIS	GO:0050920	-0.150527	-0.0987782	-0.00656792	0.0718645	-0.0988265	0.119811	0.154902	0.163285	0.211918	0.293407	0.355642	-0.213879	-0.164862	-0.298219	-0.0488057	-0.151644	-0.0697928	cluster 2
GO_TAXIS__POSITIVE_REGULATION_OF_CHEMOTAXIS	GO:0050921	-0.0960831	-0.00878585	0.0454604	0.0357505	-0.0826626	0.101301	0.125514	0.120544	0.227138	0.30562	0.39712	-0.279883	-0.21647	-0.357234	-0.0930544	-0.146063	-0.0760272	cluster 2
GO_LIPOPROTEIN_METABOLISM__LIPOPROTEIN_METABOLIC_PROCESS	GO:0042157	0.0190569	-0.080367	-0.0317306	0.0664926	0.0129174	0.169497	0.0995062	0.126049	0.183013	0.252683	0.269724	-0.215593	-0.18807	-0.218739	-0.021443	-0.105213	-0.127697	cluster 2
GO_CELL_CYCLE_ARREST__CELL_CYCLE_ARREST	GO:0007050	-0.0457991	-0.00629778	0.0185695	0.036988	-0.0025404	0.0227237	0.0583993	0.148807	0.226508	0.287319	0.258578	-0.277033	-0.272761	-0.248227	-0.184823	-0.125114	-0.0926507	cluster 2
GO___REGULATION_OF_PROTEIN_LOCALIZATION	GO:0032880	-0.0910583	-0.0669372	-0.0617227	0.0719215	0.0414455	0.047304	0.0382878	0.062786	0.215369	0.230968	0.187235	-0.201444	-0.185679	-0.188233	-0.116242	-0.0780582	-0.0196993	cluster 2
GO___REGULATION_OF_ESTABLISHMENT_OF_PROTEIN_LOCALIZATION	GO:0070201	-0.0592163	-0.0273277	-0.0426899	0.0940662	0.0742543	0.0844457	0.0697303	0.101417	0.17822	0.212651	0.209612	-0.210402	-0.193894	-0.189657	-0.161902	-0.145164	-0.0718404	cluster 2
GO___REGULATION_OF_PROTEIN_TRANSPORT	GO:0051223	-0.0714108	-0.0101313	-0.0284998	0.0959462	0.0815879	0.0736938	0.054939	0.0863771	0.229187	0.248862	0.270302	-0.229066	-0.218823	-0.220639	-0.15652	-0.125388	-0.042289	cluster 2
GO___MULTI_MULTICELLULAR_ORGANISM_PROCESS	GO:0044706	0.0202115	0.0423807	0.0505777	0.00163108	0.0810233	0.0580932	0.0275544	0.0281722	-0.00322829	0.168341	0.202427	-0.0963949	-0.0649343	-0.0964479	-0.0745128	-0.01023	-0.0371991	cluster 2
GO___NEGATIVE_REGULATION_OF_LEUKOCYTE_DIFFERENTIATION	GO:1902106	0.0253213	0.056403	0.110505	0.0810226	0.123553	-0.00989694	0.0871204	0.0546397	0.156793	0.368646	0.400626	-0.210068	-0.204421	-0.144261	-0.124353	-0.0829268	-0.0806099	cluster 2
GO_SEX_FEMALE__FEMALE_PREGNANCY	GO:0007565	0.0204754	0.0423777	0.0320293	-0.00588058	0.0739575	0.0132224	0.0119884	-0.00355386	0.0697883	0.219345	0.213913	-0.133598	-0.103056	-0.130928	-0.0784051	-0.0601493	-0.0226161	cluster 2
GO___NEGATIVE_REGULATION_OF_CELLULAR_CARBOHYDRATE_METABOLIC_PROCESS	GO:0010677	-0.110882	0.0774472	-0.0903876	-0.0712367	-0.0489131	-0.0411485	0.032426	0.0236031	0.0746307	0.419788	0.284647	-0.126598	-0.24239	-0.0556457	-0.155855	-0.10988	-0.208179	cluster 2
GO___POSITIVE_REGULATION_OF_EXOCYTOSIS	GO:0045921	0.0223901	0.0764991	0.0326851	-0.142421	-0.10388	0.148699	0.116859	0.154283	0.259789	0.312211	0.455228	-0.364349	-0.389877	-0.246875	-0.213859	-0.0920353	-0.227236	cluster 2
GO___REGULATION_OF_EXOCYTOSIS	GO:0017157	-0.1212	-0.00404892	-0.0478203	-0.0446209	-0.0517213	0.0743639	0.102772	0.163653	0.191469	0.284068	0.282065	-0.171125	-0.109289	-0.117243	-0.141188	-0.136299	-0.237879	cluster 2
GO_EMBRYONIC_DEVELOPMENT__REGULATION_OF_DEVELOPMENTAL_PIGMENTATION	GO:0048070	-0.046242	-0.0228136	-0.141493	-0.27117	-0.108592	0.130624	0.23672	0.236196	0.244275	0.475954	0.411101	-0.307076	-0.167274	-0.267854	-0.154493	-0.0981795	-0.22424	cluster 2
GO___POSITIVE_REGULATION_OF_CALCIUM_ION_TRANSPORT_INTO_CYTOSOL	GO:0010524	-0.000584243	0.154554	0.0692881	0.225852	0.0051227	0.00922784	0.188579	0.0917927	0.273086	0.255735	0.345964	-0.301562	-0.215133	-0.237412	-0.195281	-0.208417	-0.0742128	cluster 2
GO___CELLULAR_DEFENSE_RESPONSE	GO:0006968	-0.0393386	0.251959	0.0470676	0.198606	0.0333169	0.100972	0.203236	0.168205	0.277506	0.325956	0.38538	-0.150851	-0.0468142	-0.144542	-0.104389	-0.0327776	0.0124757	cluster 2
GO_CALCIUM_HOMEOSTASIS__REGULATION_OF_CALCIUM_ION_TRANSPORT_INTO_CYTOSOL	GO:0010522	0.000714991	0.0715712	0.0048063	0.100161	-0.0894501	0.0268594	0.111392	0.15722	0.14882	0.227505	0.260723	-0.144474	-0.0828957	-0.0932466	-0.23107	-0.145682	-0.121912	cluster 2
GO___POSITIVE_REGULATION_OF_RELEASE_OF_SEQUESTERED_CALCIUM_ION_INTO_CYTOSOL	GO:0051281	-0.0722035	0.162699	0.105564	0.257701	0.00801752	0.15257	0.333296	0.23308	0.40713	0.404084	0.444945	-0.370204	-0.264398	-0.317042	-0.342902	-0.319476	-0.133592	cluster 2
GO___REGULATION_OF_RELEASE_OF_SEQUESTERED_CALCIUM_ION_INTO_CYTOSOL	GO:0051279	-0.0185381	0.119792	0.0450507	0.163791	-0.00516925	0.108451	0.181343	0.216168	0.198517	0.325609	0.319551	-0.216202	-0.154077	-0.222294	-0.326543	-0.232605	-0.153226	cluster 2
GO___POSITIVE_REGULATION_OF_CALCIUM_ION_TRANSPORT	GO:0051928	-0.083218	-0.0439516	-0.0152228	0.0589532	-0.162897	-0.000114201	0.167227	0.0552704	0.228499	0.252115	0.386633	-0.0974243	-0.137921	-0.125252	-0.169901	0.0140732	0.00501995	cluster 2
GO_TAXIS__POSITIVE_REGULATION_OF_LEUKOCYTE_CHEMOTAXIS	GO:0002690	-0.111424	0.0664694	0.055083	0.0286229	-0.123715	-0.0122931	-0.0278149	-0.000474076	0.203077	0.312131	0.419983	-0.112333	-0.074062	-0.231329	-0.134475	-0.0818242	-0.0868182	cluster 2
GO_TAXIS__REGULATION_OF_LEUKOCYTE_CHEMOTAXIS	GO:0002688	-0.0877582	0.0113311	0.0316933	0.0561562	-0.0956671	0.0067459	0.0344374	0.0523882	0.18893	0.349343	0.423922	-0.128235	-0.158043	-0.239496	-0.189462	-0.198568	-0.134224	cluster 2
GO_AMINOACID_METABOLISM__CELLULAR_RESPONSE_TO_AMINO_ACID_STIMULUS	GO:0071230	-0.185713	-0.132888	-0.0689135	-0.0394638	-0.119999	0.0771388	0.141324	0.106728	0.271304	0.364856	0.38711	-0.124893	-0.116118	-0.136035	-0.235057	-0.0934474	-0.143187	cluster 2
GO___BLOOD_CIRCULATION	GO:0008015	-0.0939736	-0.061713	-0.0343493	0.029862	-0.0783655	0.0328455	0.0644936	0.0340399	0.157853	0.257234	0.307374	-0.0504692	-0.0738311	-0.0271253	-0.139228	-0.0705696	-0.130044	cluster 2
GO_CIRCULATORY_SYSTEM__CIRCULATORY_SYSTEM_PROCESS	GO:0003013	-0.0980339	-0.0660869	-0.0342982	0.0258311	-0.0768033	0.0310737	0.0633848	0.0322517	0.166587	0.261926	0.311966	-0.0548064	-0.0789337	-0.0303995	-0.144111	-0.0734011	-0.129733	cluster 2
GO___REGULATION_OF_SECRETION	GO:0051046	-0.0333109	-0.0415836	0.02978	0.00459361	-0.0461807	0.0425163	0.0774457	0.0802952	0.109869	0.153155	0.199104	-0.0424157	-0.0449001	-0.0636922	-0.104808	-0.0714606	-0.0452471	cluster 2
GO___CELLULAR_RESPONSE_TO_ACID	GO:0071229	-0.0623503	-0.0339829	-0.0740317	0.0365549	-0.0308136	0.136135	0.0979656	0.079943	0.228734	0.335609	0.342291	-0.176095	-0.130779	-0.190119	-0.275354	-0.175914	-0.161041	cluster 2
GO___REGULATION_OF_HOMEOSTATIC_PROCESS	GO:0032844	-0.0437881	-0.0448396	0.0262503	0.0531766	-0.0219578	0.112954	0.064885	0.0692367	0.179057	0.207136	0.247831	-0.0840033	-0.107992	-0.0852413	-0.130182	-0.0932954	-0.12004	cluster 2
GO___MYELOID_LEUKOCYTE_MIGRATION	GO:0097529	-0.18002	0.0172024	0.0308538	0.10912	0.00512588	0.132428	0.154136	0.0501594	0.260949	0.33957	0.363099	-0.1246	-0.0951188	-0.157863	-0.255477	-0.254435	-0.239261	cluster 2
GO___GRANULOCYTE_MIGRATION	GO:0097530	-0.221854	-0.0501485	0.046009	0.197704	-0.0265547	0.139832	0.203241	0.0845222	0.283006	0.40123	0.407533	-0.179627	-0.203278	-0.256659	-0.303521	-0.19593	-0.216378	cluster 2
GO_GRANULOCYTE__GRANULOCYTE_CHEMOTAXIS	GO:0071621	-0.210621	-0.0242068	0.0454553	0.260557	0.0117347	0.14252	0.205356	0.0871203	0.275824	0.395621	0.398415	-0.159089	-0.199403	-0.26523	-0.325681	-0.247558	-0.273674	cluster 2
GO___NEGATIVE_REGULATION_OF_CARBOHYDRATE_METABOLIC_PROCESS	GO:0045912	-0.153174	-0.0265743	-0.0970008	0.0629067	-0.0192331	0.0252942	0.0869148	0.0647919	0.188378	0.430796	0.413721	-0.190418	-0.300675	-0.153258	-0.284766	-0.289115	-0.226325	cluster 2
GO___RECEPTOR_METABOLIC_PROCESS	GO:0043112	-0.154769	-0.111052	-0.0138656	0.140174	-0.0531504	0.0648855	0.0964923	0.136913	0.343049	0.371993	0.425032	-0.229859	-0.333548	-0.211301	-0.178773	-0.176424	-0.21103	cluster 2
GO_CELL_ADHESION__POSITIVE_REGULATION_OF_CELL_ADHESION	GO:0045785	-0.18473	-0.110686	-0.108591	0.139279	0.0137829	0.0555776	0.026695	0.0399969	0.236433	0.374789	0.390977	-0.160466	-0.177081	-0.206827	-0.180396	-0.160422	-0.116213	cluster 2
GO_HEART_DEVELOPMENT__VENTRICULAR_CARDIAC_MUSCLE_CELL_DIFFERENTIATION	GO:0055012	0.183867	0.170348	-0.0453086	0.110685	0.476551	-0.0213062	-0.0135522	0.0472383	0.244047	0.333002	0.0149666	-0.315171	-0.320203	-0.362205	-0.226365	-0.170122	-0.16205	cluster 2
GO_DNA_DAMAGE__INTRINSIC_APOPTOTIC_SIGNALING_PATHWAY_IN_RESPONSE_TO_DNA_DAMAGE	GO:0008630	0.0356305	0.0759821	-0.0949863	0.15165	0.213117	-0.0822264	-0.0558826	-0.025559	0.134979	0.132805	0.0512271	-0.207948	-0.179448	-0.184219	-0.0439526	-0.0520115	-0.0850642	cluster 2
GO___EXTRINSIC_APOPTOTIC_SIGNALING_PATHWAY_VIA_DEATH_DOMAIN_RECEPTORS	GO:0008625	0.0738776	0.0941625	-0.110278	0.148725	0.219063	0.116969	-0.031624	0.0862942	0.218778	0.137749	0.212838	-0.375367	-0.335822	-0.309678	0.0743504	-0.30706	-0.086727	cluster 2
GO___REGULATION_OF_CELLULAR_RESPONSE_TO_STRESS	GO:0080135	-0.0562295	-0.014761	-0.0646144	0.0751976	0.119934	0.049064	0.03922	0.0591324	0.0553391	0.0566522	0.00952451	-0.147387	-0.140066	-0.119169	-0.00674527	-0.0574963	-0.0445151	cluster 2
GO___REGULATION_OF_BINDING	GO:0051098	0.0378857	0.032431	0.0265545	0.152557	0.133663	0.0828904	0.0652976	0.0853374	0.0926849	0.121944	-0.028565	-0.233388	-0.249499	-0.222088	-0.0308386	-0.0893104	-0.0727188	cluster 2
GO___PREASSEMBLY_OF_GPI_ANCHOR_IN_ER_MEMBRANE	GO:0016254	0.204236	-0.100027	0.0898017	0.046454	0.366756	0.260955	0.055971	0.0745049	0.125783	0.127202	0.0644558	-0.33001	-0.290168	-0.451804	-0.111159	-0.0971682	-0.149619	cluster 2
GO_POST_TRANSLATIONAL__C_TERMINAL_PROTEIN_LIPIDATION	GO:0006501	0.365124	0.00497787	0.0570271	0.238982	0.413204	0.300679	0.139691	0.103656	0.162868	0.178592	0.188333	-0.402049	-0.406778	-0.465178	-0.201113	-0.273922	-0.345567	cluster 2
GO___GPI_ANCHOR_METABOLIC_PROCESS	GO:0006505	0.274616	0.00543454	0.0918199	0.0924702	0.31195	0.205208	0.102116	0.119111	0.204638	0.270496	0.288043	-0.372927	-0.390393	-0.398337	-0.112417	-0.120874	-0.22667	cluster 2
GO___GPI_ANCHOR_BIOSYNTHETIC_PROCESS	GO:0006506	0.336953	0.0268092	0.101361	0.105802	0.387171	0.159829	0.0379751	0.0638762	0.206197	0.275235	0.310255	-0.397455	-0.431195	-0.428661	-0.127219	-0.170654	-0.265029	cluster 2
GO_T_CELLS__T_CELL_PROLIFERATION	GO:0042098	0.0230108	0.00438784	0.0619616	0.055158	0.162412	0.157876	-0.0555859	0.196548	-0.00050881	0.161165	0.246428	-0.241195	-0.138869	-0.347196	0.076415	0.0600575	-0.207774	cluster 2
GO_LYMPHOCYTE__LYMPHOCYTE_PROLIFERATION	GO:0046651	0.134095	0.0341816	0.0947433	0.101684	0.174625	0.0639322	-0.0671537	0.14311	0.070637	0.151972	0.233381	-0.195566	-0.00113615	-0.199621	0.0412528	0.0474104	-0.139523	cluster 2
GO___MONONUCLEAR_CELL_PROLIFERATION	GO:0032943	0.183422	0.0725742	0.148418	0.116182	0.174263	0.0829045	-0.038546	0.166476	0.069361	0.149207	0.228053	-0.221439	-0.0394316	-0.221122	0.00427145	-0.00358382	-0.179591	cluster 2
GO_LEUKOCYTE_ACTIVATION__LEUKOCYTE_PROLIFERATION	GO:0070661	0.157286	0.0848826	0.142357	0.113	0.12236	0.0841333	-0.00748812	0.19367	0.108918	0.181746	0.2489	-0.230459	-0.0674667	-0.24672	0.00172468	-0.023106	-0.185079	cluster 2
GO___NEGATIVE_REGULATION_OF_STEROID_METABOLIC_PROCESS	GO:0045939	-0.104119	0.0338913	-0.0302972	0.382822	0.177467	0.117601	-0.0524896	0.0112364	-0.0858975	0.108783	0.34093	-0.162905	-0.139273	-0.291178	-0.110588	-0.145946	-0.0921717	cluster 2
GO___NEGATIVE_REGULATION_OF_STEROID_BIOSYNTHETIC_PROCESS	GO:0010894	-0.0881856	0.0377015	0.0262305	0.358327	0.127464	0.121471	-0.0720662	-0.103051	-0.0902588	0.110619	0.264484	-0.286194	-0.170957	-0.271085	-0.168352	-0.237344	-0.0792928	cluster 2
GO_APOPTOSIS__REGULATION_OF_EXECUTION_PHASE_OF_APOPTOSIS	GO:1900117	-0.00228164	0.114813	-0.0999636	0.364877	0.236774	0.0179002	0.0788754	-0.0942391	0.115374	0.347031	0.198384	-0.224534	-0.259725	-0.140622	-0.335487	-0.0286298	-0.0268002	cluster 2
GO___CORTICAL_ACTIN_CYTOSKELETON_ORGANIZATION	GO:0030866	-0.0369861	0.251115	0.00358167	0.421482	0.102959	-0.132203	-0.0425458	-0.161958	0.11423	0.15878	0.296403	-0.286623	-0.252869	-0.392093	-0.342157	-0.0679945	-0.121416	cluster 2
GO___CORTICAL_CYTOSKELETON_ORGANIZATION	GO:0030865	0.0321646	0.316809	0.0702574	0.460166	0.0517334	-0.116907	-0.0417041	-0.150504	0.133575	0.155331	0.277277	-0.320857	-0.29533	-0.416939	-0.319455	-0.11486	-0.209513	cluster 2
GO_CELL_CYCLE__NEGATIVE_REGULATION_OF_MITOTIC_CELL_CYCLE	GO:0045930	-0.152155	-0.12454	-0.0572991	0.159958	0.173333	-0.0150731	0.0641564	0.0780764	0.211677	0.225678	0.046472	-0.21137	-0.309779	-0.300969	-0.0186943	-0.0146156	0.0393443	cluster 2
GO_IMMUNE_RESPONSE__ANTIGEN_PROCESSING_AND_PRESENTATION_OF_EXOGENOUS_PEPTIDE_ANTIGEN_VIA_MHC_CLASS_II	GO:0019886	-0.0206769	-0.118596	-0.11716	0.274584	0.0306386	0.0790866	0.101338	0.0733779	0.23325	0.0417243	0.0243044	-0.244727	-0.235294	-0.223488	-0.075249	-0.0164353	0.0501881	cluster 2
GO_IMMUNE_RESPONSE__ANTIGEN_PROCESSING_AND_PRESENTATION_OF_PEPTIDE_OR_POLYSACCHARIDE_ANTIGEN_VIA_MHC_CLASS_II	GO:0002504	-0.0100018	-0.116039	-0.097102	0.269324	0.0300571	0.0942363	0.1171	0.0906929	0.236942	0.0528367	0.0229734	-0.236685	-0.234497	-0.217518	-0.108755	-0.0526402	0.0133351	cluster 2
GO_IMMUNE_RESPONSE__ANTIGEN_PROCESSING_AND_PRESENTATION_OF_PEPTIDE_ANTIGEN_VIA_MHC_CLASS_II	GO:0002495	-0.0100018	-0.116039	-0.097102	0.269324	0.0300571	0.0942363	0.1171	0.0906929	0.236942	0.0528367	0.0229734	-0.236685	-0.234497	-0.217518	-0.108755	-0.0526402	0.0133351	cluster 2
GO_CENTRAL_NERVOUS_SYSTEM__CENTRAL_NERVOUS_SYSTEM_NEURON_DEVELOPMENT	GO:0021954	-0.0509834	0.0991192	0.0186009	0.100088	0.130217	0.122185	0.146895	0.142777	-0.000298573	0.0269003	0.183246	-0.138558	-0.211649	-0.243484	0.0240796	0.0571863	0.00113012	cluster 2
GO_CENTRAL_NERVOUS_SYSTEM__CENTRAL_NERVOUS_SYSTEM_PROJECTION_NEURON_AXONOGENESIS	GO:0021952	-0.130333	0.0555769	0.0235969	0.147641	0.103212	-0.0522004	0.0611532	0.141915	0.0374592	0.220793	0.284262	-0.2554	-0.191406	-0.380717	0.150067	0.0364321	0.0411336	cluster 2
GO___PROTEIN_KINASE_B_SIGNALING	GO:0043491	-0.0652728	-0.0225282	0.222971	0.306236	0.180146	0.00705913	0.0902798	0.131514	0.232344	0.155931	0.204343	-0.297072	-0.409888	-0.412014	-0.085001	-0.0215471	-0.157687	cluster 2
GO_CENTRAL_NERVOUS_SYSTEM__CENTRAL_NERVOUS_SYSTEM_NEURON_AXONOGENESIS	GO:0021955	-0.0615896	0.21887	0.147122	0.218814	0.19327	0.018822	0.116425	0.170155	0.142173	0.213174	0.366578	-0.363472	-0.319105	-0.444125	0.054031	-0.0907206	-0.16906	cluster 2
GO___NEGATIVE_REGULATION_OF_CYTOKINE_MEDIATED_SIGNALING_PATHWAY	GO:0001960	-0.00183721	0.185131	0.19576	0.230807	0.169841	-0.123152	0.0333832	0.1576	0.0729094	0.198192	0.261555	-0.316159	-0.323544	-0.398519	-0.0176198	-0.0139221	-0.155957	cluster 2
GO_AUTOPHAGY__AUTOPHAGIC_VACUOLE_ASSEMBLY	GO:0000045	-0.12996	0.362561	0.14193	0.380811	0.300757	-0.00703862	-0.110473	0.053597	0.04992	0.186991	0.296943	-0.460302	-0.460222	-0.398521	-0.168058	0.0685566	0.0568105	cluster 2
GO_NERVOUS__CRANIAL_NERVE_MORPHOGENESIS	GO:0021602	-0.075074	0.25123	0.213426	0.174877	0.149255	-0.011702	0.0540228	0.0494725	0.174166	0.356014	0.408346	-0.301697	-0.39889	-0.491542	-0.0392636	0.0825274	0.130987	cluster 2
GO_CELL_ADHESION__NEGATIVE_REGULATION_OF_CELL_CELL_ADHESION	GO:0022408	-0.0541349	-0.211745	-0.14973	0.378906	0.415544	0.108181	0.172604	0.175642	0.092024	0.196453	0.232689	-0.289391	-0.236413	-0.225546	-0.222416	-0.0508023	0.0788671	cluster 2
GO___MEMBRANE_LIPID_BIOSYNTHETIC_PROCESS	GO:0046467	0.00799254	-0.135582	0.0111121	0.117177	0.153899	0.0914593	-0.0209655	0.0696169	0.0620413	0.167008	0.263126	-0.234633	-0.207759	-0.155861	-0.160124	-0.0798589	-0.164627	cluster 2
GO_HORMONE_METABOLISM__HORMONE_TRANSPORT	GO:0009914	-0.0232245	-0.15429	-0.0245927	0.130968	0.104486	0.0643246	0.0360514	0.026262	0.106456	0.228196	0.208238	-0.161251	-0.135001	-0.0848014	-0.0978132	0.0122763	0.0210213	cluster 2
GO_HORMONE_METABOLISM__HORMONE_SECRETION	GO:0046879	0.0116403	-0.149527	-0.0288525	0.140441	0.131999	0.0490556	0.0185879	0.00882144	0.155404	0.288162	0.237156	-0.201968	-0.182806	-0.113463	-0.0607597	0.0284112	0.0234188	cluster 2
GO___POSITIVE_REGULATION_OF_FOCAL_ADHESION_ASSEMBLY	GO:0051894	-0.0408109	-0.0051327	-0.102814	0.231972	0.302645	-0.0382683	-0.0316486	-0.0352678	0.238696	0.193586	0.300009	-0.149083	-0.00516728	-0.345347	-0.231286	-0.245311	-0.103187	cluster 2
GO___POSITIVE_REGULATION_OF_CELL_JUNCTION_ASSEMBLY	GO:1901890	-0.0408109	-0.0051327	-0.102814	0.231972	0.302645	-0.0382683	-0.0316486	-0.0352678	0.238696	0.193586	0.300009	-0.149083	-0.00516728	-0.345347	-0.231286	-0.245311	-0.103187	cluster 2
GO___POLYOL_METABOLIC_PROCESS	GO:0019751	-0.0909824	-0.00339556	-0.0851737	0.211766	0.129936	0.0161542	0.0183661	-0.000456463	0.162662	0.116348	0.120592	-0.107386	-0.0398808	-0.189939	-0.199162	0.0521209	-0.155451	cluster 2
GO___PHOSPHOLIPID_DEPHOSPHORYLATION	GO:0046839	-0.126791	0.127231	-0.0416444	0.292423	0.267907	0.0504364	-0.0149524	0.0526939	0.344478	0.25173	0.58812	-0.342433	-0.310768	-0.307392	-0.272145	-0.0931581	-0.406632	cluster 2
GO___PHOSPHATIDYLINOSITOL_DEPHOSPHORYLATION	GO:0046856	-0.293186	0.0833505	-0.11616	0.387698	0.31563	0.0952531	-0.00790054	0.126658	0.492265	0.394457	0.64121	-0.348608	-0.315477	-0.395232	-0.443309	-0.0898339	-0.229825	cluster 2
GO_INFLAMMATION__REGULATION_OF_INTERLEUKIN_6_BIOSYNTHETIC_PROCESS	GO:0045408	-0.0784526	-0.0762376	-0.130876	0.492972	0.343667	0.19542	0.31639	0.191701	0.506702	0.384633	0.204093	-0.189047	-0.24943	-0.275864	-0.300093	-0.224228	-0.112805	cluster 2
GO___RESPONSE_TO_IRON_ION	GO:0010039	-0.142721	-0.0530392	-0.180928	0.183058	0.104641	-0.0332728	0.0534494	-0.0554945	0.332897	0.356856	0.0618028	-0.14687	-0.182427	-0.212164	-0.110755	-0.119021	-0.102602	cluster 2
GO___REGULATION_OF_NOTCH_SIGNALING_PATHWAY	GO:0008593	-0.0646695	0.0501733	-0.0736872	0.125904	0.063584	0.00527887	0.065492	0.184281	0.242169	0.323687	0.299126	-0.225898	-0.293043	-0.303194	-0.0484696	0.0296376	-0.0506761	cluster 2
GO___CYTOPLASMIC_SEQUESTERING_OF_PROTEIN	GO:0051220	-0.0599995	0.0946659	-0.0726717	0.254121	0.076817	0.0898419	-0.0384547	0.0483739	0.363065	0.283531	0.232246	-0.433451	-0.374866	-0.436684	-0.179898	-0.06909	-0.013888	cluster 2
GO_DNA_DAMAGE__REGULATION_OF_DNA_DAMAGE_RESPONSE__SIGNAL_TRANSDUCTION_BY_P53_CLASS_MEDIATOR	GO:0043516	0.00648254	0.0891862	-0.244681	0.301232	0.0171823	0.118815	0.0729388	-0.0190448	0.396513	0.394223	0.401906	-0.429549	-0.413286	-0.390677	-0.16486	-0.0677607	-0.029988	cluster 2
GO___NEGATIVE_REGULATION_OF_INTRACELLULAR_TRANSPORT	GO:0032387	-0.0408342	0.0419203	-0.0917504	0.0367377	0.0848141	0.0864485	0.0180754	0.0379828	0.210031	0.293124	0.176109	-0.219852	-0.185205	-0.115741	-0.177131	-0.125833	-0.0133798	cluster 2
GO___REGULATION_OF_INTRACELLULAR_TRANSPORT	GO:0032386	-0.0399857	-0.0088145	-0.0526394	0.0989975	0.0754773	0.00014351	-0.025194	0.0370803	0.0960521	0.17057	0.135756	-0.158751	-0.135744	-0.126667	-0.117544	-0.115982	-0.0195786	cluster 2
GO___POSITIVE_REGULATION_OF_CYCLIN_DEPENDENT_PROTEIN_KINASE_ACTIVITY	GO:0045737	-0.0916552	0.0292316	-0.160344	0.108175	0.143821	0.154973	0.206603	0.172095	0.171958	0.498736	0.465987	-0.253841	-0.441808	-0.422673	-0.407523	-0.130026	-0.137187	cluster 2
GO_VESSEL__VENOUS_BLOOD_VESSEL_DEVELOPMENT	GO:0060841	-0.208253	0.109551	-0.293398	-0.0667408	0.44471	0.20915	0.24184	0.148838	0.460373	0.544704	0.488226	-0.525878	-0.550188	-0.56392	-0.260656	-0.250296	-0.114204	cluster 2
GO___REGULATION_OF_INTRACELLULAR_PROTEIN_TRANSPORT	GO:0033157	-0.103835	-0.0376662	-0.0878109	0.046135	0.095338	0.0198221	-0.00187288	0.0237508	0.179595	0.193448	0.251915	-0.145737	-0.167348	-0.15628	-0.128398	-0.125322	-0.0108859	cluster 2
GO___POSITIVE_REGULATION_OF_OSTEOBLAST_DIFFERENTIATION	GO:0045669	-0.144258	-0.115652	-0.220963	-0.0115319	0.0964426	0.119631	0.102127	0.00329766	0.224592	0.259796	0.413951	-0.307319	-0.315554	-0.263185	-0.207491	-0.0803019	-0.0061382	cluster 2
GO___NEGATIVE_REGULATION_OF_NEURAL_PRECURSOR_CELL_PROLIFERATION	GO:2000178	-0.1254	0.0146687	0.0154709	0.220737	0.334917	0.0999442	0.0177973	0.234511	0.200031	0.241473	0.248583	-0.195182	-0.344764	-0.204461	0.0302907	-0.166925	-0.249781	cluster 2
GO___RESPONSE_TO_OXYGEN_LEVELS	GO:0070482	-0.09481	0.0100763	-0.0601047	0.101002	0.127783	-0.00015877	-0.0138922	0.00880756	0.101584	0.136387	0.125568	-0.114911	-0.164336	-0.136221	-0.0606615	-0.109595	-0.132681	cluster 2
GO_HYPOXIA__RESPONSE_TO_HYPOXIA	GO:0001666	-0.0790926	0.0287956	-0.0400173	0.12939	0.162717	0.00243003	-0.0280006	0.00373719	0.0811412	0.10604	0.0926765	-0.114962	-0.176063	-0.140395	-0.0712839	-0.135014	-0.153782	cluster 2
GO___RESPONSE_TO_DECREASED_OXYGEN_LEVELS	GO:0036293	-0.077283	0.0271798	-0.0341881	0.122417	0.15762	-0.00300959	-0.0330123	0.00397084	0.0894533	0.119169	0.103947	-0.116548	-0.165823	-0.136016	-0.0846954	-0.144403	-0.166288	cluster 2
GO_BONE__BONE_RESORPTION	GO:0045453	-0.0251387	0.0480102	-0.143308	0.393031	0.470865	0.174001	0.192478	0.0967353	0.0201586	0.306965	0.131211	-0.206721	-0.247133	-0.315376	-0.106757	-0.326865	-0.179892	cluster 2
GO_SUGAR_METABOLISM__AMINOGLYCAN_CATABOLIC_PROCESS	GO:0006026	-0.00760211	0.0695368	-0.0790633	0.274079	0.303718	0.0154386	0.0263079	0.230675	-0.00732882	0.179171	0.257614	-0.20118	-0.145746	-0.216191	-0.00609926	-0.130849	-0.239132	cluster 2
GO___GLYCOSAMINOGLYCAN_CATABOLIC_PROCESS	GO:0006027	-0.0314252	0.0455926	-0.141944	0.265279	0.262814	-0.032069	0.0705914	0.190748	0.015733	0.201021	0.276384	-0.190459	-0.204855	-0.257938	0.00948754	-0.1645	-0.217995	cluster 2
GO_CELL_MATRIX__CELL_SUBSTRATE_JUNCTION_ASSEMBLY	GO:0007044	-0.261575	-0.0487583	-0.299501	0.396829	0.350137	-0.0248166	0.0239172	0.179666	0.0544571	0.301629	0.322583	-0.244759	-0.281342	-0.307684	-0.366895	-0.180168	-0.23531	cluster 2
GO___NEURON_APOPTOTIC_PROCESS	GO:0051402	-0.140064	0.147311	-0.225756	0.208977	0.190881	0.110034	0.0318477	0.0660807	0.0428075	0.250712	0.292966	-0.163474	-0.209239	-0.211684	-0.14678	-0.244001	-0.239175	cluster 2
GO___HAIR_FOLLICLE_MATURATION	GO:0048820	0.0924815	-0.0256358	0.0491299	0.325587	0.3451	0.10569	0.166085	0.393272	0.162075	0.0503652	0.425253	-0.264771	-0.320527	-0.138895	-0.342382	-0.0384168	-0.171495	cluster 2
GO_CELL_METABOLISM__3__PHOSPHOADENOSINE_5__PHOSPHOSULFATE_METABOLIC_PROCESS	GO:0050427	0.16968	0.0661202	0.134858	0.280433	0.466033	0.14136	0.264646	0.15123	-0.0248831	0.0359557	0.322968	-0.304251	-0.244494	-0.249772	-0.360748	-0.390072	-0.208306	cluster 2
GO_PURINE_METABOLISM__PURINE_RIBONUCLEOSIDE_BISPHOSPHATE_METABOLIC_PROCESS	GO:0034035	0.16968	0.0661202	0.134858	0.280433	0.466033	0.14136	0.264646	0.15123	-0.0248831	0.0359557	0.322968	-0.304251	-0.244494	-0.249772	-0.360748	-0.390072	-0.208306	cluster 2
GO_TGF_BETA_PATHWAY__NEGATIVE_REGULATION_OF_TRANSFORMING_GROWTH_FACTOR_BETA_RECEPTOR_SIGNALING_PATHWAY	GO:0030512	0.074107	0.000296979	0.00628213	0.1026	0.281379	0.11691	0.109025	0.108426	0.0606538	0.0868782	0.256635	-0.281364	-0.245133	-0.279906	-0.14664	-0.268421	-0.122338	cluster 2
GO___REGULATION_OF_PATHWAY_RESTRICTED_SMAD_PROTEIN_PHOSPHORYLATION	GO:0060393	0.066879	0.138328	0.093249	0.175659	0.379159	0.155292	0.125749	0.0764169	0.0596056	0.150984	0.339993	-0.361237	-0.374337	-0.371291	-0.189255	-0.169392	-0.090356	cluster 2
GO_TGF_BETA_PATHWAY__TRANSFORMING_GROWTH_FACTOR_BETA_RECEPTOR_SIGNALING_PATHWAY	GO:0007179	-0.125058	0.00999663	-0.0197518	0.136852	0.205512	0.0226061	0.0141486	0.0366594	0.070557	-0.0352733	0.0562942	-0.139577	-0.107774	-0.130027	-0.0950093	-0.070371	-0.0807452	cluster 2
GO___REGULATION_OF_AUTOPHAGY	GO:0010506	-0.187206	0.0242659	-0.1544	0.119965	0.258654	0.133704	0.140573	0.197676	-0.0525992	0.020964	0.167583	-0.158602	-0.223418	-0.218993	-0.139166	-0.186567	-0.093843	cluster 2
GO___POSITIVE_REGULATION_OF_PATHWAY_RESTRICTED_SMAD_PROTEIN_PHOSPHORYLATION	GO:0010862	-0.0272911	0.153506	0.0256134	0.124005	0.332391	0.252974	0.272915	0.234175	0.118198	0.115078	0.295241	-0.392661	-0.325777	-0.380251	-0.135269	-0.133045	-0.184413	cluster 2
GO_TGF_BETA_PATHWAY__CELLULAR_RESPONSE_TO_TRANSFORMING_GROWTH_FACTOR_BETA_STIMULUS	GO:0071560	-0.108982	-0.00752882	-0.0177218	0.0717448	0.154665	0.0801904	0.097846	0.0922296	0.111934	0.0218374	0.0917757	-0.182989	-0.202982	-0.212141	-0.107886	-0.0612587	-0.0497023	cluster 2
GO_TGF_BETA_PATHWAY__RESPONSE_TO_TRANSFORMING_GROWTH_FACTOR_BETA	GO:0071559	-0.10882	-0.00752792	-0.0177571	0.0769961	0.153981	0.0854107	0.105235	0.097951	0.115761	0.0299805	0.102221	-0.191997	-0.210858	-0.220249	-0.112826	-0.0697048	-0.0565455	cluster 2
GO___DERMATAN_SULFATE_PROTEOGLYCAN_METABOLIC_PROCESS	GO:0050655	-0.19097	-0.161166	-0.241967	0.111124	0.485912	0.15551	0.244171	0.351042	0.104189	0.196413	0.258998	-0.152798	-0.194189	-0.180514	0.0353354	-0.231921	-0.441812	cluster 2
GO___HEART_TRABECULA_FORMATION	GO:0060347	-0.330634	-0.1216	-0.258838	0.135963	0.347777	0.171505	0.416915	0.424055	0.204437	0.376001	0.158059	-0.0478474	-0.141055	-0.16694	-0.117342	-0.266625	-0.305991	cluster 2
GO___HEART_TRABECULA_MORPHOGENESIS	GO:0061384	-0.268356	-0.0167697	-0.154742	0.234959	0.392676	0.159203	0.230012	0.331807	0.0976599	0.192259	0.0745042	-0.12399	-0.14439	-0.207041	-0.20753	-0.272833	-0.280046	cluster 2
GO___REGULATION_OF_OXIDOREDUCTASE_ACTIVITY	GO:0051341	-0.0584302	0.0100071	-0.0261442	0.0756018	0.300871	0.138177	0.0720085	0.101806	0.210036	0.156038	0.0929959	-0.0373538	-0.0549336	-0.0892299	-0.158849	-0.107872	-0.204141	cluster 2
GO___NEGATIVE_REGULATION_OF_PROTEIN_PHOSPHORYLATION	GO:0001933	-0.0926044	-0.0365832	-0.0698947	0.134207	0.148324	0.0973152	0.10054	0.106822	0.186211	0.202454	0.158918	-0.111988	-0.101898	-0.0611931	-0.246505	-0.296907	-0.291162	cluster 2
GO___NEGATIVE_REGULATION_OF_PHOSPHORYLATION	GO:0042326	-0.113669	-0.0517965	-0.0607145	0.112404	0.117205	0.107628	0.13534	0.151574	0.175166	0.198493	0.166382	-0.118001	-0.118429	-0.0766514	-0.237125	-0.282951	-0.277618	cluster 2
GO___NEGATIVE_REGULATION_OF_PHOSPHORUS_METABOLIC_PROCESS	GO:0010563	-0.0954052	-0.0714679	-0.0742329	0.10226	0.109376	0.0801025	0.109939	0.131615	0.158163	0.155396	0.123719	-0.102375	-0.099209	-0.0500087	-0.193976	-0.252396	-0.240215	cluster 2
GO___NEGATIVE_REGULATION_OF_PHOSPHATE_METABOLIC_PROCESS	GO:0045936	-0.0954052	-0.0714679	-0.0742329	0.10226	0.109376	0.0801025	0.109939	0.131615	0.158163	0.155396	0.123719	-0.102375	-0.099209	-0.0500087	-0.193976	-0.252396	-0.240215	cluster 2
GO___NEGATIVE_REGULATION_OF_PROTEIN_KINASE_ACTIVITY	GO:0006469	-0.102175	-0.0608639	-0.068823	0.13059	0.15975	0.131836	0.132699	0.151049	0.146639	0.152303	0.0853948	-0.133264	-0.116992	-0.0746689	-0.251546	-0.295774	-0.269129	cluster 2
GO___NEGATIVE_REGULATION_OF_TRANSFERASE_ACTIVITY	GO:0051348	-0.0466597	-0.0295914	-0.0470277	0.145926	0.15628	0.125338	0.124949	0.138032	0.0819522	0.100367	0.0430192	-0.113472	-0.0963844	-0.0573841	-0.215258	-0.274163	-0.275897	cluster 2
GO___NEGATIVE_REGULATION_OF_KINASE_ACTIVITY	GO:0033673	-0.0797991	-0.0458095	-0.0546711	0.142345	0.179321	0.133061	0.137879	0.152411	0.105829	0.128834	0.067699	-0.120033	-0.105109	-0.0652867	-0.238045	-0.309088	-0.271411	cluster 2
GO_MAPK_INACTIVATION__INACTIVATION_OF_MAPK_ACTIVITY	GO:0000188	-0.263695	0.109932	-0.169252	0.212174	0.353849	0.157849	0.260964	0.268751	0.339208	0.409502	0.0701487	-0.257841	-0.237713	-0.176217	-0.255648	-0.402764	-0.468854	cluster 2
GO___REGULATION_OF_THE_FORCE_OF_HEART_CONTRACTION	GO:0002026	-0.220421	-0.0208837	-0.335843	0.301829	0.331992	0.314349	0.303233	0.3592	0.251477	0.476631	0.399975	-0.146981	-0.174452	-0.102437	-0.33015	-0.410959	-0.318304	cluster 2
GO_APOPTOSIS__CELL_TYPE_SPECIFIC_APOPTOTIC_PROCESS	GO:0097285	-0.0501913	0.0628329	-0.120012	0.159396	0.215586	0.144677	0.0809162	0.107054	0.135361	0.192927	0.117312	-0.114847	-0.184612	-0.139741	-0.209927	-0.295657	-0.176041	cluster 2
GO___NEGATIVE_REGULATION_OF_COAGULATION	GO:0050819	0.12137	-0.036492	-0.0329402	0.402293	0.193638	0.383723	0.197028	0.174149	0.149746	0.246055	0.134906	-0.0678464	-0.135354	-0.205655	-0.310534	-0.358663	-0.215937	cluster 2
GO_BLOOD_COAGULATION__NEGATIVE_REGULATION_OF_BLOOD_COAGULATION	GO:0030195	0.0769554	-0.10031	-0.0621478	0.385019	0.195035	0.390171	0.190037	0.158666	0.12739	0.244502	0.12629	-0.065322	-0.146378	-0.223095	-0.253875	-0.318472	-0.157319	cluster 2
GO___NEGATIVE_REGULATION_OF_HEMOSTASIS	GO:1900047	0.0769554	-0.10031	-0.0621478	0.385019	0.195035	0.390171	0.190037	0.158666	0.12739	0.244502	0.12629	-0.065322	-0.146378	-0.223095	-0.253875	-0.318472	-0.157319	cluster 2
GO___TRIVALENT_INORGANIC_CATION_TRANSPORT	GO:0072512	0.152325	0.0544496	-0.039974	0.497924	0.331097	0.372177	0.200826	0.171134	0.24352	0.366822	0.352686	-0.450056	-0.354684	-0.408729	-0.443879	-0.445368	-0.463989	cluster 2
GO_IRON_METABOLISM__FERRIC_IRON_TRANSPORT	GO:0015682	0.152325	0.0544496	-0.039974	0.497924	0.331097	0.372177	0.200826	0.171134	0.24352	0.366822	0.352686	-0.450056	-0.354684	-0.408729	-0.443879	-0.445368	-0.463989	cluster 2
GO___TRANSFERRIN_TRANSPORT	GO:0033572	0.152325	0.0544496	-0.039974	0.497924	0.331097	0.372177	0.200826	0.171134	0.24352	0.366822	0.352686	-0.450056	-0.354684	-0.408729	-0.443879	-0.445368	-0.463989	cluster 2
GO_CYTOSKELETON__REGULATION_OF_ACTIN_FILAMENT_LENGTH	GO:0030832	0.0958109	0.0636177	0.0339212	0.286053	0.136743	0.188872	0.220568	0.230027	0.179909	0.231905	0.221873	-0.240718	-0.266863	-0.291082	-0.308991	-0.31597	-0.275332	cluster 2
GO_CYTOSKELETON__REGULATION_OF_ACTIN_POLYMERIZATION_OR_DEPOLYMERIZATION	GO:0008064	0.0971502	0.0643149	0.0346954	0.289088	0.137676	0.213314	0.225484	0.232764	0.202957	0.238822	0.224626	-0.264263	-0.285213	-0.305769	-0.309495	-0.308497	-0.269694	cluster 2
GO___REGULATION_OF_PROTEIN_POLYMERIZATION	GO:0032271	0.0922737	0.0554797	-0.00434739	0.244096	0.160245	0.174147	0.157307	0.158887	0.199449	0.130377	0.138628	-0.179899	-0.202405	-0.177544	-0.219523	-0.275504	-0.272937	cluster 2
GO_CYTOSKELETON__REGULATION_OF_ACTIN_FILAMENT_POLYMERIZATION	GO:0030833	0.103407	0.0602327	0.0201805	0.310327	0.174419	0.237414	0.21113	0.219291	0.191797	0.191114	0.208096	-0.234488	-0.252399	-0.251806	-0.309512	-0.347431	-0.31581	cluster 2
GO___REGULATION_OF_PROTEIN_COMPLEX_ASSEMBLY	GO:0043254	0.0310808	-0.0395402	-0.0432996	0.100568	0.124999	0.127684	0.077593	0.0930926	0.0451841	0.0764727	0.114637	-0.115091	-0.117355	-0.124849	-0.113764	-0.192242	-0.170256	cluster 2
GO_GOLGI_DYNAMICS__GOLGI_VESICLE_BUDDING	GO:0048194	0.244981	0.0705153	-0.0802849	0.551386	0.325905	0.464036	0.472041	0.41122	0.210231	0.272314	0.510711	-0.595786	-0.42026	-0.636979	-0.406205	-0.680484	-0.527107	cluster 2
GO___REGULATION_OF_LAMELLIPODIUM_ASSEMBLY	GO:0010591	0.189524	0.00222026	0.134527	0.421015	0.336395	0.410866	0.387832	0.359906	0.328417	0.12281	0.346457	-0.277918	-0.335322	-0.46104	-0.228955	-0.468806	-0.255294	cluster 2
GO___NUCLEOTIDE_TRANSPORT	GO:0006862	0.0409703	-0.0464929	-0.113402	0.197666	0.152146	0.110151	0.128403	0.281723	0.197016	0.0315758	0.122859	-0.0828046	-0.151606	-0.024829	-0.114574	-0.363455	-0.182403	cluster 2
GO___SULFUR_COMPOUND_BIOSYNTHETIC_PROCESS	GO:0044272	-0.0260489	-0.0835614	-0.147487	0.116695	-0.00742192	0.125202	0.113273	0.14701	0.071283	0.0723068	0.097924	-0.0684229	-0.115974	-0.0892676	-0.00789209	-0.171029	-0.235056	cluster 2
GO___NEGATIVE_REGULATION_OF_EXOCYTOSIS	GO:0045920	-0.305417	0.141356	-0.00230856	0.198729	0.540046	-0.101542	0.161322	0.108675	-0.0345008	0.150871	0.140213	-0.116209	0.0282851	-0.144585	-0.162928	-0.241447	-0.210445	cluster 2
GO_ADIPOSE__FAT_CELL_DIFFERENTIATION	GO:0045444	-0.165694	0.0434658	-0.0171992	0.0533359	0.103588	0.0730629	0.098626	0.0126311	-0.0638216	0.0389764	0.0993089	-0.00542043	-0.0083176	-0.0388059	-0.128627	-0.0571334	-0.118313	cluster 2
GO___INTRACELLULAR_RECEPTOR_SIGNALING_PATHWAY	GO:0030522	-0.097847	0.0107124	0.0210725	0.0598107	0.126454	0.0181529	-0.0600178	-0.0316636	0.0330418	0.0499306	0.0474525	-0.0221123	-0.0556388	-0.0363885	0.0140334	-0.0362209	-0.0770837	cluster 2
GO___POSITIVE_REGULATION_OF_PROTEOLYSIS	GO:0045862	-0.171275	0.058219	-0.21481	0.259321	0.254885	-0.0374471	-0.0771797	-0.0327552	-0.0114905	0.104812	0.180064	-0.0829867	-0.158911	-0.0612606	-0.0948119	-0.151893	-0.239925	cluster 2
GO___POSITIVE_REGULATION_OF_PROTEASOMAL_PROTEIN_CATABOLIC_PROCESS	GO:1901800	-0.128854	0.106071	-0.175318	0.281613	0.325845	-0.0287115	-0.0626631	-0.0106921	-0.131378	0.0554597	0.101792	-0.113405	-0.191155	-0.0861193	-0.026891	-0.115012	-0.29615	cluster 2
GO___POSITIVE_REGULATION_OF_PROTEASOMAL_UBIQUITIN_DEPENDENT_PROTEIN_CATABOLIC_PROCESS	GO:0032436	-0.131193	0.137619	-0.231851	0.288241	0.355764	-0.0654651	-0.0874104	-0.0217516	-0.109894	0.0402272	0.133966	-0.0838282	-0.155579	-0.0572121	-0.0715056	-0.171082	-0.30759	cluster 2
GO___POSITIVE_REGULATION_OF_CELLULAR_CATABOLIC_PROCESS	GO:0031331	-0.173366	0.0125269	-0.0667833	0.163184	0.209412	-0.0430604	-0.0451863	0.0327894	-0.0190731	0.114235	0.263518	-0.0475377	-0.109597	-0.0455675	-0.0734937	-0.0942384	-0.128132	cluster 2
GO___RESPONSE_TO_HYPEROXIA	GO:0055093	-0.251957	0.0688104	-0.110734	0.150887	0.401388	-0.00140065	-0.00411279	0.065809	-0.0881685	0.277023	0.418051	-0.286143	-0.37775	-0.0958251	-0.0982	-0.0928947	-0.149827	cluster 2
GO___RESPONSE_TO_INCREASED_OXYGEN_LEVELS	GO:0036296	-0.251957	0.0688104	-0.110734	0.150887	0.401388	-0.00140065	-0.00411279	0.065809	-0.0881685	0.277023	0.418051	-0.286143	-0.37775	-0.0958251	-0.0982	-0.0928947	-0.149827	cluster 2
GO___REGULATION_OF_NITRIC_OXIDE_SYNTHASE_ACTIVITY	GO:0050999	-0.068083	-0.143828	-0.168545	0.0481976	0.253289	0.125556	0.0006991	0.0528939	0.292535	0.142979	-0.0349804	-0.0762626	0.00733768	-0.0361106	-0.0397858	-0.142844	-0.173114	cluster 2
GO___REGULATION_OF_MONOOXYGENASE_ACTIVITY	GO:0032768	-0.106786	-0.141049	-0.115142	0.0524736	0.274074	0.0830519	-0.08701	-0.015138	0.369141	0.245304	0.103443	-0.0476635	0.0168488	-0.000232211	-0.118992	-0.240172	-0.260435	cluster 2
GO_EPITHELIAL_CELLS__REGULATION_OF_EPIDERMAL_CELL_DIFFERENTIATION	GO:0045604	-0.209812	-0.0228679	-0.0696564	0.102271	0.238418	0.0586355	-0.00650067	0.0413461	0.333814	0.2592	0.177087	-0.109466	-0.193083	-0.12711	-0.0320131	-0.16484	-0.169336	cluster 2
GO___REGULATION_OF_KERATINOCYTE_DIFFERENTIATION	GO:0045616	-0.299697	-0.296322	-0.241655	0.068038	0.242748	0.148154	-0.00849051	-0.0367453	0.463239	0.42358	0.330217	0.0357012	-0.111991	-0.155993	-0.116522	-0.232412	-0.167982	cluster 2
GO___POSITIVE_REGULATION_OF_INTRACELLULAR_PROTEIN_TRANSPORT	GO:0090316	-0.0676638	-0.00957095	-0.0614183	0.0701567	0.133049	-0.0729738	-0.0769189	-0.0323078	0.0935968	0.131752	0.249032	-0.0266767	-0.0602573	-0.114011	-0.12428	-0.158315	-0.0138689	cluster 2
GO___POSITIVE_REGULATION_OF_NUCLEOCYTOPLASMIC_TRANSPORT	GO:0046824	-0.0846367	-0.0221766	-0.0405601	0.0950116	0.150329	-0.0794271	-0.0997685	-0.0693442	0.138027	0.169088	0.206118	-0.0220251	-0.0569064	-0.069279	-0.124362	-0.128227	0.0277002	cluster 2
GO___POSITIVE_REGULATION_OF_PROTEIN_IMPORT_INTO_NUCLEUS	GO:0042307	-0.124824	-0.0587118	-0.0534053	0.077165	0.179531	-0.0733376	-0.095085	-0.0226198	0.174041	0.169812	0.266855	-0.0351522	-0.0794997	-0.113097	-0.10884	-0.100431	0.0917291	cluster 2
GO___REGULATION_OF_SODIUM_ION_TRANSPORT	GO:0002028	-0.216433	-0.210485	-0.110714	0.0768854	0.198374	-0.00311679	0.0315092	-0.0434403	-0.0017791	0.226516	0.231229	-0.0150969	-0.0642596	-0.0383052	-0.183305	-0.0242728	0.00243776	cluster 2
GO_SEX_FEMALE__MATERNAL_PROCESS_INVOLVED_IN_FEMALE_PREGNANCY	GO:0060135	-0.16722	-0.179214	-0.270338	0.166667	0.209923	0.0102536	-0.00337824	-0.0323619	0.00579019	0.182627	0.171072	-0.00119045	-0.111928	-0.081164	-0.0166133	-0.115245	0.092112	cluster 2
GO___NEURON_MATURATION	GO:0042551	-0.262464	-0.130893	0.166073	0.153	0.0120421	-0.0690059	0.154295	0.103818	0.0651545	0.294036	0.1648	-0.138397	-0.173593	-0.110663	-0.12925	0.0154891	0.0727843	cluster 2
GO___RESPONSE_TO_CAMP	GO:0051591	-0.126194	-0.04015	0.0700701	0.0213649	0.00324166	-0.0198945	0.0199996	-0.0239842	0.0153591	0.0513014	0.0783735	-0.135457	-0.118856	-0.100722	-0.0211195	0.0853558	-0.0727762	cluster 2
GO_T_CELLS__POSITIVE_REGULATION_OF_CD4_POSITIVE__ALPHA_BETA_T_CELL_ACTIVATION	GO:2000516	0.0726861	-0.0924099	0.206772	0.195894	-0.0625992	0.0829722	0.0191125	0.0550857	0.149035	0.20204	0.131533	-0.0277476	-0.119645	-0.234091	0.0996911	-0.0486331	-0.0718922	cluster 2
GO_ENDOTHELIAL__POSITIVE_REGULATION_OF_VASCULAR_ENDOTHELIAL_GROWTH_FACTOR_RECEPTOR_SIGNALING_PATHWAY	GO:0030949	-0.287257	-0.220462	0.110384	0.107166	0.0369862	0.108276	0.0487939	0.0798454	0.412938	0.275022	0.369849	-0.341907	-0.541362	-0.418538	0.191293	-0.105685	-0.202461	cluster 2
GO___NEGATIVE_REGULATION_OF_RESPONSE_TO_EXTERNAL_STIMULUS	GO:0032102	-0.0932924	-0.026238	0.0415696	0.088574	-0.0390252	-0.00361681	0.0589911	0.00548743	0.116065	0.257592	0.19217	-0.126592	-0.160123	-0.130361	0.0456019	-0.0121941	0.0107173	cluster 2
GO___NEGATIVE_REGULATION_OF_GROWTH	GO:0045926	-0.034091	-0.00496211	0.0621434	0.0204505	-0.0366484	-0.050286	-0.0049908	-0.00202798	0.102822	0.224399	0.216157	-0.184863	-0.205653	-0.188038	0.0938797	-0.0200277	0.00896326	cluster 2
GO___NEGATIVE_REGULATION_OF_CELL_GROWTH	GO:0030308	-0.0304707	-0.0400257	0.0207722	0.0200617	0.0291451	0.00687076	0.0263488	0.0287834	0.0808683	0.21156	0.183456	-0.227661	-0.250229	-0.23258	0.0787295	-0.05623	0.0104196	cluster 2
GO___RESPONSE_TO_VITAMIN	GO:0033273	-0.0513291	-0.0342407	0.0691103	0.0590117	0.0143842	-0.0206519	-0.187959	0.0207493	0.264997	0.327554	0.184597	-0.218395	-0.269172	-0.235687	-0.0647919	-0.0302329	0.0144699	cluster 2
GO___POSITIVE_REGULATION_OF_TYROSINE_PHOSPHORYLATION_OF_STAT3_PROTEIN	GO:0042517	-0.0336051	0.038333	0.00559984	0.1063	0.0523803	-0.10161	-0.108906	-0.240132	0.414089	0.375927	0.392117	-0.316767	-0.299863	-0.352424	0.109077	0.041332	-0.0368499	cluster 2
GO___POSITIVE_REGULATION_OF_MYELOID_CELL_DIFFERENTIATION	GO:0045639	-0.106398	-0.0601344	-0.0192618	0.175295	0.104435	0.0298249	-0.0216967	-0.0862211	0.442807	0.327241	0.360023	-0.293506	-0.24678	-0.296369	-0.0185685	0.00423193	-0.0280361	cluster 2
GO_T_CELLS__POSITIVE_REGULATION_OF_CD4_POSITIVE__ALPHA_BETA_T_CELL_DIFFERENTIATION	GO:0043372	-0.0147512	-0.101692	0.120879	0.181267	-0.143361	-0.028937	-0.158214	-0.075162	0.268594	0.374122	0.229809	-0.209568	-0.199215	-0.369923	0.20037	0.0477864	-0.034441	cluster 2
GO___RESPONSE_TO_DRUG	GO:0042493	-0.010849	0.00183157	0.0139107	0.0134688	-0.0410653	-0.00690719	-0.016298	-0.0101208	0.135895	0.179244	0.128632	-0.0894932	-0.0482457	-0.0563333	0.0419396	-0.0116013	-0.0297072	cluster 2
GO___REGULATION_OF_VASCULAR_PERMEABILITY	GO:0043114	-0.090358	-0.14362	0.0362004	-0.0118429	-0.255413	-0.153101	-0.106221	-0.175683	0.463924	0.501879	0.403736	-0.361312	-0.205313	-0.278105	0.0672498	-0.0699753	-0.129996	cluster 2
GO___POSITIVE_REGULATION_OF_PROTEIN_COMPLEX_ASSEMBLY	GO:0031334	-0.113976	-0.096818	-0.186178	-0.00216554	-0.0274613	0.0967424	-0.00336589	0.0430179	0.158775	0.207396	0.242081	-0.129095	-0.0800048	-0.0277537	0.0304142	-0.117283	-0.11468	cluster 2
GO___NEGATIVE_REGULATION_OF_SIGNAL_TRANSDUCTION_IN_ABSENCE_OF_LIGAND	GO:1901099	-0.20189	-0.185005	-0.133974	0.192089	0.00155995	0.172021	0.103478	0.166254	0.286745	0.313697	0.203621	-0.119905	-0.0542387	-0.031965	-0.00858623	-0.191345	-0.161789	cluster 2
GO___NEGATIVE_REGULATION_OF_EXTRINSIC_APOPTOTIC_SIGNALING_PATHWAY_IN_ABSENCE_OF_LIGAND	GO:2001240	-0.20189	-0.185005	-0.133974	0.192089	0.00155995	0.172021	0.103478	0.166254	0.286745	0.313697	0.203621	-0.119905	-0.0542387	-0.031965	-0.00858623	-0.191345	-0.161789	cluster 2
GO_CELL_ADHESION__POSITIVE_REGULATION_OF_CELL_CELL_ADHESION	GO:0022409	-0.20317	-0.254199	-0.295255	0.348239	-0.0345584	-0.0919542	-0.0278228	0.0289062	0.223167	0.238526	0.448181	-0.138932	-0.16636	-0.165321	-0.0288528	-0.125938	-0.0862892	cluster 2
GO___NEGATIVE_REGULATION_OF_GTPASE_ACTIVITY	GO:0034260	-0.273468	-0.343737	-0.229581	0.175133	0.199441	0.0685827	0.139479	0.132065	0.232722	0.319684	0.350084	-0.0250491	-0.173032	-0.135313	0.0127454	-0.154857	-0.1304	cluster 2
GO_CELL_ADHESION__REGULATION_OF_CELL_CELL_ADHESION	GO:0022407	-0.209308	-0.238516	-0.172406	0.195432	0.118677	0.0734468	0.0661127	0.0846969	0.167943	0.249417	0.329001	-0.129508	-0.130053	-0.138583	-0.0727445	-0.0208635	0.00132207	cluster 2
GO___REGULATION_OF_PROTEIN_LOCALIZATION_TO_CELL_SURFACE	GO:2000008	-0.0725496	-0.237014	-0.0318905	0.0265146	0.0292154	0.0342888	-0.091773	0.021707	0.427329	0.505105	0.354646	-0.117384	-0.181948	-0.110315	-0.13384	-0.215932	-0.0933073	cluster 2
GO___NEGATIVE_REGULATION_OF_ENDOPEPTIDASE_ACTIVITY	GO:0010951	-0.00368267	-0.0193698	-0.0354617	0.0963699	0.09177	0.035141	-0.0596909	-0.0321627	0.255059	0.293166	0.242209	-0.032301	-0.0358626	-0.0222701	-0.084157	-0.0583437	-0.0761326	cluster 2
GO___NEGATIVE_REGULATION_OF_PEPTIDASE_ACTIVITY	GO:0010466	-0.00341147	-0.0216737	-0.0392283	0.0884398	0.0902457	0.0434774	-0.0521012	-0.0373173	0.262611	0.297836	0.255102	-0.0283358	-0.0362692	-0.0194052	-0.0834187	-0.0594392	-0.0770449	cluster 2
GO___REGULATION_OF_LIPID_METABOLIC_PROCESS	GO:0019216	-0.0193231	-0.0707271	0.0241885	0.110107	0.0445654	-0.00919453	-0.0288928	0.0665917	0.179771	0.211424	0.230564	0.0118187	-0.0328522	-0.0412074	-0.128818	-0.122611	-0.149039	cluster 2
GO_REPRODUCTION__POSITIVE_REGULATION_OF_REPRODUCTIVE_PROCESS	GO:2000243	-0.207024	-0.0596364	-0.0445684	0.110362	0.151679	-0.0833874	-0.109668	0.0704819	0.395462	0.259711	0.358204	-0.178742	-0.155639	-0.0787651	-0.227345	-0.173667	-0.238163	cluster 2
GO___POSITIVE_REGULATION_OF_HOMEOSTATIC_PROCESS	GO:0032846	-0.206058	-0.0605683	-0.0465237	0.209336	-0.0137169	0.0186332	0.110779	0.0997814	0.298795	0.211804	0.290383	-0.11899	-0.0376339	-0.0845406	-0.131512	-0.152161	-0.101385	cluster 2
GO_NEUTROPHIL__NEUTROPHIL_CHEMOTAXIS	GO:0030593	-0.197809	-0.129173	-0.126617	0.205376	-0.0720586	0.174578	0.192975	0.116227	0.352053	0.437143	0.389595	-0.101903	-0.183173	-0.217051	-0.276162	-0.185371	-0.220995	cluster 2
GO___NEUTROPHIL_MIGRATION	GO:1990266	-0.197809	-0.129173	-0.126617	0.205376	-0.0720586	0.174578	0.192975	0.116227	0.352053	0.437143	0.389595	-0.101903	-0.183173	-0.217051	-0.276162	-0.185371	-0.220995	cluster 2
GO_HORMONE_METABOLISM__RESPONSE_TO_PEPTIDE_HORMONE	GO:0043434	-0.0963867	-0.0764736	-0.0335542	0.047712	-0.0577301	0.0530062	0.072493	0.0396507	0.151345	0.152191	0.202181	-0.0347806	-0.0471149	-0.0548002	-0.103732	-0.095081	-0.0736984	cluster 2
GO___RESPONSE_TO_PEPTIDE	GO:1901652	-0.100597	-0.0747447	-0.017544	0.0696732	-0.0432726	0.0440917	0.0736217	0.0348678	0.162479	0.171628	0.205856	-0.0623934	-0.0853252	-0.0843685	-0.106802	-0.0926875	-0.0790043	cluster 2
GO___RESPONSE_TO_OSMOTIC_STRESS	GO:0006970	-0.179283	-0.0773052	-0.0723175	0.0807511	-0.122928	0.066694	-0.0244796	0.0166192	0.194145	0.314137	0.18458	-0.192219	-0.0288065	-0.0854394	-0.0827862	-0.188145	-0.190326	cluster 2
GO_MACROPHAGE__REGULATION_OF_MACROPHAGE_DIFFERENTIATION	GO:0045649	-0.141975	0.000312494	-0.11092	0.27743	0.06386	0.0247727	0.0717482	-0.0047919	0.30731	0.446698	0.373472	-0.178588	-0.097939	-0.083748	-0.173607	-0.133018	-0.302505	cluster 2
GO___CELLULAR_RESPONSE_TO_OSMOTIC_STRESS	GO:0071470	-0.116846	-0.137897	0.0468102	0.0399186	-0.174788	0.00880379	-0.0385834	-0.0569782	0.261401	0.36628	0.0417943	-0.211769	-0.0673195	-0.0327105	-0.178824	-0.0877462	0.0172052	cluster 2
GO___POSITIVE_REGULATION_OF_PHOSPHATASE_ACTIVITY	GO:0010922	0.0038969	-0.268468	0.118236	0.203806	-0.312823	0.197054	0.199205	0.0737695	0.520026	0.44108	0.162226	-0.157897	-0.212933	-0.101474	-0.164776	-0.120982	0.203477	cluster 2
GO_TLRX_PATHWAY__REGULATION_OF_TOLL_LIKE_RECEPTOR_SIGNALING_PATHWAY	GO:0034121	-0.15116	-0.145479	0.0966537	0.132583	-0.199167	-0.10783	0.0542002	-0.0268669	0.190068	0.210263	0.162124	0.013545	-0.137096	-0.169361	-0.253392	-0.0966773	-0.211199	cluster 2
GO_PEPTIDE_METABOLISM__PEPTIDE_TRANSPORT	GO:0015833	0.056569	-0.107301	0.0763988	0.212471	-0.0551297	-0.0614337	0.0302622	-0.05713	0.142877	0.272625	0.217081	-0.0612515	-0.14264	-0.0455476	-0.120738	0.0629001	-0.0278157	cluster 2
GO___AMIDE_TRANSPORT	GO:0042886	-5.49662e-05	-0.157826	0.0187515	0.146485	-0.13403	-0.0679916	-0.00793112	-0.085591	0.143811	0.266084	0.1846	0.000314183	-0.0342516	0.0191446	-0.0938628	0.0759036	-0.0399468	cluster 2
GO___REGULATION_OF_TYROSINE_PHOSPHORYLATION_OF_STAT5_PROTEIN	GO:0042522	-0.0192709	0.213734	-0.0519496	0.0439938	-0.00553412	-0.0771875	-0.0495459	-0.206995	0.366037	0.32321	0.345925	-0.28731	-0.127412	-0.197478	0.0835201	-0.327252	0.1006	cluster 2
GO___POSITIVE_REGULATION_OF_LEUKOCYTE_DIFFERENTIATION	GO:1902107	-0.0423079	0.0964625	0.0782377	0.132658	0.0952724	0.0758525	-0.00171133	-0.0313866	0.267964	0.27259	0.230906	-0.204925	-0.164674	-0.225981	-0.00383532	-0.205895	-0.193204	cluster 2
GO_IMMUNE_RESPONSE__REGULATION_OF_MYELOID_LEUKOCYTE_DIFFERENTIATION	GO:0002761	-0.121971	-0.0131714	-0.0116339	0.204468	0.1681	0.0412419	0.0374822	-0.0517576	0.397814	0.409854	0.408597	-0.205331	-0.179706	-0.24931	-0.115927	-0.168202	-0.206948	cluster 2
GO___POSITIVE_REGULATION_OF_CELL_SUBSTRATE_ADHESION	GO:0010811	-0.0648507	0.010112	0.029349	0.146212	0.154376	0.0535425	0.00660369	0.0159546	0.255532	0.356519	0.326131	-0.220784	-0.227629	-0.236018	-0.167586	-0.200263	-0.144078	cluster 2
GO___REGULATION_OF_MYELOID_CELL_DIFFERENTIATION	GO:0045637	-0.0445615	0.0102663	0.0721047	0.104048	0.141448	0.0760786	0.0333992	0.011868	0.347823	0.353534	0.33698	-0.259279	-0.239267	-0.298247	-0.106259	-0.135751	-0.146253	cluster 2
GO___REGULATION_OF_JAK_STAT_CASCADE	GO:0046425	0.00584972	0.0622267	0.0112737	0.0557318	-0.0357367	0.10993	0.02018	-0.0231766	0.275807	0.27704	0.158263	-0.152777	-0.0987238	-0.121079	-0.0652364	-0.127491	-0.0817559	cluster 2
GO___POSITIVE_REGULATION_OF_JAK_STAT_CASCADE	GO:0046427	-0.0366604	0.182066	0.0919972	0.0688862	-0.078851	0.160939	0.108567	0.0157137	0.391975	0.364001	0.377734	-0.291324	-0.238808	-0.277441	-0.101452	-0.165544	-0.140686	cluster 2
GO___POSITIVE_REGULATION_OF_TYROSINE_PHOSPHORYLATION_OF_STAT_PROTEIN	GO:0042531	0.0343793	0.24907	0.174156	0.12608	-0.0200628	0.0807111	-0.00342894	-0.116178	0.389929	0.365455	0.362086	-0.304724	-0.232034	-0.264955	-0.120662	-0.148917	-0.15897	cluster 2
GO_CELL_CYCLE__NEGATIVE_REGULATION_OF_CELL_CYCLE	GO:0045786	0.0268938	0.0552771	0.0404316	-0.000646502	0.0194418	-0.0381575	-0.0563172	-0.0177849	0.14806	0.113352	0.0201096	-0.213202	-0.201761	-0.194862	-0.0419185	0.00496348	-0.000304242	cluster 2
GO___POSITIVE_REGULATION_OF_ERYTHROCYTE_DIFFERENTIATION	GO:0045648	0.0263167	-0.0703542	0.258018	0.136282	0.111022	0.00853577	-0.0419481	-0.0599463	0.428741	0.258999	0.291565	-0.433173	-0.376679	-0.50904	-0.0715411	0.0755888	0.12335	cluster 2
GO___MAINTENANCE_OF_LOCATION_IN_CELL	GO:0051651	0.00187026	0.0217858	-0.0661847	0.125101	0.0911692	-0.0469077	0.0308695	-0.0209896	0.171091	0.0398424	0.0529524	-0.25481	-0.265471	-0.243518	0.0159049	0.0235541	0.0366144	cluster 2
GO_PROTEIN_LOCALIZATION__MAINTENANCE_OF_PROTEIN_LOCATION_IN_CELL	GO:0032507	-0.00236623	0.00797429	-0.0711378	0.148682	0.0935455	-0.0138723	0.0447771	-0.033797	0.182302	0.0725309	0.0673731	-0.272739	-0.253333	-0.243964	0.000415933	0.0160779	0.0399774	cluster 2
GO_MONOCYTE__MONOCYTE_DIFFERENTIATION	GO:0030224	0.197497	0.0363687	0.02093	0.242584	0.34545	-0.246992	-0.0311074	-0.0838652	0.300626	0.352946	0.357152	-0.560634	-0.431994	-0.550439	0.0678747	0.035012	0.00433921	cluster 2
GO___MAINTENANCE_OF_LOCATION	GO:0051235	0.0866157	0.067832	0.000571624	0.166984	0.0872094	-0.060062	0.0505686	-0.0180372	0.162816	0.0940667	0.183231	-0.287422	-0.278301	-0.255609	-0.0631663	-0.0585132	0.0051122	cluster 2
GO_PROTEIN_LOCALIZATION__MAINTENANCE_OF_PROTEIN_LOCATION	GO:0045185	0.0153673	0.065646	-0.0674772	0.137885	0.135088	-0.0326939	0.034635	-0.0361217	0.186615	0.104838	0.117902	-0.290285	-0.270936	-0.265821	-0.057534	-0.0434119	0.0092366	cluster 2
GO___POSITIVE_REGULATION_OF_ORGANELLE_ORGANIZATION	GO:0010638	0.0629364	-0.0179037	-0.0560436	-0.0112775	0.00630805	0.0122393	-0.0247025	-0.0157977	0.189502	0.15263	-0.00571263	-0.193319	-0.15863	-0.13679	0.0417611	-0.0603837	-0.0211895	cluster 2
GO___CELLULAR_RESPONSE_TO_HEAT	GO:0034605	0.336686	0.0462288	-0.17037	0.0167886	0.034079	-0.0564125	-0.186547	-0.0331647	0.416159	0.34332	0.161452	-0.230354	-0.216251	-0.30491	-0.096082	-0.0182608	0.161886	cluster 2
GO_EPITHELIAL_CELL_DIFFERENTIATION__NEGATIVE_REGULATION_OF_EPITHELIAL_CELL_DIFFERENTIATION	GO:0030857	-0.0725779	0.248832	0.319152	-0.207464	0.0289245	-0.0571518	0.057567	-0.161374	0.266548	0.160512	0.244167	-0.146452	-0.312509	-0.140235	0.195802	0.0306646	0.148743	cluster 2
GO_PYRIMIDINE_METABOLISM__PYRIMIDINE_CONTAINING_COMPOUND_CATABOLIC_PROCESS	GO:0072529	0.16613	0.0966559	0.169104	-0.0218071	0.121636	-0.121545	-0.093748	-0.163062	0.291628	0.282126	0.0910676	-0.171877	-0.255314	-0.290453	-0.0152672	-0.0254099	0.0940945	cluster 2
GO___RESPONSE_TO_NUTRIENT	GO:0007584	0.0422359	0.0609878	0.12188	-0.00826206	-0.0342077	-0.0454501	-0.121577	0.031677	0.103441	0.167493	0.087202	-0.115536	-0.159949	-0.133189	0.0871145	0.0577092	0.0697977	cluster 2
GO___POSITIVE_REGULATION_OF_PROTEIN_OLIGOMERIZATION	GO:0032461	-0.177775	0.315283	-0.0973071	-0.0277291	-0.146493	-0.112097	-0.252339	-0.194253	0.0617149	0.485704	0.331207	-0.305382	-0.27584	-0.243195	0.243823	-0.0327785	-0.158701	cluster 2
GO___REGULATION_OF_PROTEIN_OLIGOMERIZATION	GO:0032459	-0.0066177	0.290422	-0.0167935	0.0576488	0.0103289	-0.188017	-0.157879	-0.195753	-0.145967	0.336525	0.130246	-0.273654	-0.23963	-0.283854	0.232825	0.0504489	-0.0915857	cluster 2
GO___ERYTHROCYTE_DIFFERENTIATION	GO:0030218	-0.0605238	0.0718124	-0.0683393	-0.0336526	0.0173142	-0.041939	-0.104806	0.0477981	0.134685	0.119904	0.145058	-0.18803	-0.12793	-0.0802868	0.122496	-0.0127632	0.00139924	cluster 2
GO___ERYTHROCYTE_HOMEOSTASIS	GO:0034101	-0.0286636	0.125387	-0.0361648	0.0378703	0.100161	-0.101523	-0.163389	-0.0278258	0.0553191	0.0924127	0.0788611	-0.202333	-0.117441	-0.0823507	0.112518	-0.0149841	0.0259863	cluster 2
GO___MYELOID_CELL_HOMEOSTASIS	GO:0002262	0.0096685	0.13664	-0.00567316	0.0662348	0.104904	-0.084974	-0.132101	-0.0323899	0.157464	0.191479	0.143072	-0.258021	-0.181765	-0.124739	0.0708901	-0.0673022	-0.0119127	cluster 2
GO_NEURON_DEVELOPMENT__POSITIVE_REGULATION_OF_NEURON_APOPTOTIC_PROCESS	GO:0043525	-0.153604	0.048917	-0.140149	0.126618	0.184419	-0.111138	-0.211523	-0.151731	0.0609202	0.262994	0.344413	-0.230242	-0.276134	-0.125451	-0.0100379	0.00819477	0.0895566	cluster 2
GO_NEURON_DEVELOPMENT__POSITIVE_REGULATION_OF_NEURON_DEATH	GO:1901216	-0.0795792	0.113605	-0.0508951	0.154727	0.236413	-0.143309	-0.245035	-0.189692	0.0575177	0.277183	0.332789	-0.237174	-0.308675	-0.157632	-0.0272987	0.00460971	0.0871862	cluster 2
GO_ADIPOSE_DIFFERENTIATION__REGULATION_OF_FAT_CELL_DIFFERENTIATION	GO:0045598	-0.105525	-0.0979378	0.021905	0.0358996	0.100504	-0.101525	-0.0481839	-0.0203832	-0.0353428	0.154622	0.212808	-0.0981313	-0.188652	-0.10719	0.100768	0.0931081	0.0228702	cluster 2
GO___PROTEIN_O_LINKED_GLYCOSYLATION	GO:0006493	-0.0127881	-0.0684849	-0.037145	0.128128	0.0492918	-0.0845727	-0.0149136	0.0115723	0.183014	0.199288	0.35979	-0.160624	-0.210053	-0.271242	0.0331519	0.155607	0.0669648	cluster 2
GO_SUGAR_METABOLISM__O_GLYCAN_PROCESSING	GO:0016266	-0.0606771	-0.0419487	-0.0616941	0.254345	0.155928	-0.14024	-0.0827109	-0.0223946	0.176692	0.132173	0.290884	-0.0733813	-0.16318	-0.134542	0.00810376	0.132412	0.0748588	cluster 2
GO___GLYCEROLIPID_CATABOLIC_PROCESS	GO:0046503	0.150971	-0.0179596	0.0846846	0.185876	-0.0248471	-0.207891	-0.221001	-0.220821	0.276297	0.39744	0.14836	-0.279143	-0.127655	-0.160773	0.122072	0.134492	0.0670385	cluster 2
GO___REGULATION_OF_TYROSINE_PHOSPHORYLATION_OF_STAT3_PROTEIN	GO:0042516	-0.0314976	0.0251735	-0.0136828	0.163583	0.0827314	-0.321493	-0.271632	-0.348668	0.33681	0.31711	0.222926	-0.181903	-0.164708	-0.18007	0.236669	0.0611414	0.00545661	cluster 2
GO___REGULATION_OF_SIGNAL_TRANSDUCTION_BY_P53_CLASS_MEDIATOR	GO:1901796	-0.0259766	0.0658463	-0.283012	0.209928	-0.11975	-0.100564	-0.0757599	-0.246236	0.239427	0.295342	0.268152	-0.366168	-0.241786	-0.22623	-0.0154872	0.113637	0.0554068	cluster 2
GO___REGULATION_OF_PROTEIN_KINASE_B_SIGNALING	GO:0051896	-0.0440233	0.0273505	-0.0561942	0.0182141	0.00891011	-0.211042	-0.148986	-0.105862	0.136492	0.307633	0.314606	-0.197011	-0.152693	-0.137986	-0.152606	0.0069826	0.0332998	cluster 2
GO___POSITIVE_REGULATION_OF_PROTEIN_KINASE_B_SIGNALING	GO:0051897	-0.0242962	-0.0231777	-0.167271	0.0522649	0.0156051	-0.292455	-0.191882	-0.24058	0.202381	0.359224	0.346408	-0.213787	-0.128354	-0.14958	-0.111303	-0.0313747	0.0451524	cluster 2
GO___RUFFLE_ORGANIZATION	GO:0031529	-0.108725	-0.0703239	-0.134335	-0.0604704	0.0034523	-0.161022	-0.17949	-0.216624	0.342389	0.510064	0.504868	-0.248073	-0.198779	-0.24674	-0.216539	0.0481186	-0.0350951	cluster 2
GO___NEGATIVE_REGULATION_OF_OSTEOCLAST_DIFFERENTIATION	GO:0045671	-0.0150017	-0.0973902	0.0427217	0.0234055	0.216194	-0.225879	-0.0456693	-0.300669	0.452541	0.506344	0.592092	-0.233515	-0.378541	-0.291201	-0.12186	0.0802458	0.0983327	cluster 2
GO___MUSCLE_CELL_CELLULAR_HOMEOSTASIS	GO:0046716	-0.35857	-0.0829034	-0.218416	-0.0270694	0.142769	-0.0716442	-0.0562656	-0.0663592	0.228764	0.294237	0.293659	-0.291185	-0.324606	-0.308335	0.0182374	0.352068	0.205031	cluster 2
GO_KIDNEY_DEVELOPMENT__REGULATION_OF_KIDNEY_DEVELOPMENT	GO:0090183	-0.232273	-0.132246	-0.246565	-0.0684268	0.0150622	-0.0987745	-0.00827117	-0.0931721	0.190074	0.332205	0.405383	-0.269372	-0.238468	-0.235778	0.174268	0.284298	0.238039	cluster 2
GO_SMOOTH_MUSCLE__SMOOTH_MUSCLE_TISSUE_DEVELOPMENT	GO:0048745	-0.277941	-0.0369508	-0.262436	0.103325	-0.0459809	-0.304152	-0.00455728	-0.315616	0.416051	0.551393	0.55167	-0.335387	-0.409081	-0.49637	0.230078	0.152253	0.376497	cluster 2
GO_TGF_BETA_PATHWAY__POSITIVE_REGULATION_OF_TRANSFORMING_GROWTH_FACTOR_BETA_RECEPTOR_SIGNALING_PATHWAY	GO:0030511	-0.183579	-0.0270795	-0.0517284	-0.0897022	-0.148866	-0.216814	-0.205563	-0.100522	0.484677	0.333361	0.483859	-0.465979	-0.444046	-0.418096	0.109908	0.323046	0.328668	cluster 2
GO_EPITHELIAL_CELLS__EPITHELIAL_TUBE_BRANCHING_INVOLVED_IN_LUNG_MORPHOGENESIS	GO:0060441	-0.0128771	-0.151236	-0.122031	-0.190583	-0.0465389	-0.0478764	-0.0957783	-0.028974	0.147389	0.374859	0.497154	-0.232897	-0.221924	-0.311944	0.0444558	0.248782	0.151584	cluster 2
GO_HORMONE_METABOLISM__RESPONSE_TO_STEROID_HORMONE	GO:0048545	-0.0368263	-0.03186	-0.0616646	-0.0174165	-0.0165988	0.00334058	-0.0279788	-0.0262648	0.0756107	0.185264	0.210398	-0.105927	-0.100339	-0.109722	-0.0171881	0.06643	0.0844048	cluster 2
GO_URETER__URETERIC_BUD_DEVELOPMENT	GO:0001657	-0.282637	-0.243352	-0.162104	-0.145979	-0.045728	-0.0284019	0.026788	-0.0425115	0.150925	0.317333	0.422414	-0.163999	-0.214246	-0.231689	0.0938306	0.0713409	0.217651	cluster 2
GO_MESENCHYMAL_TO_EPITHELIAL_TRANSITION__POSITIVE_REGULATION_OF_MESENCHYMAL_CELL_PROLIFERATION	GO:0002053	-0.219375	-0.287206	-0.0589907	-0.132674	0.0293561	0.0142498	0.0248287	0.0165865	0.0257348	0.310131	0.458131	-0.14239	-0.192033	-0.241321	0.226424	0.259602	0.251517	cluster 2
GO_MESENCHYMAL_TO_EPITHELIAL_TRANSITION__REGULATION_OF_MESENCHYMAL_CELL_PROLIFERATION	GO:0010464	-0.128684	-0.228227	-0.0211568	-0.100804	0.0536546	0.032418	0.0327014	-0.0323269	0.0793268	0.32031	0.457495	-0.212567	-0.265819	-0.318146	0.126235	0.217407	0.166028	cluster 2
GO_NERVOUS_DEVELOPMENT__SYMPATHETIC_NERVOUS_SYSTEM_DEVELOPMENT	GO:0048485	-0.205916	0.047697	-0.229707	-0.0307673	0.0877359	-0.232505	0.0305224	0.183322	0.170574	0.442184	0.333944	-0.0754052	-0.157982	-0.173306	-0.0622811	0.124828	0.121887	cluster 2
GO_NEURON_DEVELOPMENT__AUTONOMIC_NERVOUS_SYSTEM_DEVELOPMENT	GO:0048483	-0.257793	-0.0439276	-0.192753	-0.178535	0.0337521	-0.251517	-0.101864	0.0351198	0.317352	0.384921	0.301062	-0.0465234	-0.154785	-0.129904	0.0711995	0.143549	0.106877	cluster 2
GO_ASTROCYTE__ASTROCYTE_DIFFERENTIATION	GO:0048708	-0.312439	-0.280987	-0.336602	-0.329606	0.105079	-0.286785	-0.0339274	-0.0942335	0.352245	0.528864	0.45373	-0.120482	0.0147811	-0.120098	-0.0148124	0.19872	0.247921	cluster 2
GO_GLIAL__GLIAL_CELL_DIFFERENTIATION	GO:0010001	-0.285053	-0.117111	-0.208269	-0.263854	-0.0679867	-0.142318	-0.0778628	0.0300781	0.118151	0.335158	0.298052	-0.0193284	-0.0243333	-0.0793398	0.0993851	0.20012	0.144614	cluster 2
GO___GLIOGENESIS	GO:0042063	-0.204422	-0.0914239	-0.172269	-0.171493	-0.0430136	-0.100961	-0.0485542	0.0627393	0.0980627	0.311919	0.288377	-0.041959	-0.0625603	-0.110965	0.027749	0.116889	0.105727	cluster 2
GO_HORMONE_METABOLISM__CELLULAR_RESPONSE_TO_STEROID_HORMONE_STIMULUS	GO:0071383	-0.162544	-0.193752	-0.236451	-0.11191	-0.0368677	-0.00035957	0.0404527	-0.124089	0.152648	0.245236	0.378484	-0.113947	-0.0329096	-0.0871961	-0.0451234	0.11176	0.159934	cluster 2
GO_HORMONE_METABOLISM__REGULATION_OF_HORMONE_BIOSYNTHETIC_PROCESS	GO:0046885	-0.355611	-0.434203	-0.268192	0.0772492	-0.102826	-0.143435	0.038378	-0.131561	0.285318	0.417711	0.433779	-0.195771	-0.153626	-0.0850877	-0.118855	-0.0429884	0.131327	cluster 2
GO___REGULATION_OF_TISSUE_REMODELING	GO:0034103	-0.267181	-0.17944	-0.277065	0.00474465	-0.23332	-0.118581	-0.0713488	-0.160453	0.369073	0.389045	0.454626	-0.0768669	-0.101238	-0.0789343	0.00591467	0.0382792	0.100694	cluster 2
GO_BONE__REGULATION_OF_BONE_REMODELING	GO:0046850	-0.350037	-0.378885	-0.405703	0.0308565	-0.233518	-0.123499	-0.047915	-0.188279	0.406624	0.391707	0.491728	-0.160769	-0.118411	-0.0845144	0.149754	0.197429	0.301267	cluster 2
GO_BONE__REGULATION_OF_BONE_RESORPTION	GO:0045124	-0.269669	-0.29482	-0.326165	0.118853	-0.191003	-0.1552	-0.0861813	-0.224119	0.389426	0.379956	0.436081	-0.189722	-0.150377	-0.0578007	0.0868606	0.149114	0.256395	cluster 2
GO_CELL_ADHESION__HOMOTYPIC_CELL_CELL_ADHESION	GO:0034109	-0.316002	-0.212196	-0.238056	0.00610007	-0.0158269	-0.0920312	0.0102353	0.118852	0.221657	0.243747	0.224381	-0.0104513	-0.0842129	-0.2385	-0.00348724	0.100342	0.0923281	cluster 2
GO_LIVER_DEVELOPMENT__LIVER_DEVELOPMENT	GO:0001889	-0.218532	-0.112747	-0.194689	0.0407765	0.00345194	-0.0783165	-0.0610853	-0.0469298	0.210272	0.0859176	0.181259	-0.0989904	-0.0719585	-0.0640251	0.0101181	0.0194612	0.0781903	cluster 2
GO_LIVER__HEPATICOBILIARY_SYSTEM_DEVELOPMENT	GO:0061008	-0.22791	-0.122152	-0.203185	0.0193418	-0.00724727	-0.0451463	-0.0297399	-0.0123043	0.230097	0.0832293	0.186621	-0.113935	-0.0855027	-0.0810326	0.00953577	0.00560697	0.0845841	cluster 2
GO___NEGATIVE_REGULATION_OF_TRANSCRIPTION_FACTOR_IMPORT_INTO_NUCLEUS	GO:0042992	-0.1874	-0.0271836	-0.123305	0.00954787	-0.224532	0.0387489	0.0210165	-0.0947992	0.312128	0.259456	0.145177	-0.190497	-0.19236	-0.193645	-0.156909	-0.0662057	0.134975	cluster 2
GO___NEGATIVE_REGULATION_OF_NUCLEOCYTOPLASMIC_TRANSPORT	GO:0046823	-0.190496	-0.0334069	-0.147028	0.0137809	0.0300209	0.0878422	0.057003	0.0123129	0.266122	0.22407	0.158578	-0.255609	-0.248641	-0.210046	-0.133376	-0.105905	0.100566	cluster 2
GO___NEGATIVE_REGULATION_OF_PROTEIN_IMPORT_INTO_NUCLEUS	GO:0042308	-0.23463	-0.0663427	-0.100495	0.00967287	-0.0184782	0.106535	0.0509237	0.0241453	0.303848	0.341762	0.242499	-0.297917	-0.32297	-0.229243	-0.12842	-0.074045	0.118346	cluster 2
GO___POSITIVE_REGULATION_OF_ORGAN_GROWTH	GO:0046622	-0.24505	-0.0400302	-0.142922	0.00209212	0.104433	0.0922355	-0.0942861	-0.0703105	0.220139	0.356496	0.286285	0.0273784	-0.187436	-0.041774	-0.0142642	-0.158298	0.0857907	cluster 2
GO_PEPTIDE_METABOLISM__REGULATION_OF_PEPTIDYL_TYROSINE_PHOSPHORYLATION	GO:0050730	-0.183538	-0.0843573	-0.0280267	0.134719	0.00677908	0.0292334	-0.0222841	-0.0183478	0.0946899	0.273196	0.237221	-0.0887768	-0.0833654	-0.116075	-0.0629337	-0.116507	-0.0359019	cluster 2
GO_PEPTIDE_METABOLISM__POSITIVE_REGULATION_OF_PEPTIDYL_TYROSINE_PHOSPHORYLATION	GO:0050731	-0.214048	-0.0406046	0.00302109	0.079848	-0.0681669	0.0443108	-0.0390625	-0.0127837	0.11054	0.255149	0.228489	-0.10846	-0.0921298	-0.139378	0.0219187	-0.0617903	0.0351079	cluster 2
GO_CELL_CYCLE__POSITIVE_REGULATION_OF_CELL_CYCLE	GO:0045787	-0.061253	-0.142321	-0.0587442	0.0275346	0.00168616	-0.0682647	-0.0292664	0.0120673	0.16497	0.201978	0.032758	-0.187152	-0.139931	-0.15596	-0.0727941	0.0845654	0.0987578	cluster 2
GO_PEPTIDE_METABOLISM__PEPTIDE_SECRETION	GO:0002790	-0.0306741	-0.210746	-0.0678328	0.134476	-0.0437524	0.0261428	0.0373063	0.0283931	0.182336	0.288204	0.220408	-0.145473	-0.153087	-0.0583355	-0.0508214	0.155977	0.108682	cluster 2
GO_HORMONE_METABOLISM__PEPTIDE_HORMONE_SECRETION	GO:0030072	-0.0615392	-0.213359	-0.0931699	0.151556	-0.0113344	-0.0304326	-0.0307646	-0.0443326	0.183346	0.311533	0.22896	-0.113216	-0.126046	-0.0235671	-0.0246765	0.166334	0.116338	cluster 2
GO___NEGATIVE_REGULATION_OF_PROTEIN_CATABOLIC_PROCESS	GO:0042177	-0.134167	-0.104285	-0.077439	-0.0531475	0.0626563	-0.0422152	-0.0649717	-0.112447	0.116716	0.176889	0.0588963	-0.0569751	-0.140328	-0.0289593	0.00226559	0.0698235	-0.00803472	cluster 2
GO_EPITHELIAL_CELLS__REGULATION_OF_EPIDERMIS_DEVELOPMENT	GO:0045682	-0.228568	-0.0773123	-0.0941217	-0.00830525	0.204726	-0.106805	-0.124293	-0.0595202	0.334323	0.26292	0.273737	-0.173352	-0.215008	-0.162941	0.150427	0.109246	0.0816692	cluster 2
GO___REGULATION_OF_OSTEOCLAST_DIFFERENTIATION	GO:0045670	-0.209071	-0.181802	-0.0555636	0.0147797	0.13361	-0.0429833	-0.021728	-0.186203	0.525731	0.371502	0.464434	-0.128265	-0.0968142	-0.123704	0.0745166	-0.0154037	-0.0153342	cluster 2
GO_IMMUNE_RESPONSE__POSITIVE_REGULATION_OF_MYELOID_LEUKOCYTE_DIFFERENTIATION	GO:0002763	-0.235054	-0.106729	-0.135567	0.118773	0.111212	0.0751751	-0.0393706	-0.107686	0.440419	0.366179	0.358065	-0.183684	-0.149299	-0.204348	0.0649207	-0.0808196	-0.105003	cluster 2
GO___POSITIVE_REGULATION_OF_EPIDERMIS_DEVELOPMENT	GO:0045684	-0.0887107	-0.148949	-0.0715474	0.263228	0.25504	-0.0266593	-0.154176	-0.0725991	0.429592	0.400455	0.3871	-0.197179	-0.380588	-0.173165	-0.0041855	0.0378738	0.0225121	cluster 2
GO___REGULATION_OF_NUCLEOCYTOPLASMIC_TRANSPORT	GO:0046822	-0.152451	-0.0725498	-0.104839	0.0483392	0.0670824	-0.0643928	-0.100966	-0.0383014	0.128953	0.145209	0.186055	-0.0890409	-0.113007	-0.103777	-0.0449136	-0.0453995	0.067371	cluster 2
GO___REGULATION_OF_PROTEIN_LOCALIZATION_TO_NUCLEUS	GO:1900180	-0.196933	-0.0935147	-0.117329	0.0231423	0.0552492	-0.0625993	-0.0848034	-0.0330065	0.227872	0.233618	0.258549	-0.156511	-0.198601	-0.165968	-0.0279916	-0.0187724	0.112704	cluster 2
GO___REGULATION_OF_PROTEIN_IMPORT_INTO_NUCLEUS	GO:0042306	-0.170908	-0.075232	-0.106422	0.0358614	0.0932583	-0.0619382	-0.0922265	-0.0413586	0.205709	0.204192	0.242512	-0.152806	-0.19084	-0.15513	-0.0395986	-0.0432945	0.0954325	cluster 2
GO_TNF_PATHWAY__TUMOR_NECROSIS_FACTOR_MEDIATED_SIGNALING_PATHWAY	GO:0033209	-0.0515246	0.199983	0.0335392	0.163646	0.174785	0.177567	0.228201	0.171224	-0.0875326	-0.0959305	-0.223428	0.0844269	0.00739494	0.151326	-0.321373	-0.390804	-0.442016	cluster 3
GO___INTRINSIC_APOPTOTIC_SIGNALING_PATHWAY_IN_RESPONSE_TO_ENDOPLASMIC_RETICULUM_STRESS	GO:0070059	0.116942	0.105746	0.00440123	0.245185	0.0468735	0.306913	0.331617	0.392328	-0.236525	0.0490016	-0.123872	-0.0877305	-0.0943133	-0.0255196	-0.40839	-0.427987	-0.526227	cluster 3
GO___POSITIVE_REGULATION_OF_CYTOKINE_BIOSYNTHETIC_PROCESS	GO:0042108	0.175608	0.287872	0.223303	0.347861	0.18169	0.192598	0.194541	0.143531	0.0262406	0.0238471	-0.008384	0.0388773	0.124066	0.037734	-0.20125	-0.437066	-0.334143	cluster 3
GO_DENDRITIC_CELL__MYELOID_DENDRITIC_CELL_DIFFERENTIATION	GO:0043011	0.226916	0.322296	0.373409	0.196678	0.224916	0.154817	0.176807	0.119762	-0.169616	0.135405	-0.0697057	0.0394725	-0.000730576	-0.10347	-0.148996	-0.434345	-0.386295	cluster 3
GO_MACROPHAGE__REGULATION_OF_MACROPHAGE_ACTIVATION	GO:0043030	0.400689	0.512787	0.495062	0.480656	0.255426	-0.0196733	0.185416	0.152208	-0.435139	-0.108162	-0.25596	0.0822464	0.156794	0.018446	-0.520847	-0.49982	-0.403678	cluster 3
GO_DENDRITIC_CELL__MYELOID_DENDRITIC_CELL_ACTIVATION	GO:0001773	0.331817	0.344015	0.278477	0.115563	0.0755457	0.16489	0.159797	0.106876	-0.244051	-0.0191552	-0.319116	0.115128	0.0911814	0.015824	-0.182677	-0.438503	-0.379018	cluster 3
GO___REGULATION_OF_CAMP_MEDIATED_SIGNALING	GO:0043949	0.184185	0.34054	-0.0448077	0.138163	0.146705	0.132205	0.00657693	0.0895184	-0.150287	-0.0921221	0.156558	-0.0320243	-0.0792421	0.0122546	-0.085363	-0.228304	-0.0208469	cluster 3
GO___PROTEIN_MATURATION	GO:0051604	0.212746	0.18059	0.19316	0.260583	0.118513	-0.0459103	0.0385765	-0.0401982	-0.184106	-0.177821	-0.0961351	-0.174717	-0.0695456	-0.0685822	-0.095945	-0.110246	-0.119768	cluster 3
GO___PROTEIN_PROCESSING	GO:0016485	0.166146	0.143672	0.177187	0.2361	0.0844501	-0.0194708	0.0779113	-0.0316143	-0.190914	-0.177452	-0.0865697	-0.127864	-0.0256773	-0.0324209	-0.104715	-0.1197	-0.121327	cluster 3
GO___REGULATION_OF_CELLULAR_RESPONSE_TO_OXIDATIVE_STRESS	GO:1900407	0.45887	0.285397	0.238895	0.398462	0.452104	0.187758	0.123376	0.0433785	-0.363887	-0.386988	-0.360387	-0.319077	-0.262463	-0.300927	-0.0654575	-0.20723	-0.236409	cluster 3
GO___COBALAMIN_METABOLIC_PROCESS	GO:0009235	0.341514	0.353798	0.100736	0.535993	0.329386	0.100534	0.121239	0.124707	-0.321389	-0.210663	-0.420389	-0.351604	-0.315003	-0.344788	-0.129437	-0.249934	-0.272371	cluster 3
GO___SULFUR_COMPOUND_CATABOLIC_PROCESS	GO:0044273	0.0909999	0.242839	0.0613966	0.299577	0.316883	0.0621228	0.184672	0.195848	-0.250694	-0.0102767	0.101137	-0.120478	-0.150781	-0.20171	-0.0800729	-0.216038	-0.222659	cluster 3
GO___PROTEIN_ADP_RIBOSYLATION	GO:0006471	0.101928	0.259107	0.30604	0.399822	0.363884	0.150347	0.203047	0.222694	-0.363134	-0.284752	-0.045225	-0.200903	-0.222255	-0.157027	-0.448974	-0.220834	-0.346002	cluster 3
GO___DETECTION_OF_OTHER_ORGANISM	GO:0098543	0.317405	0.291545	0.154242	0.380053	0.41098	0.272665	0.0104532	-0.0222935	-0.0816089	-0.153958	0.0644467	-0.103314	0.0663724	-0.2952	-0.414916	-0.183996	-0.315419	cluster 3
GO_IMMUNE_RESPONSE__LYMPHOCYTE_ACTIVATION_INVOLVED_IN_IMMUNE_RESPONSE	GO:0002285	0.364583	0.261294	0.235752	0.321329	0.324246	-0.0162463	0.114923	0.132088	-0.100384	0.0775789	-0.0468645	-0.0494341	0.0493515	-0.0617361	-0.193357	-0.248523	-0.217342	cluster 3
GO_IMMUNE_RESPONSE__LEUKOCYTE_ACTIVATION_INVOLVED_IN_IMMUNE_RESPONSE	GO:0002366	0.287193	0.262404	0.215211	0.316837	0.293298	0.0273728	0.161014	0.137917	-0.0357713	0.0776941	-0.00685798	-0.0765214	0.0437955	-0.0464031	-0.231389	-0.282994	-0.251173	cluster 3
GO_IMMUNE_RESPONSE__CELL_ACTIVATION_INVOLVED_IN_IMMUNE_RESPONSE	GO:0002263	0.287193	0.262404	0.215211	0.316837	0.293298	0.0273728	0.161014	0.137917	-0.0357713	0.0776941	-0.00685798	-0.0765214	0.0437955	-0.0464031	-0.231389	-0.282994	-0.251173	cluster 3
GO___GUANOSINE_CONTAINING_COMPOUND_METABOLIC_PROCESS	GO:1901068	0.216216	0.164106	0.133779	0.265038	0.132265	0.00715397	0.0438747	-0.0617761	-0.0493735	-0.0837339	-0.0725317	-0.151875	-0.0980644	-0.0354884	-0.138931	-0.187596	-0.248894	cluster 3
GO___REGULATION_OF_SUBSTRATE_ADHESION_DEPENDENT_CELL_SPREADING	GO:1900024	0.514853	0.452648	0.30741	0.575135	0.559088	0.0829452	0.116224	0.0778608	-0.118953	-0.328147	-0.266174	-0.146279	-0.130606	-0.0770327	-0.431872	-0.453435	-0.401274	cluster 3
GO_INTERLEUKIN__POSITIVE_REGULATION_OF_INTERLEUKIN_1_BETA_PRODUCTION	GO:0032731	0.254913	0.359168	0.338931	0.0488503	-0.277144	0.339053	0.442877	0.126551	0.0787953	0.0426231	0.0254009	-0.128602	-0.177777	-0.112787	-0.455294	-0.351313	-0.307226	cluster 3
GO_INTERLEUKIN__POSITIVE_REGULATION_OF_INTERLEUKIN_1_PRODUCTION	GO:0032732	0.257441	0.347202	0.330709	0.0846316	-0.15997	0.308785	0.384172	0.0632198	0.0783589	0.0383776	0.0245169	-0.116912	-0.181612	-0.0801534	-0.438712	-0.277837	-0.296623	cluster 3
GO_INFLAMMATION__REGULATION_OF_INTERLEUKIN_1_BETA_PRODUCTION	GO:0032651	0.161378	0.29435	0.134817	0.163417	-0.333335	0.244877	0.331355	0.209624	-0.0277214	0.0770824	-0.011274	-0.164269	-0.288506	-0.222079	-0.1976	-0.211386	-0.00177376	cluster 3
GO_INFLAMMATION__REGULATION_OF_INTERLEUKIN_1_PRODUCTION	GO:0032652	0.162347	0.293568	0.1843	0.187581	-0.243258	0.17667	0.283839	0.123193	-0.028278	0.115514	0.0400426	-0.182625	-0.297882	-0.20594	-0.221921	-0.187639	-0.0368579	cluster 3
GO___RESPONSE_TO_COLD	GO:0009409	-0.0167205	0.121778	0.197118	0.141875	0.113322	0.148775	0.257149	0.201635	0.0145932	0.0678519	-0.0118476	-0.247272	-0.211089	-0.262595	-0.0113367	-0.228072	-0.267411	cluster 3
GO___CYTOLYSIS	GO:0019835	0.211322	0.156419	0.545521	0.122233	0.314761	0.175655	0.325467	0.438652	-0.169942	0.149144	0.010097	-0.325676	-0.414101	-0.273878	-0.13144	-0.301179	-0.329372	cluster 3
GO___NEGATIVE_REGULATION_OF_HOMEOSTATIC_PROCESS	GO:0032845	0.231366	0.288208	0.150493	0.098351	0.10439	0.238137	0.124122	0.111204	0.0219897	-0.0289296	-0.0355584	-0.285937	-0.184257	-0.175827	0.0268458	-0.197482	-0.130745	cluster 3
GO_LYMPHOCYTE_DYNAMICS__REGULATION_OF_LYMPHOCYTE_APOPTOTIC_PROCESS	GO:0070228	0.122298	0.148141	0.171652	0.0122982	-0.113135	0.174831	0.122245	0.200498	-0.0788981	0.00146912	0.0173166	-0.243785	-0.216059	-0.0466076	-0.0498056	-0.198521	-0.105665	cluster 3
GO_PROTEIN_SECRETION__PROTEIN_SECRETION	GO:0009306	0.206503	0.14819	0.212447	0.0712329	-0.0542348	0.352613	0.346805	0.368399	-0.0323063	0.0680024	0.103185	-0.370073	-0.346828	-0.32635	-0.12104	-0.22293	-0.299482	cluster 3
GO_IMMUNE_RESPONSE__REGULATION_OF_LEUKOCYTE_APOPTOTIC_PROCESS	GO:2000106	0.16191	0.11232	0.184291	0.090966	-0.032024	0.186878	0.1896	0.232277	0.0327789	0.12855	0.132117	-0.328587	-0.310014	-0.188011	-0.165785	-0.20645	-0.171299	cluster 3
GO_T_CELLS__REGULATION_OF_T_CELL_DIFFERENTIATION	GO:0045580	0.0581324	0.141995	0.166137	0.0609105	0.0181962	0.0826329	0.0792281	0.0339727	0.0701543	0.0638735	0.071832	-0.00941249	0.0603812	-0.0261065	-0.102332	-0.219356	-0.184428	cluster 3
GO_LYMPHOCYTE_DYNAMICS__REGULATION_OF_LYMPHOCYTE_DIFFERENTIATION	GO:0045619	0.0936728	0.125032	0.158286	0.0703471	0.0586623	0.0453246	0.00255105	0.0368266	0.0306044	0.0497722	0.0652316	-0.0319391	0.0188212	-0.0295137	-0.0633031	-0.168516	-0.157861	cluster 3
GO___DEFENSE_RESPONSE_TO_GRAM_POSITIVE_BACTERIUM	GO:0050830	0.297485	0.335267	0.361143	0.37097	0.0606997	0.0751746	0.0960391	0.00338329	0.179279	-0.0915848	0.0765144	0.021585	-0.0703815	-0.0479459	-0.216413	-0.352541	-0.306514	cluster 3
GO_MACROPHAGE__REGULATION_OF_MACROPHAGE_DERIVED_FOAM_CELL_DIFFERENTIATION	GO:0010743	0.199215	0.339461	0.356668	0.515513	-0.0100832	0.206367	0.102841	0.0870322	0.171968	0.14501	0.240496	-0.02948	-0.0723771	-0.243319	-0.369289	-0.334269	-0.452879	cluster 3
GO_DENDRITIC_CELL__DENDRITIC_CELL_DIFFERENTIATION	GO:0097028	0.261149	0.311731	0.320153	0.111735	0.0476576	0.016093	0.072516	0.0467898	0.00360086	0.251944	0.0604491	0.00445581	0.00083106	-0.113908	-0.0392878	-0.241561	-0.238568	cluster 3
GO_INTERLEUKIN__POSITIVE_REGULATION_OF_INTERLEUKIN_6_PRODUCTION	GO:0032755	0.207553	0.314429	0.344168	0.259737	0.0114607	0.0415311	0.0941244	-0.0813582	0.05416	0.262044	0.19351	-0.285468	-0.121222	-0.179318	-0.165581	-0.257335	-0.186142	cluster 3
GO___POSITIVE_REGULATION_OF_IMMUNE_EFFECTOR_PROCESS	GO:0002699	0.178113	0.216268	0.35425	0.188828	0.0122342	0.00977447	-0.046481	-0.0537319	0.130314	0.192476	0.158705	-0.203806	-0.0797658	-0.108331	-0.129254	-0.2493	-0.197587	cluster 3
GO_LYMPHOCYTE_DYNAMICS__POSITIVE_REGULATION_OF_LYMPHOCYTE_DIFFERENTIATION	GO:0045621	0.120754	0.221655	0.234986	0.142893	0.0720233	0.061734	-0.00295059	0.0102823	0.1776	0.15005	0.1524	-0.155231	-0.132614	-0.228402	-0.0166358	-0.276193	-0.154093	cluster 3
GO_INFLAMMATION__REGULATION_OF_INTERFERON_GAMMA_PRODUCTION	GO:0032649	0.26849	0.312432	0.283377	0.132515	-0.0225165	0.122955	0.0361383	0.0272133	0.143198	0.146299	0.221771	-0.149227	-0.249935	-0.149727	-0.0415394	-0.315237	-0.32957	cluster 3
GO_CELL_ADHESION__POSITIVE_REGULATION_OF_CELL_ADHESION_MEDIATED_BY_INTEGRIN	GO:0033630	0.26253	0.153343	0.223125	0.172973	0.168111	0.118756	0.145147	0.208837	-0.00706108	-0.0512218	0.166229	-0.0951503	-0.0690778	-0.160576	-0.368263	-0.100955	-0.0679869	cluster 3
GO___PYRIDINE_CONTAINING_COMPOUND_BIOSYNTHETIC_PROCESS	GO:0072525	0.188285	0.352493	0.312664	0.203515	0.0199751	0.132743	0.191293	0.221873	-0.265447	0.0192469	0.207729	-0.167703	-0.274852	-0.0799654	-0.281478	-0.193801	-0.136556	cluster 3
GO___NICOTINAMIDE_NUCLEOTIDE_BIOSYNTHETIC_PROCESS	GO:0019359	0.306705	0.483355	0.454391	0.225808	0.125114	0.195399	0.221969	0.286048	-0.288627	-0.0165668	0.161763	-0.159527	-0.35498	-0.129699	-0.398548	-0.28871	-0.293882	cluster 3
GO___PYRIDINE_NUCLEOTIDE_BIOSYNTHETIC_PROCESS	GO:0019363	0.306705	0.483355	0.454391	0.225808	0.125114	0.195399	0.221969	0.286048	-0.288627	-0.0165668	0.161763	-0.159527	-0.35498	-0.129699	-0.398548	-0.28871	-0.293882	cluster 3
GO___RIBONUCLEOSIDE_BISPHOSPHATE_METABOLIC_PROCESS	GO:0033875	0.162266	0.0227322	0.0928501	0.0240053	0.0373002	0.0233809	0.0905499	0.0266696	-0.0631283	-0.0496129	0.156047	-0.0316498	-0.0176044	-0.053298	-0.0977292	-0.189574	-0.107689	cluster 3
GO_PURINE_METABOLISM__PURINE_NUCLEOSIDE_BISPHOSPHATE_METABOLIC_PROCESS	GO:0034032	0.162266	0.0227322	0.0928501	0.0240053	0.0373002	0.0233809	0.0905499	0.0266696	-0.0631283	-0.0496129	0.156047	-0.0316498	-0.0176044	-0.053298	-0.0977292	-0.189574	-0.107689	cluster 3
GO___NUCLEOSIDE_BISPHOSPHATE_METABOLIC_PROCESS	GO:0033865	0.162266	0.0227322	0.0928501	0.0240053	0.0373002	0.0233809	0.0905499	0.0266696	-0.0631283	-0.0496129	0.156047	-0.0316498	-0.0176044	-0.053298	-0.0977292	-0.189574	-0.107689	cluster 3
GO___CYTOKINE_METABOLIC_PROCESS	GO:0042107	0.241316	0.358183	0.394747	0.110321	-0.0146614	-0.172031	0.261412	-0.001891	0.00534055	0.179452	0.36532	-0.078448	0.0253278	-0.246173	-0.27466	-0.319992	-0.0898115	cluster 3
GO___CYTOKINE_BIOSYNTHETIC_PROCESS	GO:0042089	0.221918	0.336148	0.389634	0.123563	0.200425	-0.0844678	0.270785	0.094067	0.0307429	0.295695	0.457287	-0.101124	0.0200006	-0.235522	-0.459433	-0.431083	-0.162133	cluster 3
GO_SYNAPSE__SYNAPTIC_VESICLE_EXOCYTOSIS	GO:0016079	0.0720534	-0.0980945	0.0642167	0.317253	-0.272052	0.0237287	0.125023	0.30669	-0.0165961	0.120063	0.135571	-0.113413	-0.192129	-0.0301678	-0.245949	-0.230569	-0.257026	cluster 3
GO___NEGATIVE_REGULATION_OF_I_KAPPAB_KINASE_NF_KAPPAB_SIGNALING	GO:0043124	0.145592	-0.0373968	0.106966	0.183073	-0.103331	0.0524866	0.138395	0.140228	0.0156244	-0.0359374	0.0731611	-0.0445555	-0.0836079	-0.0355205	7.2463e-05	-0.238505	-0.0968008	cluster 3
GO___CERAMIDE_METABOLIC_PROCESS	GO:0006672	0.0100234	-0.0704721	0.14822	0.176339	-0.0798733	0.229524	0.124769	0.177596	-0.105119	-0.0398252	-0.0768328	-0.077721	-0.0518584	-0.0911529	-0.117369	-0.0983412	-0.214614	cluster 3
GO___NEGATIVE_REGULATION_OF_CYTOSKELETON_ORGANIZATION	GO:0051494	0.112294	-0.00879778	0.0649866	0.222407	-0.0115725	0.102093	0.0999969	0.151508	0.00938041	-0.0582368	-0.125909	-0.0991111	-0.129385	-0.131406	-0.0978385	-0.0639313	-0.158865	cluster 3
GO___NEGATIVE_REGULATION_OF_PROTEIN_DEPOLYMERIZATION	GO:1901880	0.144825	-0.150057	0.150428	0.338996	-0.0191644	0.194616	0.195796	0.199743	0.0868971	-0.0017376	-0.0656798	-0.161034	-0.165945	-0.155559	-0.194737	-0.207039	-0.197305	cluster 3
GO___NEGATIVE_REGULATION_OF_PROTEIN_COMPLEX_DISASSEMBLY	GO:0043242	0.151255	-0.14742	0.168887	0.325596	-0.0197337	0.162227	0.184231	0.184541	0.144726	0.0475825	-0.0128911	-0.207622	-0.216027	-0.178108	-0.145402	-0.171641	-0.159491	cluster 3
GO___REGULATION_OF_PROTEIN_DEPOLYMERIZATION	GO:1901879	0.196403	-0.102619	0.126508	0.284926	-0.0710358	0.216213	0.258451	0.242037	0.118478	0.07473	0.0318335	-0.268191	-0.264066	-0.244608	-0.194428	-0.169333	-0.116025	cluster 3
GO___REGULATION_OF_PROTEIN_COMPLEX_DISASSEMBLY	GO:0043244	0.156651	-0.0746182	0.0712586	0.302062	-0.0320985	0.0473501	0.142793	0.125164	0.135802	0.123341	0.102217	-0.254667	-0.236888	-0.220808	-0.159908	-0.144612	-0.143842	cluster 3
GO___ER_ASSOCIATED_UBIQUITIN_DEPENDENT_PROTEIN_CATABOLIC_PROCESS	GO:0030433	0.214849	0.103343	0.0274086	0.467355	0.0832158	0.240339	0.200388	0.20305	-0.218076	0.0384658	0.327771	-0.427949	-0.403644	-0.372766	-0.113582	-0.326465	-0.240841	cluster 3
GO_FIBROBLAST__REGULATION_OF_FIBROBLAST_MIGRATION	GO:0010762	0.405599	0.0844494	0.114138	0.457921	0.0185349	0.16843	0.175317	0.148551	0.0544811	-0.120571	0.147116	-0.202911	-0.294306	-0.219258	-0.316811	-0.451498	-0.359808	cluster 3
GO_VESCICLE_DYNAMICS__VESICLE_DOCKING_INVOLVED_IN_EXOCYTOSIS	GO:0006904	0.391943	0.18807	0.142442	0.453306	-0.0456926	0.170534	0.0647184	0.112505	0.0476397	0.186752	0.143201	-0.373386	-0.198754	-0.275862	-0.222487	-0.28574	-0.404493	cluster 3
GO___MEMBRANE_DOCKING	GO:0022406	0.292649	0.123848	0.0973904	0.42625	-0.00470087	0.173141	0.0963692	0.149609	0.110813	0.0926537	0.118146	-0.344234	-0.206311	-0.322163	-0.194528	-0.250858	-0.341152	cluster 3
GO_VESCICLE_DYNAMICS__VESICLE_DOCKING	GO:0048278	0.326927	0.101436	0.0647692	0.401723	-0.0700568	0.183469	0.101852	0.144474	0.0735986	0.0929728	0.102835	-0.326015	-0.149825	-0.263093	-0.205983	-0.223306	-0.369888	cluster 3
GO___GANGLIOSIDE_METABOLIC_PROCESS	GO:0001573	0.302626	-0.0943971	0.0222044	0.2053	-0.040941	0.00210928	0.108135	0.305147	-0.123092	0.250346	0.0408732	-0.153241	0.0419574	-0.212685	-0.295388	-0.237108	-0.224107	cluster 3
GO___MELANOCYTE_DIFFERENTIATION	GO:0030318	0.168801	0.0400197	0.137146	0.157329	-0.158844	0.180325	0.204808	0.339997	0.0211991	0.131787	0.167878	-0.11968	-0.195081	-0.169663	-0.450965	-0.136125	-0.227318	cluster 3
GO___PIGMENT_CELL_DIFFERENTIATION	GO:0050931	0.223303	0.0663398	0.14347	0.194738	-0.0417199	0.123998	0.175864	0.332555	0.0491448	0.106481	0.177314	-0.176092	-0.24286	-0.219003	-0.437406	-0.206422	-0.231951	cluster 3
GO___DEVELOPMENTAL_PIGMENTATION	GO:0048066	0.0863591	-0.0680745	-0.0659051	0.153145	-0.0680253	0.0689695	0.128478	0.328115	0.0788943	0.120243	0.198502	-0.136153	-0.181956	-0.213205	-0.383103	-0.103712	-0.0948926	cluster 3
GO___PIGMENTATION	GO:0043473	0.0381043	-0.0453849	-0.0180414	0.12684	-0.0627579	0.188609	0.157708	0.241971	0.133306	0.10922	0.243524	-0.13342	-0.164668	-0.200396	-0.317305	-0.150595	-0.16761	cluster 3
GO_GLUCAGON__CELLULAR_RESPONSE_TO_GLUCAGON_STIMULUS	GO:0071377	0.176125	-0.039435	0.0661597	0.0413137	0.146425	0.148776	0.140372	0.0597104	0.129688	0.0961028	0.186969	-0.0863884	-0.119333	-0.108909	-0.327147	-0.306284	-0.3645	cluster 3
GO___POSITIVE_REGULATION_OF_TUMOR_NECROSIS_FACTOR_PRODUCTION	GO:0032760	0.123118	0.26772	0.200221	0.220261	0.107253	0.26758	0.175248	0.0112324	0.278239	0.194942	0.365275	-0.209249	-0.157617	-0.298947	-0.305626	-0.36601	-0.414219	cluster 3
GO_TGF_BETA_PATHWAY__REGULATION_OF_TRANSFORMING_GROWTH_FACTOR_BETA_PRODUCTION	GO:0071634	0.0749393	0.0766561	0.227315	0.257935	0.186023	0.424789	0.230851	0.0344623	0.310513	0.136296	0.499537	-0.223471	-0.279283	-0.317489	-0.328537	-0.402216	-0.465501	cluster 3
GO_CYTOSKELETON__REGULATION_OF_ACTIN_FILAMENT_BUNDLE_ASSEMBLY	GO:0032231	0.00137685	0.00561464	-0.028942	0.0416704	0.0555978	0.178448	0.227573	0.0998334	0.278117	0.195153	0.233528	-0.14958	-0.116202	-0.197959	-0.294781	-0.236724	-0.323562	cluster 3
GO___REGULATION_OF_STRESS_FIBER_ASSEMBLY	GO:0051492	0.0517969	0.0158361	0.0284797	0.0632838	0.136722	0.166551	0.196323	0.10802	0.221942	0.130228	0.21878	-0.144342	-0.0789798	-0.19054	-0.332938	-0.28912	-0.343759	cluster 3
GO___REGULATION_OF_RECEPTOR_RECYCLING	GO:0001919	0.0616183	0.0255181	0.175538	0.261038	-0.0992802	0.160439	0.24822	0.245676	0.391863	0.288224	0.36719	-0.314516	-0.25785	-0.258536	-0.37665	-0.516162	-0.539879	cluster 3
GO_LEUKOCYTE_ACTIVATION__LEUKOCYTE_CHEMOTAXIS	GO:0030595	-0.0660043	0.0307532	0.171071	0.179464	0.0101311	0.16445	0.195121	0.115628	0.278973	0.322662	0.293987	-0.138868	-0.0992627	-0.165526	-0.276192	-0.324616	-0.314171	cluster 3
GO_LYMPHOCYTE_DYNAMICS__POSITIVE_REGULATION_OF_LYMPHOCYTE_MIGRATION	GO:2000403	-0.123709	0.00947872	0.180765	0.282906	-0.0915958	0.377311	0.434321	0.389231	0.203068	0.0982518	0.168524	-0.12013	-0.166917	-0.294505	-0.443212	-0.370555	-0.325274	cluster 3
GO_LYMPHOCYTE_DYNAMICS__REGULATION_OF_LYMPHOCYTE_MIGRATION	GO:2000401	0.000415229	0.113278	0.300939	0.285249	0.0142372	0.389441	0.416338	0.402329	0.258674	0.204924	0.194668	-0.17305	-0.290331	-0.236427	-0.496187	-0.441752	-0.368499	cluster 3
GO_T_CELLS__REGULATION_OF_T_CELL_MIGRATION	GO:2000404	0.0326226	0.0732087	0.312393	0.294046	-0.117512	0.420443	0.453775	0.424306	0.292453	0.244031	0.258821	-0.279466	-0.365925	-0.422147	-0.366292	-0.455059	-0.334693	cluster 3
GO_T_CELLS__REGULATION_OF_T_CELL_ACTIVATION	GO:0050863	0.0157639	0.0513094	0.0600854	0.123861	0.0357366	0.192008	0.198402	0.145155	0.0459119	0.110745	0.0736152	-0.0599667	-0.0041475	-0.0405336	-0.105478	-0.205725	-0.182093	cluster 3
GO_T_CELLS__POSITIVE_REGULATION_OF_T_CELL_ACTIVATION	GO:0050870	0.0371239	0.0317432	0.0740893	0.107929	0.0336905	0.25872	0.193142	0.189967	0.105561	0.153298	0.125653	-0.0767395	-0.0523889	-0.0822291	-0.0515906	-0.236161	-0.20608	cluster 3
GO_B_CELLS__REGULATION_OF_B_CELL_ACTIVATION	GO:0050864	0.00304332	0.0850732	0.105038	0.11825	-0.01976	0.251209	0.14176	0.219169	0.0616598	0.142139	0.131852	-0.0708599	-0.0741816	-0.0445016	-0.258833	-0.294407	-0.141137	cluster 3
GO_B_CELLS__REGULATION_OF_B_CELL_PROLIFERATION	GO:0030888	-0.00639983	0.197261	0.0718523	0.0747086	-0.0621289	0.386342	0.312376	0.312601	0.166879	0.190486	0.314564	-0.142763	-0.138505	-0.100668	-0.350559	-0.419275	-0.250035	cluster 3
GO___CELLULAR_RESPONSE_TO_TUMOR_NECROSIS_FACTOR	GO:0071356	-0.0749725	0.0750766	0.0400038	0.119867	0.0737024	0.0689412	0.147771	0.0833828	0.132838	0.11818	0.00451771	-0.0896501	-0.0605482	-0.0434428	-0.247248	-0.235776	-0.224073	cluster 3
GO___RESPONSE_TO_TUMOR_NECROSIS_FACTOR	GO:0034612	-0.0943723	0.12175	0.0742302	0.192137	0.098251	0.110108	0.178762	0.121071	0.0301743	0.0805383	0.0742799	-0.160194	-0.11993	-0.112677	-0.262209	-0.252104	-0.230895	cluster 3
GO_INTERLEUKIN__POSITIVE_REGULATION_OF_INTERLEUKIN_8_PRODUCTION	GO:0032757	0.0622468	0.151574	0.387182	0.328073	0.0207336	0.250128	0.35092	0.23058	0.247553	0.308752	0.311867	-0.0108837	0.0923698	-0.0986439	-0.452745	-0.380023	-0.502266	cluster 3
GO_SUGAR_METABOLISM__REGULATION_OF_CARBOHYDRATE_CATABOLIC_PROCESS	GO:0043470	-0.0810483	-0.0289164	0.0856341	0.14652	0.0945771	0.188476	0.24103	0.167619	-0.00119379	0.190042	0.145148	0.0241573	-0.0771145	-0.0749844	-0.46121	-0.40302	-0.385067	cluster 3
GO___REGULATION_OF_CELLULAR_CARBOHYDRATE_CATABOLIC_PROCESS	GO:0043471	-0.0810483	-0.0289164	0.0856341	0.14652	0.0945771	0.188476	0.24103	0.167619	-0.00119379	0.190042	0.145148	0.0241573	-0.0771145	-0.0749844	-0.46121	-0.40302	-0.385067	cluster 3
GO___REGULATION_OF_MEMBRANE_LIPID_DISTRIBUTION	GO:0097035	0.176036	0.0109993	0.346361	0.386011	0.298158	0.325467	0.274848	0.140275	0.281973	0.0945185	0.0549491	-0.400158	-0.24404	-0.260169	-0.300801	-0.37068	-0.315125	cluster 3
GO___NEGATIVE_REGULATION_OF_CYCLIN_DEPENDENT_PROTEIN_SERINE_THREONINE_KINASE_ACTIVITY	GO:0045736	0.0257075	0.0624114	0.0719741	0.239326	0.124436	0.156302	0.146687	0.111306	0.20544	0.0514141	0.0292269	-0.279435	-0.0962938	-0.192792	-0.289474	-0.189929	-0.30296	cluster 3
GO_INFLAMMATION__CHEMOKINE_MEDIATED_SIGNALING_PATHWAY	GO:0070098	0.102991	0.146193	0.363087	0.183144	0.130114	0.132598	0.268922	0.279306	0.250896	0.234837	0.121821	-0.155922	-0.130278	-0.190423	-0.267116	-0.21237	-0.113173	cluster 3
GO_SMOOTH_MUSCLE__POSITIVE_REGULATION_OF_SMOOTH_MUSCLE_CELL_PROLIFERATION	GO:0048661	0.048949	0.114189	0.195306	0.219572	0.172905	0.229058	0.233703	0.0961891	0.182304	0.282764	0.221967	-0.264168	-0.170341	-0.318668	-0.353366	-0.372053	-0.266029	cluster 3
GO_CYTOSKELETON__ACTIN_FILAMENT_CAPPING	GO:0051693	0.231598	0.106753	0.353937	0.466092	0.329073	0.246008	0.298826	0.245969	0.268869	0.359367	0.167195	-0.309044	-0.379147	-0.399374	-0.461771	-0.497675	-0.383802	cluster 3
GO_CYTOSKELETON__REGULATION_OF_ACTIN_FILAMENT_DEPOLYMERIZATION	GO:0030834	0.246599	0.139289	0.314873	0.401307	0.143993	0.199555	0.240011	0.237529	0.218895	0.375252	0.333276	-0.335167	-0.388954	-0.434572	-0.429203	-0.357009	-0.312844	cluster 3
GO___NEGATIVE_REGULATION_OF_ACTIN_FILAMENT_DEPOLYMERIZATION	GO:0030835	0.176065	0.0925178	0.327391	0.44876	0.239686	0.157303	0.198242	0.185717	0.270701	0.392644	0.28708	-0.298604	-0.342605	-0.3968	-0.460341	-0.405248	-0.382984	cluster 3
GO___CELLULAR_EXTRAVASATION	GO:0045123	-0.0426191	-0.215081	0.199458	0.254179	0.0835024	0.223942	0.236755	0.141701	0.287769	0.11073	0.19927	-0.171993	-0.116225	-0.212414	-0.242551	-0.311847	-0.324626	cluster 3
GO_DEFENSE_RESPONSE__REGULATION_OF_DEFENSE_RESPONSE_TO_VIRUS	GO:0050688	0.0344275	0.0120302	0.261166	0.225931	0.0321487	0.191686	0.0801929	0.206087	0.116183	-0.0328497	0.070008	-0.135382	-0.114378	-0.083182	-0.209944	-0.251004	-0.174422	cluster 3
GO___REGULATION_OF_RESPONSE_TO_BIOTIC_STIMULUS	GO:0002831	0.0720799	0.069313	0.222881	0.265152	0.0891991	0.13212	0.0541308	0.112157	0.153588	0.0457989	0.0874135	-0.149404	-0.142152	-0.108704	-0.207876	-0.258128	-0.167036	cluster 3
GO_T_CELLS__REGULATION_OF_T_CELL_PROLIFERATION	GO:0042129	0.0954626	0.178766	0.127299	0.200484	0.107371	0.187886	0.160069	0.0592712	0.0395166	0.115973	0.184913	-0.0970933	-0.0243155	-0.0922913	-0.121943	-0.309774	-0.232707	cluster 3
GO_T_CELLS__POSITIVE_REGULATION_OF_T_CELL_PROLIFERATION	GO:0042102	0.123746	0.227793	0.175361	0.156457	0.0929747	0.190144	0.125735	0.0773255	0.141534	0.132548	0.209643	-0.146494	-0.0480864	-0.203235	-0.0671585	-0.316124	-0.238983	cluster 3
GO_IMMUNE_RESPONSE__REGULATION_OF_LEUKOCYTE_ACTIVATION	GO:0002694	0.0726052	0.0876466	0.13494	0.167826	0.0580722	0.121256	0.104801	0.150897	0.0357622	0.126531	0.0900388	-0.125898	-0.0873995	-0.0990566	-0.118425	-0.201663	-0.145039	cluster 3
GO___REGULATION_OF_CELL_ACTIVATION	GO:0050865	0.0591092	0.0587791	0.115731	0.176653	0.0621374	0.0965822	0.0861606	0.124006	0.0505755	0.138826	0.111828	-0.104922	-0.0820783	-0.0933572	-0.126308	-0.199153	-0.151625	cluster 3
GO_IMMUNE_RESPONSE__REGULATION_OF_LEUKOCYTE_PROLIFERATION	GO:0070663	0.0738257	0.129853	0.121253	0.161076	-0.000806838	0.2311	0.188173	0.152885	0.0898022	0.147053	0.231631	-0.115697	-0.0947573	-0.129774	-0.154776	-0.311492	-0.221943	cluster 3
GO_LYMPHOCYTE_DYNAMICS__REGULATION_OF_LYMPHOCYTE_PROLIFERATION	GO:0050670	0.0671106	0.135499	0.139027	0.157718	0.0181141	0.222602	0.184162	0.142637	0.102389	0.131736	0.216242	-0.0884594	-0.068142	-0.108384	-0.16067	-0.322622	-0.229392	cluster 3
GO___REGULATION_OF_MONONUCLEAR_CELL_PROLIFERATION	GO:0032944	0.074447	0.145047	0.14869	0.166973	0.0223839	0.211426	0.173685	0.140584	0.102165	0.131106	0.215837	-0.0983353	-0.0785043	-0.116486	-0.160543	-0.322038	-0.228683	cluster 3
GO_LYMPHOCYTE_DYNAMICS__REGULATION_OF_LYMPHOCYTE_ACTIVATION	GO:0051249	0.0345914	0.0509949	0.0846512	0.133108	0.0225652	0.161008	0.138299	0.153065	0.0727671	0.123302	0.100624	-0.0813935	-0.0605316	-0.0746909	-0.109409	-0.208333	-0.156069	cluster 3
GO_LYMPHOCYTE_DYNAMICS__POSITIVE_REGULATION_OF_LYMPHOCYTE_ACTIVATION	GO:0051251	0.0756256	0.0779479	0.154893	0.131282	0.061381	0.213336	0.150612	0.176872	0.126404	0.176716	0.151704	-0.132695	-0.125578	-0.157892	-0.0896284	-0.261929	-0.179403	cluster 3
GO_INFLAMMATION__REGULATION_OF_ACUTE_INFLAMMATORY_RESPONSE	GO:0002673	0.106085	0.160118	0.329685	0.159678	0.112029	0.176848	0.204467	0.0973185	0.0777906	0.0884781	0.144615	-0.199123	-0.0920094	-0.156712	-0.258395	-0.342856	-0.325951	cluster 3
GO_INFLAMMATION__REGULATION_OF_INTERLEUKIN_8_PRODUCTION	GO:0032677	0.200502	0.23866	0.383262	0.371045	0.105792	0.319407	0.368492	0.303642	0.226804	0.224074	0.23241	-0.209119	-0.151642	-0.246831	-0.408248	-0.448703	-0.432468	cluster 3
GO___PHAGOCYTOSIS	GO:0006909	0.0525791	0.130368	0.148832	0.237321	0.159965	0.246477	0.182732	0.23232	0.144313	0.12831	0.169564	-0.246338	-0.169921	-0.189858	-0.246355	-0.274147	-0.334016	cluster 3
GO___LYSOSOMAL_TRANSPORT	GO:0007041	0.0918147	0.215337	0.321469	0.340517	0.237803	0.451787	0.408615	0.428737	0.164751	0.0706735	0.242407	-0.28906	-0.311437	-0.315957	-0.415063	-0.444465	-0.451141	cluster 3
GO_VACUOLE__VACUOLAR_TRANSPORT	GO:0007034	0.128914	0.227231	0.3537	0.361917	0.257326	0.445135	0.40647	0.417842	0.227408	0.130426	0.294087	-0.345447	-0.358066	-0.346021	-0.433724	-0.447693	-0.469535	cluster 3
GO_IMMUNE_RESPONSE__MYELOID_LEUKOCYTE_MEDIATED_IMMUNITY	GO:0002444	0.0568239	0.163747	0.284258	0.366032	0.305378	0.268912	0.303909	0.169172	0.15343	0.153816	0.156292	-0.186822	-0.199546	-0.0956906	-0.296084	-0.446397	-0.347118	cluster 3
GO_IMMUNE_RESPONSE__MYELOID_LEUKOCYTE_ACTIVATION	GO:0002274	0.207148	0.220597	0.163052	0.355445	0.230136	0.1958	0.265377	0.176948	0.0883373	0.135019	0.153876	-0.173604	-0.173198	-0.220879	-0.306562	-0.369863	-0.334583	cluster 3
GO_IMMUNE_RESPONSE__NEGATIVE_REGULATION_OF_LEUKOCYTE_MIGRATION	GO:0002686	0.21616	0.0578942	0.275959	0.281868	0.229928	0.144992	0.189697	0.197187	-0.108341	0.143503	0.153005	-0.320707	-0.239701	-0.140604	-0.250339	-0.312485	-0.367848	cluster 3
GO___MEMBRANE_LIPID_METABOLIC_PROCESS	GO:0006643	0.149686	0.0134458	0.145939	0.221192	0.105375	0.149447	0.081222	0.12466	0.00685464	0.144185	0.171531	-0.227819	-0.187789	-0.135302	-0.226334	-0.196882	-0.247909	cluster 3
GO_SPHINGOLIPID_METABOLIC_PROCESS__SPHINGOLIPID_METABOLIC_PROCESS	GO:0006665	0.0901222	0.00157247	0.1438	0.224604	0.071327	0.153069	0.089688	0.129097	-0.0368609	0.111142	0.134362	-0.171405	-0.132352	-0.0645509	-0.240837	-0.199735	-0.239664	cluster 3
GO___ENDOSOME_TO_LYSOSOME_TRANSPORT	GO:0008333	-0.00390307	0.254824	0.335629	0.333993	0.234713	0.461061	0.401266	0.390051	-0.0473151	-0.0454357	0.14141	-0.229418	-0.258503	-0.208179	-0.400557	-0.384762	-0.452466	cluster 3
GO___REGULATED_SECRETORY_PATHWAY	GO:0045055	0.10632	0.219833	0.221011	0.227321	0.0421614	0.252971	0.254038	0.328834	-0.0275698	0.130044	0.181371	-0.209875	-0.258549	-0.130344	-0.25577	-0.467125	-0.293426	cluster 3
GO___GLYCOSPHINGOLIPID_METABOLIC_PROCESS	GO:0006687	0.191906	0.034145	0.2567	0.269725	0.0526418	0.321962	0.344472	0.326244	-0.0143755	0.124412	0.0907259	-0.221663	-0.162261	-0.144081	-0.381789	-0.415492	-0.37296	cluster 3
GO_NEUTROPHIL__NEUTROPHIL_ACTIVATION	GO:0042119	0.138043	0.104836	0.188564	0.288283	0.0601548	0.34086	0.461521	0.359988	-0.0758235	0.00168969	0.238703	-0.222041	-0.224197	-0.239031	-0.458809	-0.392161	-0.419555	cluster 3
GO___PHOSPHOLIPID_TRANSPORT	GO:0015914	0.0623686	-0.0272039	0.181394	0.198021	-0.0994516	0.287044	0.21957	0.188406	0.198368	0.141514	-0.0267672	-0.237917	-0.104243	-0.0721798	0.0121139	-0.265727	-0.217581	cluster 3
GO___ORGANOPHOSPHATE_ESTER_TRANSPORT	GO:0015748	0.0140012	-0.0470385	0.0604275	0.138388	-0.0382542	0.17633	0.1596	0.198967	0.201733	0.186091	0.0328998	-0.0990612	-0.100549	-0.00521698	-0.0662224	-0.252535	-0.178338	cluster 3
GO_CYTOSKELETON__ACTIN_FILAMENT_POLYMERIZATION	GO:0030041	0.196439	0.180719	0.122919	-0.127751	-0.204545	0.383381	0.382069	0.265431	0.342941	0.33259	0.266288	-0.427953	-0.426644	-0.413002	-0.197465	-0.250672	-0.311233	cluster 3
GO_CYTOSKELETON__ACTIN_POLYMERIZATION_OR_DEPOLYMERIZATION	GO:0008154	0.0723374	0.198388	-0.0790572	0.0899595	-0.0814578	0.394528	0.404358	0.334783	0.389589	0.310227	0.313712	-0.442407	-0.434711	-0.418502	-0.19124	-0.259198	-0.340355	cluster 3
GO_ENDOTHELIAL__POSITIVE_REGULATION_VASCULAR_ENDOTHELIAL_GROWTH_FACTOR_PRODUCTION	GO:0010575	0.0804292	0.057846	0.207987	0.0271643	-0.182451	0.396333	0.508662	0.457115	0.351617	0.400485	0.556516	-0.519336	-0.430449	-0.456999	-0.328309	-0.417738	-0.162548	cluster 3
GO_ENDOTHELIAL__REGULATION_OF_VASCULAR_ENDOTHELIAL_GROWTH_FACTOR_PRODUCTION	GO:0010574	0.0997464	0.0845893	0.326951	0.0514935	-0.11536	0.358261	0.442731	0.344812	0.267031	0.344978	0.418341	-0.466859	-0.387696	-0.412259	-0.342761	-0.407941	-0.179658	cluster 3
GO___CYCLIC_NUCLEOTIDE_CATABOLIC_PROCESS	GO:0009214	0.0794783	-0.105075	0.0693216	0.0314179	-0.149337	0.206461	0.238932	0.25506	0.352505	0.228375	0.229329	-0.426911	-0.322167	-0.426025	-0.166314	-0.229934	-0.0842404	cluster 3
GO_CAMP_METABOLISM__CAMP_CATABOLIC_PROCESS	GO:0006198	0.148334	-0.0789584	0.184075	0.0324819	-0.173941	0.234364	0.269984	0.289833	0.327168	0.170858	0.137413	-0.422038	-0.238058	-0.41953	-0.28119	-0.33442	-0.22135	cluster 3
GO___PROTEIN_HETEROOLIGOMERIZATION	GO:0051291	0.0154437	-0.0497878	0.0924354	-0.040476	-0.000396531	0.191302	0.261348	0.203712	0.114656	0.127601	0.0307253	-0.264143	-0.235497	-0.106296	-0.128917	-0.101225	-0.0741477	cluster 3
GO___SIALYLATION	GO:0097503	0.0692805	-0.0603399	0.219398	0.0343022	0.11364	0.356664	0.377446	0.429277	0.340964	0.00109334	0.122361	-0.435551	-0.475444	-0.45724	-0.0907785	-0.412476	-0.378411	cluster 3
GO_ENDOTHELIAL__CELLULAR_RESPONSE_TO_VASCULAR_ENDOTHELIAL_GROWTH_FACTOR_STIMULUS	GO:0035924	0.0294033	-0.0589069	0.35696	-0.070168	-0.162275	0.392545	0.288479	0.433101	0.511405	0.258931	0.157152	-0.403016	-0.437945	-0.39671	-0.146256	-0.260532	-0.422329	cluster 3
GO___GLYCOLIPID_BIOSYNTHETIC_PROCESS	GO:0009247	0.164698	-0.103843	0.087321	0.0809893	0.199297	0.179839	0.0920167	0.160344	0.10381	0.172865	0.205941	-0.23422	-0.275948	-0.219001	-0.201575	-0.176624	-0.257298	cluster 3
GO___RESPONSE_TO_CALCIUM_ION	GO:0051592	0.055399	0.0548557	0.036573	0.0789751	0.195445	0.172294	0.103264	0.0707437	0.158461	0.140692	0.177734	-0.199221	-0.266835	-0.200031	-0.124585	-0.058537	-0.169573	cluster 3
GO___TISSUE_REMODELING	GO:0048771	0.095778	0.123781	0.0290679	0.146782	0.183114	0.225296	0.255925	0.217911	0.0893409	0.207574	0.261251	-0.255068	-0.318203	-0.327374	-0.194591	-0.300919	-0.148088	cluster 3
GO___NEGATIVE_REGULATION_OF_CELL_SUBSTRATE_ADHESION	GO:0010812	0.104853	0.101766	0.0628829	0.349404	0.325048	0.237268	0.323661	0.324561	0.284452	0.124705	0.321803	-0.531409	-0.432606	-0.39983	-0.257533	-0.313028	-0.34253	cluster 3
GO_CELL_MATRIX__NEGATIVE_REGULATION_OF_CELL_MATRIX_ADHESION	GO:0001953	0.0753673	0.0612464	0.0270354	0.417039	0.266043	0.336921	0.442559	0.437197	0.350715	0.433578	0.473313	-0.684613	-0.612414	-0.541617	-0.167431	-0.387686	-0.367381	cluster 3
GO_ENDOTHELIAL__ENDOTHELIAL_CELL_MIGRATION	GO:0043542	0.109028	0.0827152	0.267029	0.264973	0.114137	0.186277	0.202738	0.270678	0.243536	0.226705	0.232872	-0.362871	-0.397712	-0.32686	-0.315716	-0.275898	-0.368335	cluster 3
GO___ENDOSOMAL_TRANSPORT	GO:0016197	0.0995656	0.173416	0.213237	0.353122	0.273402	0.279645	0.245167	0.264108	0.273634	0.21539	0.309295	-0.428053	-0.340436	-0.413336	-0.369271	-0.356426	-0.315339	cluster 3
GO_IMMUNE_RESPONSE__IMMUNE_RESPONSE_ACTIVATING_SIGNAL_TRANSDUCTION	GO:0002757	0.070707	0.118641	0.118664	0.20777	0.143319	0.216281	0.144914	0.193072	0.209344	0.14092	0.145446	-0.273155	-0.272719	-0.255636	-0.185895	-0.211242	-0.268312	cluster 3
GO_IMMUNE_RESPONSE__ACTIVATION_OF_IMMUNE_RESPONSE	GO:0002253	0.0852406	0.144592	0.177302	0.191126	0.158403	0.205161	0.137469	0.179333	0.210667	0.138656	0.158846	-0.261993	-0.258406	-0.252207	-0.193139	-0.216511	-0.273843	cluster 3
GO_ENDOTHELIAL__REGULATION_OF_BLOOD_VESSEL_ENDOTHELIAL_CELL_MIGRATION	GO:0043535	0.249981	0.171109	0.295088	0.315323	0.287644	0.366021	0.308047	0.34721	0.422539	0.306241	0.238168	-0.512404	-0.433408	-0.514789	-0.340722	-0.379463	-0.369637	cluster 3
GO_ENDOTHELIAL__REGULATION_OF_ENDOTHELIAL_CELL_MIGRATION	GO:0010594	0.173169	0.14187	0.2684	0.283184	0.263817	0.307539	0.267999	0.303003	0.401403	0.296019	0.216826	-0.395843	-0.396272	-0.431234	-0.382135	-0.398371	-0.378169	cluster 3
GO_EPITHELIAL_CELL_MIGRATION__REGULATION_OF_EPITHELIAL_CELL_MIGRATION	GO:0010632	0.102413	0.092895	0.162231	0.239068	0.179903	0.299704	0.278842	0.281919	0.391093	0.321095	0.279172	-0.387357	-0.360914	-0.411035	-0.339722	-0.351975	-0.351158	cluster 3
GO_ANGIOGENESIS__REGULATION_OF_ANGIOGENESIS	GO:0045765	0.106182	0.0833218	0.153318	0.149554	0.136704	0.2359	0.251164	0.21827	0.324373	0.29084	0.264782	-0.295736	-0.250605	-0.301395	-0.308508	-0.344615	-0.253891	cluster 3
GO___REGULATION_OF_VASCULATURE_DEVELOPMENT	GO:1901342	0.033151	0.0310601	0.109009	0.121988	0.126116	0.254612	0.271323	0.238314	0.343815	0.296016	0.266671	-0.307354	-0.265778	-0.297465	-0.299927	-0.322777	-0.259756	cluster 3
GO_EPITHELIAL_CELL_MIGRATION__POSITIVE_REGULATION_OF_EPITHELIAL_CELL_MIGRATION	GO:0010634	0.0801441	0.0628341	0.086579	0.312927	0.198304	0.199683	0.175857	0.168782	0.371219	0.367927	0.30296	-0.391517	-0.392643	-0.39958	-0.418379	-0.371405	-0.32696	cluster 3
GO_ANGIOGENESIS__POSITIVE_REGULATION_OF_ANGIOGENESIS	GO:0045766	0.136572	0.0940119	0.124451	0.243062	0.102624	0.19723	0.226199	0.185526	0.34452	0.358093	0.326538	-0.358059	-0.255128	-0.360786	-0.311801	-0.363181	-0.31396	cluster 3
GO_IMMUNE_RESPONSE__POSITIVE_REGULATION_OF_LEUKOCYTE_APOPTOTIC_PROCESS	GO:2000108	-0.0983551	0.0436162	0.284705	0.250183	0.0152558	0.184712	0.149253	0.226517	0.109622	0.371673	0.220752	-0.344514	-0.387757	-0.285336	-0.261993	-0.247195	-0.203096	cluster 3
GO___TISSUE_MIGRATION	GO:0090130	0.0351937	0.0362042	0.233022	0.158642	0.107122	0.132361	0.134665	0.241371	0.145596	0.136225	0.148512	-0.262579	-0.324161	-0.286281	-0.0787679	-0.164257	-0.261609	cluster 3
GO_EPITHELIAL_CELL_MIGRATION__EPITHELIAL_CELL_MIGRATION	GO:0010631	0.0627307	0.0315828	0.287227	0.176667	0.113609	0.0860893	0.120366	0.21951	0.231013	0.168616	0.191156	-0.264294	-0.333376	-0.256479	-0.150821	-0.231029	-0.308668	cluster 3
GO_EPITHELIAL_CELLS__EPITHELIUM_MIGRATION	GO:0090132	0.0627307	0.0315828	0.287227	0.176667	0.113609	0.0860893	0.120366	0.21951	0.231013	0.168616	0.191156	-0.264294	-0.333376	-0.256479	-0.150821	-0.231029	-0.308668	cluster 3
GO_ENDOTHELIAL__REGULATION_OF_VASCULAR_ENDOTHELIAL_GROWTH_FACTOR_RECEPTOR_SIGNALING_PATHWAY	GO:0030947	-0.057701	-0.0929153	0.203123	0.13211	0.165388	0.262571	0.207503	0.225274	0.489607	0.337197	0.345337	-0.453536	-0.596463	-0.471475	-0.138716	-0.308625	-0.37154	cluster 3
GO___DEFINITIVE_HEMOPOIESIS	GO:0060216	0.0395514	-0.0732465	0.141615	0.133375	0.173837	0.28582	0.392851	0.394183	0.333734	0.438466	0.214076	-0.490267	-0.522802	-0.549427	-0.161791	-0.240497	-0.175573	cluster 3
GO_ERYTHROCYTE__REGULATION_OF_ERYTHROCYTE_DIFFERENTIATION	GO:0045646	0.151932	-0.0277741	0.362987	-0.00760714	0.175761	0.32017	0.162467	0.249636	0.350136	0.318924	0.263763	-0.320921	-0.383459	-0.497408	-0.206706	-0.196152	-0.24996	cluster 3
GO_LYMPH_GLAND_DEVELOPMENT__LYMPH_VESSEL_DEVELOPMENT	GO:0001945	0.143045	0.227129	0.236551	0.0185154	0.181992	0.269399	0.230824	0.230658	0.403643	0.441494	0.455897	-0.466099	-0.492094	-0.570513	-0.337413	-0.427926	-0.213789	cluster 3
GO_B_CELLS__B_CELL_PROLIFERATION	GO:0042100	0.14842	0.115191	0.0602286	0.157425	0.0407389	0.171861	0.148271	0.358	0.210701	0.291239	0.348399	-0.213216	0.0350881	-0.243209	-0.160533	-0.0677897	-0.242379	cluster 3
GO_LYMPHOCYTE__LYMPHOCYTE_ACTIVATION	GO:0046649	0.0367129	0.0621867	0.0362926	0.0501919	0.0565389	0.0997117	0.0496564	0.201069	0.0472946	0.107498	0.088322	-0.0842894	-0.0511631	-0.0757646	-0.0652973	-0.0727859	-0.118653	cluster 3
GO_LEUKOCYTE_ACTIVATION__LEUKOCYTE_ACTIVATION	GO:0045321	0.0681445	0.0925096	0.0709745	0.12404	0.101648	0.108713	0.0880066	0.200178	0.0545238	0.122639	0.103607	-0.122583	-0.0898446	-0.106408	-0.120898	-0.138193	-0.170243	cluster 3
GO___PHOSPHOLIPID_METABOLIC_PROCESS	GO:0006644	0.0668929	0.0241648	0.0684977	0.0904581	0.00219818	0.135069	0.129619	0.174641	0.142834	0.0581241	0.140296	-0.192842	-0.160369	-0.207071	-0.106145	-0.151683	-0.105809	cluster 3
GO___PHOSPHOLIPID_BIOSYNTHETIC_PROCESS	GO:0008654	0.0553558	0.0262779	0.0379687	0.102673	0.016228	0.207868	0.143254	0.213862	0.135501	0.0711887	0.175621	-0.214969	-0.172606	-0.20627	-0.110229	-0.194119	-0.168869	cluster 3
GO___GLYCEROLIPID_BIOSYNTHETIC_PROCESS	GO:0045017	0.0047653	-0.0283147	-0.0312717	0.106468	-0.00543487	0.132816	0.118066	0.115186	0.126669	0.0604868	0.144737	-0.16554	-0.114999	-0.145906	-0.0716037	-0.141576	-0.13691	cluster 3
GO___GLYCEROLIPID_METABOLIC_PROCESS	GO:0046486	0.0111604	-0.0266984	0.0266581	0.0810152	-0.0103874	0.119458	0.11562	0.101844	0.1551	0.0899249	0.141965	-0.16144	-0.117068	-0.141429	-0.0717863	-0.127705	-0.122569	cluster 3
GO_GOLGI_DYNAMICS__GOLGI_ORGANIZATION	GO:0007030	-0.0865429	-0.0988606	-0.0361309	0.322742	0.0475149	0.380228	0.365699	0.362816	0.293152	0.0744189	0.339924	-0.358846	-0.324077	-0.399715	-0.314334	-0.404946	-0.323509	cluster 3
GO___GLYCEROPHOSPHOLIPID_METABOLIC_PROCESS	GO:0006650	-7.61568e-05	-0.0311344	0.0415823	0.146774	0.0438766	0.178662	0.176228	0.192923	0.150245	0.0611743	0.181788	-0.213998	-0.170704	-0.207737	-0.130639	-0.158983	-0.139082	cluster 3
GO___GLYCEROPHOSPHOLIPID_BIOSYNTHETIC_PROCESS	GO:0046474	0.0199633	-0.0046544	0.0169264	0.153404	0.0729576	0.188064	0.148164	0.194725	0.13084	0.0722319	0.172459	-0.215087	-0.166737	-0.188288	-0.121501	-0.181015	-0.170576	cluster 3
GO___REGULATION_OF_PROTEIN_PROCESSING	GO:0070613	-0.0610683	-0.0285674	0.200787	0.178892	0.107164	0.174022	0.275908	0.217913	0.0547376	0.262621	0.305261	-0.273821	-0.271616	-0.284498	-0.289865	-0.272201	-0.270717	cluster 3
GO_INTEGRIN_PATHWAY__INTEGRIN_MEDIATED_SIGNALING_PATHWAY	GO:0007229	0.0334793	0.00428125	0.169672	0.277574	0.109502	0.198517	0.204464	0.311772	0.148759	0.295641	0.38481	-0.323433	-0.205679	-0.237351	-0.390996	-0.332366	-0.373058	cluster 3
GO___SECRETION_BY_CELL	GO:0032940	0.0146588	-0.00475511	-0.0280017	0.0969399	0.00465669	0.177998	0.160093	0.1802	0.0765972	0.197303	0.27426	-0.143619	-0.138912	-0.131696	-0.1802	-0.164275	-0.199839	cluster 3
GO___EXOCYTOSIS	GO:0006887	0.0803193	0.00933905	0.0282988	0.173749	0.0158854	0.177324	0.154282	0.207134	0.0995691	0.223761	0.302643	-0.167184	-0.162381	-0.164697	-0.254211	-0.247043	-0.285726	cluster 3
GO___ENDOCYTOSIS	GO:0006897	-0.0322877	0.0279439	0.0788009	0.219023	0.0667745	0.244721	0.247427	0.273742	0.182596	0.147221	0.252704	-0.173261	-0.186693	-0.191874	-0.30511	-0.289046	-0.309384	cluster 3
GO_GOLGI_DYNAMICS__POST_GOLGI_VESICLE_MEDIATED_TRANSPORT	GO:0006892	-0.0542211	0.0609976	-0.0271856	0.277345	0.196612	0.347197	0.242852	0.314151	0.230888	0.223039	0.392391	-0.337691	-0.272797	-0.257896	-0.393831	-0.388198	-0.253844	cluster 3
GO___NEGATIVE_REGULATION_OF_LOCOMOTION	GO:0040013	-0.0268484	0.0514731	0.0299912	0.101855	0.109191	0.219974	0.251918	0.249422	0.120651	0.164273	0.308116	-0.255388	-0.237958	-0.264852	-0.248336	-0.236641	-0.189908	cluster 3
GO___NEGATIVE_REGULATION_OF_CELLULAR_COMPONENT_MOVEMENT	GO:0051271	0.0234626	0.0721401	0.0415	0.102517	0.135216	0.215176	0.253041	0.258678	0.147035	0.178686	0.354127	-0.2339	-0.217162	-0.232283	-0.274423	-0.244358	-0.255131	cluster 3
GO___NEGATIVE_REGULATION_OF_CELL_MIGRATION	GO:0030336	-0.0135095	0.0605706	0.0386072	0.099373	0.124404	0.212992	0.240498	0.249813	0.117609	0.173438	0.360331	-0.241954	-0.226404	-0.254441	-0.259257	-0.230898	-0.24049	cluster 3
GO___NEGATIVE_REGULATION_OF_CELL_MOTILITY	GO:2000146	0.0112546	0.0675631	0.0486658	0.0974894	0.121538	0.213702	0.249861	0.248114	0.132645	0.163627	0.346575	-0.248479	-0.227794	-0.252118	-0.262705	-0.238736	-0.237189	cluster 3
GO___NEGATIVE_REGULATION_OF_LIPID_METABOLIC_PROCESS	GO:0045833	-0.0318054	-0.120181	-0.028369	0.187737	0.132243	0.105472	0.0917517	0.221808	0.225887	0.180063	0.29226	-0.152444	-0.181391	-0.245798	-0.132836	-0.184621	-0.232119	cluster 3
GO___POSITIVE_REGULATION_OF_HYDROLASE_ACTIVITY	GO:0051345	-0.0178533	-0.0278504	-0.0350401	0.195909	0.0800827	0.0849628	0.0703783	0.100957	0.187683	0.193974	0.199972	-0.161118	-0.15167	-0.144139	-0.17626	-0.199067	-0.192315	cluster 3
GO_LEUKOCYTE_ACTIVATION__LEUKOCYTE_MIGRATION	GO:0050900	-0.0232261	-0.115289	0.0535119	0.246811	0.0399738	0.200602	0.199421	0.194934	0.2464	0.276212	0.298818	-0.224904	-0.171216	-0.179556	-0.227741	-0.277368	-0.252183	cluster 3
GO_APOPTOSIS__REGULATION_OF_EXTRINSIC_APOPTOTIC_SIGNALING_PATHWAY_IN_ABSENCE_OF_LIGAND	GO:2001239	-0.0362628	0.0173115	-0.0642878	0.208651	0.0599818	0.243141	0.133539	0.215279	0.222127	0.28268	0.188337	-0.273169	-0.256275	-0.189944	-0.0986048	-0.20331	-0.167276	cluster 3
GO___REGULATION_OF_CELL_JUNCTION_ASSEMBLY	GO:1901888	-0.00549481	-0.0777478	-0.0838304	0.331369	0.142161	0.255827	0.206313	0.255171	0.346869	0.327128	0.266587	-0.408321	-0.253704	-0.385423	-0.213198	-0.267121	-0.238892	cluster 3
GO_PLATELET__PLATELET_ACTIVATION	GO:0030168	0.018545	-0.0179769	-0.0038306	0.234374	0.191706	0.198005	0.194961	0.238411	0.221241	0.254455	0.269283	-0.25738	-0.275479	-0.317483	-0.237071	-0.289099	-0.3312	cluster 3
GO___HEMOSTASIS	GO:0007599	0.033002	-0.0769153	-0.0280307	0.188545	0.135732	0.14908	0.139594	0.167914	0.219426	0.242214	0.211783	-0.262214	-0.23053	-0.279313	-0.185211	-0.199893	-0.235501	cluster 3
GO___COAGULATION	GO:0050817	0.0300526	-0.0797343	-0.0324989	0.188831	0.133011	0.150878	0.142199	0.171703	0.222095	0.243814	0.212164	-0.259812	-0.228829	-0.277929	-0.184041	-0.200478	-0.236189	cluster 3
GO_BLOOD_COAGULATION__BLOOD_COAGULATION	GO:0007596	0.0300526	-0.0797343	-0.0324989	0.188831	0.133011	0.150878	0.142199	0.171703	0.222095	0.243814	0.212164	-0.259812	-0.228829	-0.277929	-0.184041	-0.200478	-0.236189	cluster 3
GO_IMMUNE_RESPONSE__IMMUNE_RESPONSE_REGULATING_SIGNALING_PATHWAY	GO:0002764	-0.0350451	0.0157116	0.0529581	0.117791	0.0575829	0.162828	0.121519	0.143195	0.184228	0.156408	0.205363	-0.176113	-0.193849	-0.180343	-0.123187	-0.185092	-0.188513	cluster 3
GO___CELLULAR_RESPONSE_TO_MECHANICAL_STIMULUS	GO:0071260	-0.0806891	0.0278822	0.0928681	0.370181	0.275702	0.309224	0.297239	0.36355	0.264494	0.354322	0.337411	-0.395523	-0.367856	-0.398813	-0.304795	-0.251373	-0.324676	cluster 3
GO_ANGIOGENESIS__ANGIOGENESIS	GO:0001525	0.0244799	-0.000671811	0.0744572	0.235756	0.177335	0.284737	0.274568	0.244765	0.161808	0.250508	0.292644	-0.340782	-0.35626	-0.363401	-0.281676	-0.293916	-0.276104	cluster 3
GO_AMINOACID_METABOLISM__RESPONSE_TO_AMINO_ACID	GO:0043200	-0.0388896	0.0597093	0.0284647	0.107671	-0.000923418	0.105826	0.0481687	0.124384	0.193189	0.253783	0.181777	-0.143482	-0.195411	-0.217009	-0.183589	-0.148108	-0.0927661	cluster 3
GO___RESPONSE_TO_ACID	GO:0001101	0.021883	0.115104	0.0256094	0.115184	0.01835	0.199296	0.0866016	0.182556	0.15807	0.218231	0.187451	-0.165965	-0.230451	-0.252098	-0.193551	-0.168684	-0.123843	cluster 3
GO___REGULATION_OF_VESICLE_MEDIATED_TRANSPORT	GO:0060627	-0.00572543	0.0923048	0.0648604	0.0847349	-0.0123063	0.101978	0.0725714	0.120312	0.143307	0.154553	0.253406	-0.215965	-0.148209	-0.194432	-0.171823	-0.158819	-0.184462	cluster 3
GO_TAXIS__CELL_CHEMOTAXIS	GO:0060326	-0.0522081	0.0225132	0.160919	0.188774	0.015246	0.138824	0.111425	0.153337	0.181332	0.249084	0.277029	-0.163212	-0.172442	-0.152784	-0.202362	-0.168625	-0.254868	cluster 3
GO_T_CELLS__NEGATIVE_REGULATION_OF_ALPHA_BETA_T_CELL_ACTIVATION	GO:0046636	0.0381529	0.196403	0.085723	-0.0213382	0.23965	0.412782	0.485072	0.409665	-0.00864247	0.373374	0.173984	-0.377542	-0.254988	-0.397659	-0.357385	-0.354426	-0.0779561	cluster 3
GO___POSITIVE_REGULATION_OF_BINDING	GO:0051099	0.0563395	0.0669601	0.00291015	0.0974524	0.0742689	0.168742	0.158712	0.205794	0.150309	0.173319	-0.0564815	-0.214736	-0.25388	-0.218342	-0.172702	-0.190868	-0.141028	cluster 3
GO___POSITIVE_REGULATION_OF_PROTEIN_BINDING	GO:0032092	-0.188484	-0.0229753	0.00858977	0.202558	0.0760322	0.277277	0.298745	0.277205	0.132687	0.26018	0.161928	-0.260286	-0.29829	-0.291584	-0.23275	-0.310428	-0.16406	cluster 3
GO_ENDOTHELIAL__ESTABLISHMENT_OF_ENDOTHELIAL_BARRIER	GO:0061028	0.145034	0.0513803	0.339916	0.39939	0.11461	0.548355	0.622559	0.544565	0.431953	0.447483	0.301289	-0.543283	-0.525047	-0.524498	-0.561847	-0.428546	-0.451611	cluster 3
GO_ENDOTHELIAL__ENDOTHELIAL_CELL_DEVELOPMENT	GO:0001885	0.0997795	0.110385	0.167073	0.390541	0.109172	0.431777	0.473402	0.390589	0.303264	0.350408	0.29569	-0.527925	-0.463876	-0.454343	-0.421609	-0.297585	-0.407307	cluster 3
GO_ENDOTHELIAL__ENDOTHELIAL_CELL_DIFFERENTIATION	GO:0045446	-0.0369447	0.0932303	0.0973859	0.345298	0.227727	0.443539	0.482679	0.40633	0.175607	0.273882	0.286109	-0.469923	-0.437809	-0.457945	-0.423304	-0.313021	-0.375137	cluster 3
GO_ENDOTHELIAL__ENDOTHELIUM_DEVELOPMENT	GO:0003158	0.00331798	0.11365	0.16285	0.356074	0.254917	0.45504	0.491993	0.418331	0.233305	0.268061	0.278436	-0.488229	-0.454561	-0.464042	-0.435862	-0.35219	-0.419606	cluster 3
GO_GOLGI_DYNAMICS__INTRA_GOLGI_VESICLE_MEDIATED_TRANSPORT	GO:0006891	0.0513476	0.201985	0.138014	0.447749	0.101145	0.506449	0.543615	0.597791	0.329177	0.244873	0.47758	-0.587533	-0.497447	-0.589352	-0.502362	-0.456534	-0.495024	cluster 3
GO_GOLGI_DYNAMICS__GOLGI_VESICLE_TRANSPORT	GO:0048193	0.062697	0.0749422	0.0202735	0.371108	0.160046	0.355546	0.292201	0.343737	0.193172	0.181492	0.367588	-0.411527	-0.365657	-0.379209	-0.339167	-0.358655	-0.323323	cluster 3
GO___GLYCOPROTEIN_METABOLIC_PROCESS	GO:0009100	0.000989627	-0.0820854	-0.119583	0.234608	0.0336675	0.166432	0.187058	0.217416	0.0584237	0.190551	0.314848	-0.21069	-0.227006	-0.276246	-0.12158	-0.1504	-0.222021	cluster 3
GO___GLYCOPROTEIN_BIOSYNTHETIC_PROCESS	GO:0009101	0.0554517	-0.0546858	-0.0947676	0.276159	0.0866796	0.164574	0.16982	0.204804	0.0568658	0.15483	0.294681	-0.228656	-0.23399	-0.282982	-0.143489	-0.154592	-0.228455	cluster 3
GO_PDGF_PATHWAY__PLATELET_DERIVED_GROWTH_FACTOR_RECEPTOR_SIGNALING_PATHWAY	GO:0048008	-0.17762	-0.0183953	-0.0746383	0.343542	0.223188	0.270583	0.318505	0.248965	0.126147	0.21553	0.442986	-0.347751	-0.375747	-0.455046	-0.414995	-0.280114	-0.258725	cluster 3
GO_CELL_ADHESION__NEGATIVE_REGULATION_OF_CELL_ADHESION	GO:0007162	-0.0345972	-0.0952628	-0.081294	0.249407	0.250422	0.198553	0.238753	0.247345	0.101366	0.124399	0.296069	-0.280442	-0.199354	-0.2252	-0.211589	-0.155927	-0.202435	cluster 3
GO___REGULATION_OF_FOCAL_ADHESION_ASSEMBLY	GO:0051893	0.0211584	0.0280154	-0.0600685	0.24355	0.175764	0.163774	0.134481	0.21722	0.219525	0.236895	0.246646	-0.330186	-0.245201	-0.371287	-0.0971459	-0.178993	-0.104613	cluster 3
GO___REGULATION_OF_CELL_SUBSTRATE_JUNCTION_ASSEMBLY	GO:0090109	0.0211584	0.0280154	-0.0600685	0.24355	0.175764	0.163774	0.134481	0.21722	0.219525	0.236895	0.246646	-0.330186	-0.245201	-0.371287	-0.0971459	-0.178993	-0.104613	cluster 3
GO___NEGATIVE_REGULATION_OF_ANOIKIS	GO:2000811	-0.105464	-0.0192	-0.253418	0.302446	0.334172	0.259539	0.336754	0.308306	0.284319	0.326676	0.350947	-0.54485	-0.499192	-0.563598	-0.127267	-0.290027	-0.158321	cluster 3
GO___REGULATION_OF_ANOIKIS	GO:2000209	-0.0367652	0.100365	-0.205076	0.355328	0.334997	0.265983	0.327487	0.290569	0.275698	0.296689	0.323441	-0.493009	-0.497532	-0.54795	-0.178623	-0.251166	-0.197335	cluster 3
GO___NEGATIVE_REGULATION_OF_EPIDERMAL_GROWTH_FACTOR_RECEPTOR_SIGNALING_PATHWAY	GO:0042059	-0.0387635	-0.169874	-0.10229	0.383537	0.291708	0.213765	0.209617	0.313084	0.0929351	0.1166	0.191806	-0.266139	-0.340533	-0.33505	-0.128422	-0.225267	-0.200831	cluster 3
GO___NEGATIVE_REGULATION_OF_ERBB_SIGNALING_PATHWAY	GO:1901185	-0.0377055	-0.166088	-0.0979976	0.397617	0.290955	0.207671	0.221003	0.304966	0.0911511	0.139043	0.221408	-0.268909	-0.350236	-0.344064	-0.160852	-0.252256	-0.24348	cluster 3
GO___NEGATIVE_REGULATION_OF_LIPID_BIOSYNTHETIC_PROCESS	GO:0051055	-0.0433829	0.0192005	-0.0301711	0.302427	0.18456	0.170587	0.0788595	0.159763	0.0373212	0.134804	0.174808	-0.260957	-0.241815	-0.250038	-0.178939	-0.213837	-0.197308	cluster 3
GO_APOPTOSIS__REGULATION_OF_EXTRINSIC_APOPTOTIC_SIGNALING_PATHWAY	GO:2001236	-0.0164874	0.0204896	-0.021461	0.227328	0.0926602	0.148171	0.123227	0.17713	0.0755236	0.110666	0.11066	-0.225128	-0.232975	-0.205356	-0.0905662	-0.192038	-0.138078	cluster 3
GO___PROTEIN_K63_LINKED_DEUBIQUITINATION	GO:0070536	0.0658821	0.0308033	-0.0781441	0.184915	-0.0371238	0.126768	0.209195	0.1378	0.0769959	-0.106341	0.075149	-0.359486	-0.159247	-0.316159	-0.202415	-0.127177	-0.163906	cluster 3
GO_VESCICLE_DYNAMICS__VESICLE_TARGETING	GO:0006903	0.322745	0.205462	-0.0280282	0.558181	0.144498	0.337985	0.34374	0.391636	0.110287	0.0835545	0.393863	-0.514398	-0.485424	-0.547362	-0.299186	-0.412282	-0.341338	cluster 3
GO_GOLGI_DYNAMICS__ER_TO_GOLGI_VESICLE_MEDIATED_TRANSPORT	GO:0006888	0.253847	0.0817415	-0.0754922	0.440579	0.0879008	0.408411	0.421049	0.342635	0.0951709	0.0532857	0.35317	-0.46776	-0.355619	-0.395806	-0.222953	-0.341971	-0.3623	cluster 3
GO_VESCICLE_DYNAMICS__VESICLE_TARGETING__TO__FROM_OR_WITHIN_GOLGI	GO:0048199	0.286006	0.111988	-0.122466	0.584239	0.151595	0.522634	0.504715	0.488216	0.166694	-0.00112481	0.441259	-0.534669	-0.459582	-0.558523	-0.390846	-0.502256	-0.480173	cluster 3
GO_CELL_ADHESION__REGULATION_OF_CELL_ADHESION_MEDIATED_BY_INTEGRIN	GO:0033628	0.174004	0.0361915	0.0747804	0.320817	0.176225	0.382173	0.287829	0.352975	0.143786	0.114738	0.167749	-0.19458	-0.149313	-0.240168	-0.372526	-0.300353	-0.291426	cluster 3
GO___FC_RECEPTOR_MEDIATED_STIMULATORY_SIGNALING_PATHWAY	GO:0002431	0.0867813	0.036196	0.0395147	0.269692	0.177103	0.424108	0.37582	0.430102	0.134824	0.0429821	0.146156	-0.292168	-0.248372	-0.230412	-0.248636	-0.265842	-0.383376	cluster 3
GO___FC_GAMMA_RECEPTOR_SIGNALING_PATHWAY	GO:0038094	0.0871681	0.00371753	0.0197091	0.273208	0.164076	0.428707	0.364648	0.434923	0.151083	0.0827316	0.167433	-0.288527	-0.250615	-0.244661	-0.259516	-0.275677	-0.380346	cluster 3
GO___FC_GAMMA_RECEPTOR_SIGNALING_PATHWAY_INVOLVED_IN_PHAGOCYTOSIS	GO:0038096	0.0872316	0.00173403	0.0206858	0.275699	0.160647	0.431478	0.365906	0.437669	0.137504	0.0630122	0.147683	-0.276678	-0.23533	-0.232543	-0.248909	-0.266928	-0.372044	cluster 3
GO_IMMUNE_RESPONSE__IMMUNE_RESPONSE_REGULATING_CELL_SURFACE_RECEPTOR_SIGNALING_PATHWAY_INVOLVED_IN_PHAGOCYTOSIS	GO:0002433	0.0872316	0.00173403	0.0206858	0.275699	0.160647	0.431478	0.365906	0.437669	0.137504	0.0630122	0.147683	-0.276678	-0.23533	-0.232543	-0.248909	-0.266928	-0.372044	cluster 3
GO_VESCICLE_DYNAMICS__VESICLE_ORGANIZATION	GO:0016050	0.114483	0.0719294	0.0022525	0.236765	0.115365	0.342254	0.310947	0.297616	0.220002	0.113462	0.139722	-0.325426	-0.261691	-0.35031	-0.315809	-0.341786	-0.362678	cluster 3
GO_IMMUNE_RESPONSE__IMMUNE_RESPONSE_ACTIVATING_CELL_SURFACE_RECEPTOR_SIGNALING_PATHWAY	GO:0002429	0.046753	0.0918634	0.0690118	0.199757	0.101932	0.270675	0.164288	0.273886	0.123102	0.0793035	0.13728	-0.235149	-0.205348	-0.195898	-0.159527	-0.20227	-0.26338	cluster 3
GO_GRANULOCYTE__GRANULOCYTE_ACTIVATION	GO:0036230	0.0726706	0.0525814	0.00537078	0.274008	-0.0153134	0.261078	0.481175	0.317113	0.0197768	0.127067	0.342316	-0.310256	-0.277725	-0.212505	-0.269198	-0.346764	-0.383598	cluster 3
GO_VESCICLE_DYNAMICS__VESICLE_LOCALIZATION	GO:0051648	0.0571614	-0.050786	-0.0243091	0.204552	-0.0472248	0.310118	0.302758	0.336795	0.196596	0.018867	0.195244	-0.230775	-0.237679	-0.279301	-0.211916	-0.259817	-0.272443	cluster 3
GO___ESTABLISHMENT_OF_VESICLE_LOCALIZATION	GO:0051650	0.0824221	-0.0406306	-0.0157304	0.254014	0.0140485	0.301882	0.306855	0.348584	0.235616	0.0515193	0.219066	-0.277622	-0.310498	-0.317352	-0.217843	-0.27714	-0.27738	cluster 3
GO___SINGLE_ORGANISM_MEMBRANE_BUDDING	GO:1902591	0.0734103	-0.0731887	-0.22106	0.512257	0.05615	0.52099	0.508172	0.481575	0.200338	0.155169	0.481199	-0.51343	-0.454635	-0.553117	-0.284804	-0.474141	-0.443524	cluster 3
GO___MEMBRANE_BUDDING	GO:0006900	0.0671194	0.0175196	-0.0916892	0.421446	0.0101585	0.416236	0.407414	0.390005	0.256655	0.0745397	0.285444	-0.424419	-0.338256	-0.446644	-0.233598	-0.439809	-0.4179	cluster 3
GO_VESCICLE_DYNAMICS__VESICLE_COATING	GO:0006901	0.180558	-0.0123395	-0.183237	0.527195	-0.0427152	0.439673	0.451696	0.428386	0.226734	0.0559644	0.381243	-0.426476	-0.366959	-0.452853	-0.287957	-0.46028	-0.415823	cluster 3
GO_LYMPHOCYTE__LYMPHOCYTE_APOPTOTIC_PROCESS	GO:0070227	0.0573224	0.0537626	-0.174733	0.284716	-0.0234419	0.125021	-0.0253633	0.101795	0.120112	0.10508	0.171324	-0.0435695	-0.0780124	-0.0416833	-0.254625	-0.286394	-0.0598583	cluster 3
GO___FIBRINOLYSIS	GO:0042730	0.153993	-0.0136176	-0.103725	0.532588	0.0876222	0.438079	0.0594635	-0.0219854	0.0739083	0.209797	-0.120231	-0.0229325	-0.0198421	-0.19194	-0.25239	-0.30266	-0.165986	cluster 3
GO_ION_TRANSPORT__TRANSITION_METAL_ION_TRANSPORT	GO:0000041	0.110758	0.137624	-0.0492574	0.309998	0.07865	0.140472	0.150513	0.0903314	-0.0386481	0.0992159	0.192937	-0.0702146	-0.062448	-0.0497593	-0.24709	-0.283782	-0.309367	cluster 3
GO___CELLULAR_TRANSITION_METAL_ION_HOMEOSTASIS	GO:0046916	0.095079	0.0590056	0.0100758	0.401985	0.185504	0.0158234	0.0589809	-0.0343	-0.0119276	0.108273	0.252492	-0.100788	-0.106928	-0.133089	-0.270906	-0.289759	-0.326862	cluster 3
GO___TRANSITION_METAL_ION_HOMEOSTASIS	GO:0055076	0.121023	0.096968	0.0740353	0.345098	0.152994	0.0548203	0.0754853	-0.00237518	-0.105971	0.0442838	0.131375	-0.12663	-0.0920791	-0.100349	-0.262369	-0.288508	-0.2758	cluster 3
GO___NEGATIVE_REGULATION_OF_OXIDOREDUCTASE_ACTIVITY	GO:0051354	0.148138	0.218973	0.27425	0.35766	0.541977	0.207574	0.00279772	0.179915	0.0460289	0.175365	0.0640482	-0.131582	-0.134955	-0.257246	-0.397202	-0.344127	-0.31586	cluster 3
GO___NEGATIVE_REGULATION_OF_PROTEIN_POLYMERIZATION	GO:0032272	0.107095	0.122435	0.0431761	0.261845	0.232282	0.0685769	0.0621507	0.0572591	-0.02509	0.106	0.013949	-0.103497	-0.170176	-0.184735	-0.249114	-0.224475	-0.241352	cluster 3
GO___NEGATIVE_REGULATION_OF_PROTEIN_COMPLEX_ASSEMBLY	GO:0031333	0.0836802	0.0917329	0.0306576	0.142578	0.202435	0.0309473	0.0342375	0.0227964	-0.0356235	0.0599321	-0.00603838	-0.0603266	-0.0889108	-0.12555	-0.23031	-0.20782	-0.234092	cluster 3
GO_MONOCYTE__MONOCYTE_CHEMOTAXIS	GO:0002548	0.122219	0.389458	0.294707	0.497341	0.489149	-0.00210301	0.107568	-0.0374234	-0.0147696	0.0380491	0.178975	-0.161766	-0.10052	-0.00780405	-0.543481	-0.384206	-0.435712	cluster 3
GO___NEGATIVE_REGULATION_OF_PROTEIN_BINDING	GO:0032091	0.151998	0.0970036	0.106695	0.394396	0.262845	-0.0117292	0.00591149	0.0149704	-0.0578869	0.042313	0.00445429	-0.0905491	-0.129462	-0.0403016	-0.36382	-0.220465	-0.234659	cluster 3
GO_INFLAMMATION__REGULATION_OF_CYTOKINE_BIOSYNTHETIC_PROCESS	GO:0042035	0.101524	0.280059	0.146961	0.286972	0.165594	0.0402409	0.0926341	0.0259326	0.109828	0.128658	0.102279	-0.0112363	0.0525098	-0.0695215	-0.2216	-0.316121	-0.278899	cluster 3
GO_MACROPHAGE__MACROPHAGE_ACTIVATION	GO:0042116	0.145247	0.235625	0.0667068	0.497297	0.312139	0.126424	0.0453266	0.0086533	0.0469725	0.296054	0.18816	-0.0839762	-0.00429129	-0.217303	-0.320301	-0.385181	-0.439469	cluster 3
GO___NUCLEOTIDE_BINDING_DOMAIN__LEUCINE_RICH_REPEAT_CONTAINING_RECEPTOR_SIGNALING_PATHWAY	GO:0035872	0.0846181	0.262806	0.186295	0.294306	0.156208	0.0995786	0.107175	-0.019117	-0.0359915	0.0097276	-0.0345791	-0.236322	-0.106393	-0.145282	-0.27029	-0.321012	-0.349091	cluster 3
GO_IMMUNE_RESPONSE__MYELOID_CELL_ACTIVATION_INVOLVED_IN_IMMUNE_RESPONSE	GO:0002275	0.114192	0.267049	0.209344	0.378148	0.192813	0.108371	0.293067	0.167268	0.0643963	0.135175	0.0566426	-0.0752043	-0.0655761	-0.0381985	-0.378664	-0.352326	-0.412959	cluster 3
GO___REGULATION_OF_NITRIC_OXIDE_SYNTHASE_BIOSYNTHETIC_PROCESS	GO:0051769	0.176675	0.193195	-0.134988	0.280189	-0.00661806	0.255102	0.313144	0.0662903	0.120889	-0.0373167	0.10221	0.0441779	-0.0964035	-0.1928	-0.451196	-0.265139	-0.379901	cluster 3
GO___PARTURITION	GO:0007567	-0.0810505	0.283472	-0.0297433	0.141701	0.13907	0.104436	0.141243	0.0450845	-0.116875	0.108828	0.0420004	-0.11431	-0.113771	-0.168739	-0.365733	-0.161753	-0.17562	cluster 3
GO___REGULATION_OF_NIK_NF_KAPPAB_SIGNALING	GO:1901222	0.097218	-0.0138092	0.17575	0.437108	0.350576	0.0797601	0.0113021	0.12942	0.163931	-0.079196	-0.118121	-0.0950174	-0.0663497	-0.196556	-0.0815946	-0.258813	-0.00407149	cluster 3
GO___PROTEIN_MODIFICATION_BY_SMALL_PROTEIN_CONJUGATION	GO:0032446	0.0454833	0.0390056	0.0398836	0.100724	0.0932029	0.0115084	-0.0198642	0.0414163	0.0169824	-0.0506178	-0.063123	-0.143692	-0.0774796	-0.113253	-0.0345001	-0.0916462	-0.11249	cluster 3
GO___PROTEIN_UBIQUITINATION	GO:0016567	0.0172897	0.0225698	0.0184523	0.109986	0.104299	0.0327187	-0.00194119	0.0597594	0.0349394	-0.0507613	-0.0553545	-0.146444	-0.0894065	-0.129362	-0.0366556	-0.0884596	-0.109398	cluster 3
GO_INFLAMMATION__ACTIVATION_OF_NF_KAPPAB_INDUCING_KINASE_ACTIVITY	GO:0007250	0.0821862	0.000546372	0.134638	0.416144	0.400004	0.0623734	-0.0849324	0.173135	0.111832	0.00193305	-0.0322938	-0.30156	-0.150234	-0.308867	0.0616452	-0.214176	-0.0495529	cluster 3
GO_NF_KAPPAB_PATHWAY__NIK_NF_KAPPAB_SIGNALING	GO:0038061	0.209675	0.152952	0.222841	0.496216	0.4636	0.109773	-0.0439053	0.115139	0.04997	0.0606108	0.117896	-0.404656	-0.301073	-0.373909	-0.0212824	-0.296745	-0.125138	cluster 3
GO___PROTEIN_K48_LINKED_UBIQUITINATION	GO:0070936	0.0534045	0.131038	0.0633227	0.261071	0.0182073	0.114676	0.112224	0.106687	-0.0189308	-0.0620198	-0.0385876	-0.316289	-0.12099	-0.238834	-0.0326452	-0.161594	-0.193426	cluster 3
GO___NUCLEOTIDE_BINDING_OLIGOMERIZATION_DOMAIN_CONTAINING_SIGNALING_PATHWAY	GO:0070423	0.0299683	0.14445	0.170902	0.431233	0.218857	0.277466	0.225918	0.0928569	0.0059709	0.0401535	0.0287522	-0.357978	-0.240289	-0.296087	-0.200375	-0.241771	-0.396558	cluster 3
GO___I_KAPPAB_KINASE_NF_KAPPAB_SIGNALING	GO:0007249	0.208502	0.314337	0.384305	0.432673	0.346648	0.289113	0.259114	0.126911	-0.0292044	-0.147148	-0.128898	-0.370265	-0.321572	-0.360407	-0.281314	-0.344638	-0.336533	cluster 3
GO_CELL_DEATH__NECROTIC_CELL_DEATH	GO:0070265	0.174421	0.104751	-0.0148911	0.598229	0.39196	0.270061	0.216601	0.0833897	0.0693998	-0.189555	0.261067	-0.35133	-0.289021	-0.291358	-0.410131	-0.491289	-0.268611	cluster 3
GO_CELL_DEATH__PROGRAMMED_NECROTIC_CELL_DEATH	GO:0097300	0.238048	0.0481553	-0.0213914	0.593058	0.361877	0.243381	0.168835	0.0255974	0.062251	-0.259747	0.230283	-0.290673	-0.210773	-0.237796	-0.365138	-0.499316	-0.283418	cluster 3
GO___GTP_METABOLIC_PROCESS	GO:0046039	0.172316	0.13181	0.0902029	0.241476	0.140726	0.0592993	0.109821	-0.0276477	-0.0234488	-0.0585533	-0.0216142	-0.16538	-0.105829	-0.0590849	-0.144388	-0.204067	-0.258938	cluster 3
GO___GUANOSINE_CONTAINING_COMPOUND_CATABOLIC_PROCESS	GO:1901069	0.174711	0.0985047	0.0764441	0.221508	0.161683	0.0785934	0.105016	-0.00886705	-0.00705982	-0.0587874	-0.0130327	-0.18516	-0.112823	-0.0856316	-0.137172	-0.182895	-0.268348	cluster 3
GO___GTP_CATABOLIC_PROCESS	GO:0006184	0.149574	0.077709	0.0529558	0.210147	0.163311	0.0925891	0.12103	0.00247119	0.0109342	-0.0386078	0.0114143	-0.175484	-0.11361	-0.0869426	-0.143026	-0.196841	-0.277093	cluster 3
GO___INTRINSIC_APOPTOTIC_SIGNALING_PATHWAY	GO:0097193	0.125595	0.0676001	-0.0910178	0.214704	0.257592	0.0349682	0.0285179	0.0431717	-0.0132536	-0.00867424	-0.0713167	-0.166229	-0.0942749	-0.118058	-0.102233	-0.245262	-0.179119	cluster 3
GO_APOPTOSIS__APOPTOTIC_SIGNALING_PATHWAY	GO:0097190	0.0745913	0.0903406	-0.00365307	0.177402	0.18364	0.0541802	0.0372991	0.0602688	0.082465	0.0537601	0.0206667	-0.169003	-0.141235	-0.1535	-0.150409	-0.228231	-0.202099	cluster 3
GO_LEUKOCYTE_ACTIVATION__LEUKOCYTE_DEGRANULATION	GO:0043299	0.144687	0.288803	0.188098	0.294653	0.385624	0.257797	0.292	0.246739	-0.026237	-0.0128289	-0.0421975	-0.113264	-0.199692	0.0414736	-0.309173	-0.515308	-0.401687	cluster 3
GO_MAST_CELL__MAST_CELL_ACTIVATION	GO:0045576	0.118331	0.0781131	0.247218	0.169338	0.390925	0.278383	0.377552	0.205569	0.198905	0.10691	0.0624924	-0.257574	-0.214366	0.014355	-0.383852	-0.399531	-0.331158	cluster 3
GO_T_CELLS__T_CELL_COSTIMULATION	GO:0031295	0.0416207	-0.0322167	0.0398605	0.147242	0.195609	0.316116	0.184504	0.250715	-0.035291	0.0335133	-0.0354478	-0.0749582	-0.0106022	-0.0264342	-0.0328756	-0.165396	-0.141398	cluster 3
GO_LYMPHOCYTE__LYMPHOCYTE_COSTIMULATION	GO:0031294	0.0761851	0.00117228	0.0610912	0.146405	0.193614	0.28997	0.184216	0.221093	-0.0357939	0.0590032	-0.0354839	-0.0747649	-0.0105046	-0.0489352	-0.0560808	-0.180281	-0.138142	cluster 3
GO_POST_TRANSLATIONAL__C_TERMINAL_PROTEIN_AMINO_ACID_MODIFICATION	GO:0018410	0.238303	-0.0841282	0.043648	0.162586	0.327191	0.308012	0.193091	0.173592	0.0169839	0.0229616	-0.0060143	-0.150092	-0.106278	-0.167174	-0.201992	-0.247499	-0.31672	cluster 3
GO_CELL_METABOLISM__CELLULAR_COMPONENT_DISASSEMBLY_INVOLVED_IN_EXECUTION_PHASE_OF_APOPTOSIS	GO:0006921	0.134343	-0.0244543	0.0537721	0.068154	0.107478	0.163353	0.126442	0.198329	0.120281	-0.0194675	-0.0827306	-0.0955743	-0.09667	-0.0996757	-0.137343	-0.227746	-0.22854	cluster 3
[truncated: 1,853 more rows]
