# Supplementary material for: Establishment of a translational endothelial cell model using directed differentiation of induced pluripotent stem cells from Cynomolgus monkey
Source: Sci Rep. 2016 Oct 25;6:35830. doi: 10.1038/srep35830 (PMC5078800; doi:10.1038/srep35830)
Supplement: Supplementary Table S2 [file srep35830-s2.xls]

## Sheet: DEGs  cIPSC_EC vs hIPSC_EC 
Supplementary table 2: Differentially expressed genes for "barrier function (cell-cell junction genes)"
Genes adapted from		Wallez Y, Huber P (2008) "Endothelial adherens and tight junctions in vascular homeostasis, inflammation and angiogenesis". Biochimica et Biophysica Acta (BBA) - Biomembranes. Volume 1778, Issue 3, Pages 794–809
		Tietz S, Engelhardt B (2015) "Brain barriers: Crosstalk between complex tight junctions and adherens junctions". J Cell Biol. Volume 209, no. 4 493-506
gene-ID	gene-symbol	description	log2 Fold-Change (cIPSC_EC / hIPSC_EC )	lfcSE (log Fold-Change Standard Error)	p-value	adj p-value	mean log2 (FPM+0.1) cIPSC_EC	mean log2 (FPM+0.1) cIPSC_EC
7082	TJP1	tight junction protein 1	0.277858	0.277858	0.277858	0.277858	8.89874	8.67443
9414	TJP2	tight junction protein 2	-0.314055	-0.314055	-0.314055	-0.314055	7.21596	7.56245
27134	TJP3	tight junction protein 3	2.70921	2.70921	2.70921	2.70921	-0.204311	-2.25205
100506658	OCLN	occludin	-1.61226	-1.61226	-1.61226	-1.61226	1.12442	2.69669
7430	EZR	ezrin	-0.290684	-0.290684	-0.290684	-0.290684	7.44022	7.74147
92359	CRB3	crumbs family member 3	2.44372	2.44372	2.44372	2.44372	-2.30874	-3.04457
10207	INADL	InaD-like (Drosophila)	-0.676841	-0.676841	-0.676841	-0.676841	1.07907	1.78553
64398	MPP5	membrane protein, palmitoylated 5 (MAGUK p55 subfamily member 5)	0.40628	0.40628	0.40628	0.40628	6.17264	5.82248
8777	MPDZ	multiple PDZ domain protein	-0.360738	-0.360738	-0.360738	-0.360738	7.08158	7.44316
9076	CLDN1	claudin 1	1.80727	1.80727	1.80727	1.80727	4.55405	2.80387
9075	CLDN2	claudin 2	2.82694	2.82694	2.82694	2.82694	-1.53057	-3.22203
1365	CLDN3	claudin 3	-1.45772	-1.45772	-1.45772	-1.45772	-3.20773	-2.91795
1364	CLDN4	claudin 4	1.05294	1.05294	1.05294	1.05294	0.634569	-0.240098
7122	CLDN5	claudin 5	-1.19905	-1.19905	-1.19905	-1.19905	4.4986	6.53445
9074	CLDN6	claudin 6	0.397867	0.397867	0.397867	0.397867	3.66818	3.51704
1366	CLDN7	claudin 7	-9.99713	-9.99713	-9.99713	-9.99713	-3.0934	4.87542
9073	CLDN8	claudin 8	0	0	0	0	-3.32193	-3.32193
9069	CLDN12	claudin 12	-0.555827	-0.555827	-0.555827	-0.555827	4.77974	5.33556
24146	CLDN15	claudin 15	0.230624	0.230624	0.230624	0.230624	3.71462	3.48956
153562	MARVELD2	MARVEL domain containing 2	-3.87943	-3.87943	-3.87943	-3.87943	-2.56999	0.452754
56288	PARD3	par-3 family cell polarity regulator	-0.387036	-0.387036	-0.387036	-0.387036	4.63307	5.12122
1525	CXADR	coxsackie virus and adenovirus receptor	-0.546159	-0.546159	-0.546159	-0.546159	4.78668	5.35608
120425	AMICA1	adhesion molecule, interacts with CXADR antigen 1	2.03446	2.03446	2.03446	2.03446	-2.35265	-3.04323
90952	ESAM	endothelial cell adhesion molecule	-0.183448	-0.183448	-0.183448	-0.183448	9.74165	9.97663
50848	F11R	F11 receptor	0.15616	0.15616	0.15616	0.15616	8.59758	8.44167
58494	JAM2	junctional adhesion molecule 2	-0.963585	-0.963585	-0.963585	-0.963585	-0.338206	0.590793
83700	JAM3	junctional adhesion molecule 3	0.409465	0.409465	0.409465	0.409465	10.1063	9.70522
150084	IGSF5	immunoglobulin superfamily, member 5	-4.04135	-4.04135	-4.04135	-4.04135	-3.32193	-2.3032
421	ARVCF	armadillo repeat gene deleted in velocardiofacial syndrome	-1.11768	0.17023	5.17748e-11	2.67233e-10	5.86312	6.9904
4267	CD99	CD99 molecule	-0.439702	0.094206	3.04955e-06	9.85426e-06	8.54808	8.98949
83692	CD99L2	CD99 molecule-like 2	-0.378734	0.126379	0.00272831	0.00580414	6.69308	7.08598
999	CDH1	cadherin 1, type 1, E-cadherin (epithelial)	3.14563	0.701691	7.36242e-06	2.27648e-05	-1.94416	-3.1267
1008	CDH10	cadherin 10, type 2 (T2-cadherin)	2.83282	0.396167	8.64294e-13	5.16406e-12	5.04807	2.32153
1009	CDH11	cadherin 11, type 2, OB-cadherin (osteoblast)	0.383372	0.22895	0.0940363	0.144391	5.55034	5.18087
1010	CDH12	cadherin 12, type 2 (N-cadherin 2)	0.479417	1.02526	0.640068	0.726804	-2.41721	-2.67641
1012	CDH13	cadherin 13	-0.142943	0.487708	0.769452	0.83288	7.49005	7.82158
1013	CDH15	cadherin 15, type 1, M-cadherin (myotubule)	-0.763632	1.03015	0.458523	0.558638	-3.03789	-2.7249
1016	CDH18	cadherin 18, type 2	3.40289	0.946684	0.000324971	0.000801252	-1.01068	-3.00734
1000	CDH2	cadherin 2, type 1, N-cadherin (neuronal)	-0.64397	0.331398	0.0519926	0.0851927	7.97401	8.71733
1001	CDH3	cadherin 3, type 1, P-cadherin (placental)	0.340301	0.244566	0.16409	0.235498	0.820196	0.537847
1002	CDH4	cadherin 4, type 1, R-cadherin (retinal)	1.36151	0.542764	0.0121252	0.0227576	0.658209	-0.586725
1003	CDH5	cadherin 5, type 2 (vascular endothelium)	0.595301	0.709603	0.401513	0.502507	11.5854	10.9836
1004	CDH6	cadherin 6, type 2, K-cadherin (fetal kidney)	5.33603	0.343848	2.59679e-54	9.77993e-53	4.94374	-0.184596
1005	CDH7	cadherin 7, type 2	4.5236	0.863158	1.5992e-07	5.95738e-07	-0.400463	-2.9645
1006	CDH8	cadherin 8, type 2	-0.630148	0.475037	0.184667	0.261264	3.57735	4.52258
1007	CDH9	cadherin 9, type 2 (T1-cadherin)	0.307175	1.53608	NA	NA	-3.1102	-3.32193
5010	CLDN11	claudin 11	0.447683	0.434984	0.303388	0.398777	-0.848969	-0.936922
1495	CTNNA1	catenin (cadherin-associated protein), alpha 1, 102kDa	-0.0842916	0.0770617	0.274035	0.366635	9.63404	9.72448
1499	CTNNB1	catenin (cadherin-associated protein), beta 1, 88kDa	0.355384	0.165842	0.0321202	0.055168	10.8467	10.4927
1500	CTNND1	catenin (cadherin-associated protein), delta 1	1.60456	0.081027	2.82046e-87	2.34619e-85	9.19621	7.59416
1832	DSP	desmoplakin	-1.95744	1.10988	0.0777913	0.122084	5.65896	7.98808
2697	GJA1	gap junction protein, alpha 1, 43kDa	-0.671781	0.180254	0.000193888	0.000495224	9.46114	10.1767
2700	GJA3	gap junction protein, alpha 3, 46kDa	0.698232	0.902425	0.439092	0.540149	-0.687754	-0.739238
2701	GJA4	gap junction protein, alpha 4, 37kDa	-3.06693	0.409718	7.12996e-14	4.59492e-13	4.97368	8.25685
2702	GJA5	gap junction protein, alpha 5, 40kDa	0.53353	0.718804	0.457938	0.558124	7.16106	6.76994
3728	JUP	junction plakoglobin	-0.0487138	0.225767	0.829167	0.882362	9.11672	9.23181
3910	LAMA4	laminin, alpha 4	-0.552023	0.205619	0.00725976	0.0142828	10.0514	10.6136
4162	MCAM	melanoma cell adhesion molecule	0.590678	0.202874	0.00359644	0.00748647	10.8361	10.2498
4301	MLLT4	myeloid/lymphoid or mixed-lineage leukemia (trithorax homolog, Drosophila); translocated to, 4	-0.326619	0.17243	0.0581961	0.0943561	8.03624	8.38483
5819	PVRL2	poliovirus receptor-related 2 (herpesvirus entry mediator B)	0.89089	0.161267	3.30746e-08	1.32175e-07	8.38053	7.49642
5818	PVRL1	poliovirus receptor-related 1 (herpesvirus entry mediator C)	-1.59807	0.14837	4.72673e-27	6.74977e-26	2.39053	3.98928
51294	PCDH12	protocadherin 12	0.114453	0.258674	0.658157	0.74262	8.70622	8.60366
5175	PECAM1	platelet/endothelial cell adhesion molecule 1	2.37871	0.854157	0.00535499	0.0108033	11.3963	8.84294
8502	PKP4	plakophilin 4	0.69487	0.0778357	4.36156e-19	3.98187e-18	6.37844	5.68677
5787	PTPRB	protein tyrosine phosphatase, receptor type, B	-0.0659384	0.298243	0.825023	0.878756	8.2908	8.35972
