# Supplementary material for: Establishment of a translational endothelial cell model using directed differentiation of induced pluripotent stem cells from Cynomolgus monkey
Source: Sci Rep. 2016 Oct 25;6:35830. doi: 10.1038/srep35830 (PMC5078800; doi:10.1038/srep35830)
Supplement: Supplementary Table S3 [file srep35830-s3.xls]

## Sheet: DEGs  cIPSC_EC vs hIPSC_EC 
Supplementary table 3: Differentially expressed genes for "POSITIVE REGULATION OF CYTOKINE SECRETION"
Genes annotated by GO term GO:0050715
gene-ID	gene-symbol	description	log2 Fold-Change (cIPSC_EC / hIPSC_EC )	lfcSE (log Fold-Change Standard Error)	p-value	adj p-value	mean log2 (FPM+0.1) cIPSC_EC	mean log2 (FPM+0.1) cIPSC_EC
27	ABL2	ABL proto-oncogene 2, non-receptor tyrosine kinase	-0.350276	0.132342	0.00812697	0.0158525	8.24491	8.59752
247	ALOX15B	arachidonate 15-lipoxygenase, type B	3.00124	1.27216	0.0183163	0.0331714	-2.38667	-3.2258
727	C5	complement component 5	-0.204842	0.499581	0.681786	0.760519	0.517177	0.995154
820	CAMP	cathelicidin antimicrobial peptide	0.114611	1.50071	0.939124	0.968106	-3.2076	-3.2258
929	CD14	CD14 molecule	4.96067	1.06725	3.35066e-06	1.07744e-05	0.364876	-3.04662
947	CD34	CD34 molecule	0.528267	0.474456	0.26553	0.356872	11.1312	10.6452
965	CD58	CD58 molecule	1.42779	0.120951	3.69259e-32	6.48987e-31	5.35184	3.92867
1432	MAPK14	mitogen-activated protein kinase 14	0.378397	0.0687074	3.64257e-08	1.44992e-07	7.01086	6.63367
1436	CSF1R	colony stimulating factor 1 receptor	2.08606	1.38117	0.130953	0.193247	-1.99271	-3.0408
1813	DRD2	dopamine receptor D2	0.224277	0.937797	0.810987	0.867488	-2.5424	-2.64127
2149	F2R	coagulation factor II (thrombin) receptor	-0.856722	0.140398	1.04677e-09	4.83097e-09	8.91997	9.78888
2150	F2RL1	coagulation factor II (thrombin) receptor-like 1	-1.16528	0.252304	3.86464e-06	1.23622e-05	5.60864	6.80581
2219	FCN1	ficolin (collagen/fibrinogen domain containing) 1	-0.185996	1.38523	0.893189	0.932648	-3.20451	-3.13935
2268	FGR	FGR proto-oncogene, Src family tyrosine kinase	5.35408	0.761185	2.00885e-12	1.16809e-11	1.84894	-2.58312
2625	GATA3	GATA binding protein 3	0.723085	0.218497	0.000935071	0.00213873	5.61964	4.91914
2867	FFAR2	free fatty acid receptor 2	1.05385	1.54581	0.4954	0.592985	-2.74763	-3.14572
3146	HMGB1	high mobility group box 1	-0.64234	0.209972	0.00221949	0.00478886	7.97469	8.6844
3357	HTR2B	5-hydroxytryptamine (serotonin) receptor 2B, G protein-coupled	2.72746	0.431686	2.64706e-10	1.29341e-09	1.00547	-1.422
3454	IFNAR1	interferon (alpha, beta and omega) receptor 1	0.500407	0.140834	0.000380621	0.000929901	7.19996	6.71701
3458	IFNG	interferon, gamma	1.02989	1.48248	0.487238	0.585556	-2.69715	-3.1259
3552	IL1A	interleukin 1, alpha	-1.96024	0.396043	7.43841e-07	2.57712e-06	1.32505	3.29961
3566	IL4R	interleukin 4 receptor	0.0501885	0.187529	0.788984	0.849195	8.14634	8.10152
3586	IL10	interleukin 10	2.6821	0.630088	2.07468e-05	6.07515e-05	-0.589026	-2.47704
3661	IRF3	interferon regulatory factor 3	1.42764	0.0951484	6.87722e-51	2.36168e-49	6.72415	5.3019
3965	LGALS9	lectin, galactoside-binding, soluble, 9	0.310586	0.540804	0.565762	0.659382	0.11344	0.188698
5027	P2RX7	purinergic receptor P2X, ligand gated ion channel, 7	-5.16123	1.00233	2.61574e-07	9.51462e-07	-3.32193	-1.34561
5047	PAEP	progestagen-associated endometrial protein	7.32094	1.08335	1.40201e-11	7.60762e-11	-0.349946	-3.32193
5590	PRKCZ	protein kinase C, zeta	-0.592461	0.493884	0.230296	0.31624	1.73349	2.34261
5600	MAPK11	mitogen-activated protein kinase 11	-0.157798	0.230009	0.49268	0.590513	6.66746	6.87578
5734	PTGER4	prostaglandin E receptor 4 (subtype EP4)	2.51393	0.390613	1.22784e-10	6.16834e-10	2.54388	0.11266
6348	CCL3	chemokine (C-C motif) ligand 3	1.91255	1.50759	0.204579	0.285663	-2.73961	-3.22203
6711	SPTBN1	spectrin, beta, non-erythrocytic 1	-0.425555	0.115748	0.000236386	0.000594731	10.3838	10.811
6850	SYK	spleen tyrosine kinase	4.08449	0.843048	1.26673e-06	4.27465e-06	0.347462	-2.682
7010	TEK	TEK tyrosine kinase, endothelial	0.577582	0.270582	0.032794	0.0561902	7.20129	6.64352
7097	TLR2	toll-like receptor 2	1.28603	0.636701	0.0434013	0.0723749	-0.996537	-1.97196
7124	TNF	tumor necrosis factor	1.43051	1.53792	0.352289	0.450745	-3.09018	-3.32193
7474	WNT5A	wingless-type MMTV integration site family, member 5A	-0.907849	0.27662	0.00103095	0.00234613	4.46297	5.47343
7494	XBP1	X-box binding protein 1	0.535833	0.144526	0.000209307	0.000532071	6.62153	6.10303
8692	HYAL2	hyaluronoglucosaminidase 2	-1.10091	0.136245	6.45703e-16	4.82545e-15	7.54945	8.66744
8764	TNFRSF14	tumor necrosis factor receptor superfamily, member 14	-3.91831	0.622748	3.13446e-10	1.52073e-09	-2.996	-0.653287
9173	IL1RL1	interleukin 1 receptor-like 1	5.36995	0.912123	3.92543e-09	1.72124e-08	3.40691	-1.90383
9447	AIM2	absent in melanoma 2	-2.14396	0.342076	3.66938e-10	1.76824e-09	-0.822201	1.1239
9966	TNFSF15	tumor necrosis factor (ligand) superfamily, member 15	2.10331	0.459796	4.77474e-06	1.50987e-05	2.22709	0.236199
10125	RASGRP1	RAS guanyl releasing protein 1 (calcium and DAG-regulated)	1.63577	0.626403	0.00901807	0.0174044	0.203539	-1.22796
10626	TRIM16	tripartite motif containing 16	-3.44454	0.162691	1.72248e-99	1.82317e-97	2.16026	5.59176
11146	GLMN	glomulin, FKBP associated protein	-0.18176	0.191977	0.343749	0.442561	3.50426	3.68344
22861	NLRP1	NLR family, pyrin domain containing 1	-10.217	0.665989	4.05854e-53	1.46724e-51	-3.2076	4.57815
23705	CADM1	cell adhesion molecule 1	2.11117	0.279835	4.54634e-14	2.96785e-13	7.26116	5.13806
24145	PANX1	pannexin 1	-1.27341	0.164518	9.92094e-15	6.80293e-14	4.00476	5.28599
26191	PTPN22	protein tyrosine phosphatase, non-receptor type 22 (lymphoid)	1.15412	0.956224	0.227448	0.312989	-1.26621	-2.11201
26253	CLEC4E	C-type lectin domain family 4, member E	-0.780657	1.37242	0.569479	0.662858	-3.32193	-3.1259
27159	CHIA	chitinase, acidic	-0.444008	1.36685	0.745301	0.814183	-3.32193	-3.22283
28984	RGCC	regulator of cell cycle	-0.430194	0.342242	0.208758	0.290812	5.87877	6.41135
29108	PYCARD	PYD and CARD domain containing	-8.20071	0.681649	2.45102e-33	4.54553e-32	-3.20451	2.45559
29126	CD274	CD274 molecule	-3.23051	0.51835	4.5965e-10	2.19281e-09	1.12643	4.43566
51744	CD244	CD244 molecule, natural killer cell receptor 2B4	0.445594	1.39108	0.748724	0.816506	-2.65427	-2.91121
55801	IL26	interleukin 26	0.536238	1.46638	0.714597	0.788394	-2.80286	-3.04026
56253	CRTAM	cytotoxic and regulatory T cell molecule	4.0383	1.09202	0.000217299	0.000550427	-1.85271	-3.22283
64127	NOD2	nucleotide-binding oligomerization domain containing 2	0.732577	1.42725	0.607757	0.698118	-2.97155	-3.13935
79679	VTCN1	V-set domain containing T cell activation inhibitor 1	-0.650271	0.969589	0.502433	0.599519	-2.97597	-2.824
80381	CD276	CD276 molecule	0.207362	0.103644	0.0454243	0.0754328	8.59873	8.39793
90865	IL33	interleukin 33	0.075876	0.693249	0.912846	0.94924	-0.414513	-0.351211
91662	NLRP12	NLR family, pyrin domain containing 12	-3.7383	0.594969	3.31705e-10	1.60568e-09	-2.55065	0.261935
114548	NLRP3	NLR family, pyrin domain containing 3	1.9165	0.763246	0.0120395	0.0226093	-0.966968	-2.29516
114899	C1QTNF3	C1q and tumor necrosis factor related protein 3	-1.8357	0.751813	0.0146184	0.0269791	-1.87986	-0.0209353
117854	TRIM6	tripartite motif containing 6	1.44296	0.369543	9.4338e-05	0.000251725	2.90901	1.57827
146206	RLTPR	RGD motif, leucine rich repeats, tropomodulin domain and proline-rich containing	-0.357178	0.226527	0.114852	0.172218	2.56063	2.91097
192683	SCAMP5	secretory carrier membrane protein 5	0.481307	0.376929	0.201631	0.282105	7.30737	6.89002
260434	PYDC1	PYD (pyrin domain) containing 1	0.156064	1.54173	0.91937	0.953825	-3.20451	-3.2258
283420	CLEC9A	C-type lectin domain family 9, member A	-4.82231	0.647892	9.83617e-14	6.29632e-13	-2.80286	0.622002
338322	NLRP10	NLR family, pyrin domain containing 10	-0.480857	1.44465	0.739245	0.809616	-3.20451	-3.1267
